# Supplementary material for: Predicting Trabecular Bone Stiffness from Clinical Cone-Beam CT and HR-pQCT Data; an In Vitro Study Using Finite Element Analysis
Source: PLoS One. 2016 Aug 11;11(8):e0161101. doi: 10.1371/journal.pone.0161101 (PMC4981445; doi:10.1371/journal.pone.0161101)
Supplement: S1 File — This is the code used to segment and analyse the trabecular bone volumes with the structure parameters as a result. (ZIP) [file pone.0161101.s001.zip]

Archive with 401 entries (397 files):
- Code_PLoS/
- Code_PLoS/Annat/
- Code_PLoS/Annat/Analyses.m
- Code_PLoS/Annat/Boundries_auto.m
- Code_PLoS/Annat/Collector.m
- Code_PLoS/Annat/imagelab.log
- Code_PLoS/Annat/interpolation.m
- Code_PLoS/Annat/Legacy/
- Code_PLoS/Annat/Legacy/adfilt2d_bilateral.m
- Code_PLoS/Annat/Legacy/adfilt3d_bilateral.m
- Code_PLoS/Annat/Legacy/adfiltgui.fig
- Code_PLoS/Annat/Legacy/adfiltgui.m
- Code_PLoS/Annat/Legacy/adfiltinit.asv
- Code_PLoS/Annat/Legacy/adfiltinit.m
- Code_PLoS/Annat/Legacy/adfiltmap.m
- Code_PLoS/Annat/Legacy/adfiltroi.asv
- Code_PLoS/Annat/Legacy/adfiltroi.m
- Code_PLoS/Annat/Legacy/adfiltscript.m
- Code_PLoS/Annat/Legacy/adfilt_bilateral.asv
- Code_PLoS/Annat/Legacy/adfilt_bilateral.m
- Code_PLoS/Annat/Legacy/adfilt_bilateral_mex.asv
- Code_PLoS/Annat/Legacy/adfilt_bilateral_mex.cpp
- Code_PLoS/Annat/Legacy/adfilt_bilateral_mex.mexa64
- Code_PLoS/Annat/Legacy/adfilt_bilateral_mex.mexw32
- Code_PLoS/Annat/Legacy/adfilt_bilateral_mex.mexw64
- Code_PLoS/Annat/Legacy/animator.m
- Code_PLoS/Annat/Legacy/anisotropy.m
- Code_PLoS/Annat/Legacy/Array.cpp
- Code_PLoS/Annat/Legacy/Array.h
- Code_PLoS/Annat/Legacy/aver2.m
- Code_PLoS/Annat/Legacy/average3d.asv
- Code_PLoS/Annat/Legacy/aver_3D.asv
- Code_PLoS/Annat/Legacy/aver_3D.m
- Code_PLoS/Annat/Legacy/aver_3D_no_ext.m
- Code_PLoS/Annat/Legacy/aver_3D_old.m
- Code_PLoS/Annat/Legacy/Awsome_calibration_at_runtime.m
- Code_PLoS/Annat/Legacy/Awsome_calibration_at_runtime_2.m
- Code_PLoS/Annat/Legacy/Awsome_calibration_at_runtime_3.m
- Code_PLoS/Annat/Legacy/Awsome_calibration_at_runtime_4.m
- Code_PLoS/Annat/Legacy/bilateral_presentation.asv
- Code_PLoS/Annat/Legacy/bilateral_presentation.m
- Code_PLoS/Annat/Legacy/bplogcos.m
- Code_PLoS/Annat/Legacy/bplogerf.m
- Code_PLoS/Annat/Legacy/bplognorm.m
- Code_PLoS/Annat/Legacy/bwimage.m
- Code_PLoS/Annat/Legacy/bwimage_old.m
- Code_PLoS/Annat/Legacy/Calibration.m
- Code_PLoS/Annat/Legacy/chamfer.asv
- Code_PLoS/Annat/Legacy/chamfer.m
- Code_PLoS/Annat/Legacy/chamfer_mex.cpp
- Code_PLoS/Annat/Legacy/chamfer_mex.mexa64
- Code_PLoS/Annat/Legacy/chamfer_mex.mexw32
- Code_PLoS/Annat/Legacy/chamfer_mex.mexw64
- Code_PLoS/Annat/Legacy/chamfer_start.asv
- Code_PLoS/Annat/Legacy/chamfer_start.m
- Code_PLoS/Annat/Legacy/CMB.m
- Code_PLoS/Annat/Legacy/CMB_mex.asv
- Code_PLoS/Annat/Legacy/CMB_mex.cpp
- Code_PLoS/Annat/Legacy/CMB_mex.mexa64
- Code_PLoS/Annat/Legacy/CMB_mex.mexw32
- Code_PLoS/Annat/Legacy/CMB_mex.mexw64
- Code_PLoS/Annat/Legacy/CMB_start.asv
- Code_PLoS/Annat/Legacy/CMB_start.m
- Code_PLoS/Annat/Legacy/CNR_background_eroding.m
- Code_PLoS/Annat/Legacy/CNR_calculation.m
- Code_PLoS/Annat/Legacy/CNR_calculation_erode.m
- Code_PLoS/Annat/Legacy/CNR_combined_erode.m
- Code_PLoS/Annat/Legacy/CNR_skelleton_erode.m
- Code_PLoS/Annat/Legacy/compare_mat.m
- Code_PLoS/Annat/Legacy/conditionA_1.m
- Code_PLoS/Annat/Legacy/conditionB.m
- Code_PLoS/Annat/Legacy/Contents.m
- Code_PLoS/Annat/Legacy/conv3.asv
- Code_PLoS/Annat/Legacy/conv3.c
- Code_PLoS/Annat/Legacy/conv3.dll.old
- Code_PLoS/Annat/Legacy/conv3.m
- Code_PLoS/Annat/Legacy/conv3.mexa64
- Code_PLoS/Annat/Legacy/conv3.mexw32
- Code_PLoS/Annat/Legacy/conv3.mexw64
- Code_PLoS/Annat/Legacy/conv_ext2.m
- Code_PLoS/Annat/Legacy/cosangle.m
- Code_PLoS/Annat/Legacy/countcomponents.m
- Code_PLoS/Annat/Legacy/create_ellipsoid.asv
- Code_PLoS/Annat/Legacy/create_ellipsoid.m
- Code_PLoS/Annat/Legacy/create_enhancementset.m
- Code_PLoS/Annat/Legacy/create_enhancementset_bp.m
- Code_PLoS/Annat/Legacy/create_filters.m
- Code_PLoS/Annat/Legacy/create_filters2.m
- Code_PLoS/Annat/Legacy/create_harmenhancementset_bp.m
- Code_PLoS/Annat/Legacy/create_harmonicset.m
- Code_PLoS/Annat/Legacy/create_quadratureset.asv
- Code_PLoS/Annat/Legacy/create_quadratureset.m
- Code_PLoS/Annat/Legacy/DA.m
- Code_PLoS/Annat/Legacy/Default_T_Table.xls
- Code_PLoS/Annat/Legacy/dft.m
- Code_PLoS/Annat/Legacy/dftop.m
- Code_PLoS/Annat/Legacy/dilate3d.cpp
- Code_PLoS/Annat/Legacy/dilate3d.mexa64
- Code_PLoS/Annat/Legacy/dilate3d.mexw32
- Code_PLoS/Annat/Legacy/dilate3d.mexw64
- Code_PLoS/Annat/Legacy/dilate3d_mex.asv
- Code_PLoS/Annat/Legacy/dilate3d_mex.mexw32
- Code_PLoS/Annat/Legacy/dilate3d_old.asv
- Code_PLoS/Annat/Legacy/dilate3d_old.m
- Code_PLoS/Annat/Legacy/directional_subsets.asv
- Code_PLoS/Annat/Legacy/directional_subsets.m
- Code_PLoS/Annat/Legacy/displayimage.m
- Code_PLoS/Annat/Legacy/display_eig.m
- Code_PLoS/Annat/Legacy/distance_distributions.m
- Code_PLoS/Annat/Legacy/distchck.m
- Code_PLoS/Annat/Legacy/Distribution_creator.m
- Code_PLoS/Annat/Legacy/dotplot3.m
- Code_PLoS/Annat/Legacy/double2wa.m
- Code_PLoS/Annat/Legacy/edgeext2d.m
- Code_PLoS/Annat/Legacy/edgeext3d.asv
- Code_PLoS/Annat/Legacy/edgeext3d.m
- Code_PLoS/Annat/Legacy/Enhance.asv
- Code_PLoS/Annat/Legacy/Enhance.m
- Code_PLoS/Annat/Legacy/enhancementset.mat
- Code_PLoS/Annat/Legacy/enhancementsetharmonic.mat
- Code_PLoS/Annat/Legacy/enhancementset_bp.mat
- Code_PLoS/Annat/Legacy/enhancementset_bp_good.mat
- Code_PLoS/Annat/Legacy/enhancementset_bp_lowf.mat
- Code_PLoS/Annat/Legacy/enhancementset_bp_old.mat
- Code_PLoS/Annat/Legacy/enhbp.m
- Code_PLoS/Annat/Legacy/enhlp.m
- Code_PLoS/Annat/Legacy/envelope3d.m
- Code_PLoS/Annat/Legacy/evaluate.m
- Code_PLoS/Annat/Legacy/export.asv
- Code_PLoS/Annat/Legacy/export.m
- Code_PLoS/Annat/Legacy/f18w_m.m
- Code_PLoS/Annat/Legacy/fastdicominfo.m
- Code_PLoS/Annat/Legacy/figtitle.m
- Code_PLoS/Annat/Legacy/files.mat
- Code_PLoS/Annat/Legacy/fill_holes.m
- Code_PLoS/Annat/Legacy/filterr.m
- Code_PLoS/Annat/Legacy/filterset.mat
- Code_PLoS/Annat/Legacy/findcoord.asv
- Code_PLoS/Annat/Legacy/findcoord.m
- Code_PLoS/Annat/Legacy/flipdim.m
- Code_PLoS/Annat/Legacy/F_weightgen.m
- Code_PLoS/Annat/Legacy/F_weightgensnr.m
- Code_PLoS/Annat/Legacy/gauss.m
- Code_PLoS/Annat/Legacy/gauss_kernel.m
- Code_PLoS/Annat/Legacy/getcenter2d.m
- Code_PLoS/Annat/Legacy/getcoord.m
- Code_PLoS/Annat/Legacy/getdata.m
- Code_PLoS/Annat/Legacy/getdims.m
- Code_PLoS/Annat/Legacy/getgrid.m
- Code_PLoS/Annat/Legacy/getim.m
- Code_PLoS/Annat/Legacy/getorigo.m
- Code_PLoS/Annat/Legacy/get_global_tensor.asv
- Code_PLoS/Annat/Legacy/get_global_tensor.m
- Code_PLoS/Annat/Legacy/get_MIL.m
- Code_PLoS/Annat/Legacy/gimage.m
- Code_PLoS/Annat/Legacy/goodsw.m
- Code_PLoS/Annat/Legacy/gopC.m
- Code_PLoS/Annat/Legacy/gopimage.m
- Code_PLoS/Annat/Legacy/goptab.m
- Code_PLoS/Annat/Legacy/harm2tens.m
- Code_PLoS/Annat/Legacy/harmmapresponse.m
- Code_PLoS/Annat/Legacy/harmonicset.mat
- Code_PLoS/Annat/Legacy/hfilter_3D.m
- Code_PLoS/Annat/Legacy/hildebrand.geom
- Code_PLoS/Annat/Legacy/hildebrand.longvol
- Code_PLoS/Annat/Legacy/hildebrand.vol
- Code_PLoS/Annat/Legacy/hildebrand_mean.longvol
- Code_PLoS/Annat/Legacy/hildebrand_rdma.longvol
- Code_PLoS/Annat/Legacy/hildebrand_sdt.longvol
- Code_PLoS/Annat/Legacy/hildebrand_visits.longvol
- Code_PLoS/Annat/Legacy/hist2mean.asv
- Code_PLoS/Annat/Legacy/hist2mean.m
- Code_PLoS/Annat/Legacy/hist2std.m
- Code_PLoS/Annat/Legacy/histo3d.m
- Code_PLoS/Annat/Legacy/hola.vol
- Code_PLoS/Annat/Legacy/hpenhance.m
- Code_PLoS/Annat/Legacy/hplogcos.m
- Code_PLoS/Annat/Legacy/hplognorm.m
- Code_PLoS/Annat/Legacy/hset_u0_35_b2_0.mat
- Code_PLoS/Annat/Legacy/hs_err_pid3128.log
- Code_PLoS/Annat/Legacy/idft.m
- Code_PLoS/Annat/Legacy/information om aim.txt
- Code_PLoS/Annat/Legacy/interp3d.m
- Code_PLoS/Annat/Legacy/interp_64s.m
- Code_PLoS/Annat/Legacy/interp_trab.m
- Code_PLoS/Annat/Legacy/isfreq.m
- Code_PLoS/Annat/Legacy/isoslicer.asv
- Code_PLoS/Annat/Legacy/isoslicer.m
- Code_PLoS/Annat/Legacy/IsoSlicer.tcl
- Code_PLoS/Annat/Legacy/issame.m
- Code_PLoS/Annat/Legacy/kex1D.m
- Code_PLoS/Annat/Legacy/kex2D.m
- Code_PLoS/Annat/Legacy/kex3D.m
- Code_PLoS/Annat/Legacy/krnopt.m
- Code_PLoS/Annat/Legacy/laplace_gaussian.m
- Code_PLoS/Annat/Legacy/leftbuttondown.m
- Code_PLoS/Annat/Legacy/lift.m
- Code_PLoS/Annat/Legacy/loaddicomseries.m
- Code_PLoS/Annat/Legacy/load_3DX_Data.asv
- Code_PLoS/Annat/Legacy/load_3DX_Data.m
- Code_PLoS/Annat/Legacy/load_3DX_Data_from_list.asv
- Code_PLoS/Annat/Legacy/load_3DX_Data_from_list.m
- Code_PLoS/Annat/Legacy/load_3DX_Data_xyz.asv
- Code_PLoS/Annat/Legacy/load_3DX_Data_xyz.m
- Code_PLoS/Annat/Legacy/load_proj.m
- Code_PLoS/Annat/Legacy/load_vol.asv
- Code_PLoS/Annat/Legacy/load_vol.m
- Code_PLoS/Annat/Legacy/local_maxima.m
- Code_PLoS/Annat/Legacy/lowres.m
- Code_PLoS/Annat/Legacy/lowres_dent.m
- Code_PLoS/Annat/Legacy/lowres_script.m
- Code_PLoS/Annat/Legacy/lpenhance.m
- Code_PLoS/Annat/Legacy/lplogcos.m
- Code_PLoS/Annat/Legacy/lplogerf.m
- Code_PLoS/Annat/Legacy/lplognorm.m
- Code_PLoS/Annat/Legacy/make_lowres_dent.m
- Code_PLoS/Annat/Legacy/mapfunc.asv
- Code_PLoS/Annat/Legacy/mapfunc.fig
- Code_PLoS/Annat/Legacy/mapfunc.m
- Code_PLoS/Annat/Legacy/mapresponse.asv
- Code_PLoS/Annat/Legacy/mapresponse.m
- Code_PLoS/Annat/Legacy/mask3d.m
- Code_PLoS/Annat/Legacy/median.m
- Code_PLoS/Annat/Legacy/MIL.m
- Code_PLoS/Annat/Legacy/mu.m
- Code_PLoS/Annat/Legacy/mumap.fig
- Code_PLoS/Annat/Legacy/mumap.m
- Code_PLoS/Annat/Legacy/mu_func.m
- Code_PLoS/Annat/Legacy/mygopimage.m
- Code_PLoS/Annat/Legacy/m_func.m
- Code_PLoS/Annat/Legacy/new_auto_boundries.m
- Code_PLoS/Annat/Legacy/nightrunscript_new_auto_boundries.m
- Code_PLoS/Annat/Legacy/night_run_generic.m
- Code_PLoS/Annat/Legacy/night_run_new_auto_boundries.m
- Code_PLoS/Annat/Legacy/night_run_new_auto_boundries_old.m
- Code_PLoS/Annat/Legacy/node_end3d.m
- Code_PLoS/Annat/Legacy/noise_reduction.asv
- Code_PLoS/Annat/Legacy/noise_reduction.m
- Code_PLoS/Annat/Legacy/normalize3d.m
- Code_PLoS/Annat/Legacy/normcdf.m
- Code_PLoS/Annat/Legacy/opterr.m
- Code_PLoS/Annat/Legacy/optimize.m
- Code_PLoS/Annat/Legacy/origo.m
- Code_PLoS/Annat/Legacy/pad2d.m
- Code_PLoS/Annat/Legacy/ploopgen128.m
- Code_PLoS/Annat/Legacy/ploopgen128_3D.m
- Code_PLoS/Annat/Legacy/ploopgen256.m
- Code_PLoS/Annat/Legacy/ploopgen512.m
- Code_PLoS/Annat/Legacy/ploopgen64_3D.m
- Code_PLoS/Annat/Legacy/powrbook.m
- Code_PLoS/Annat/Legacy/prune.asv
- Code_PLoS/Annat/Legacy/prune.m
- Code_PLoS/Annat/Legacy/putdata.m
- Code_PLoS/Annat/Legacy/putorigo.m
- Code_PLoS/Annat/Legacy/qfilter_3D.m
- Code_PLoS/Annat/Legacy/qset_u0_2_b2_8.mat
- Code_PLoS/Annat/Legacy/qset_u0_2_b4_0.mat
- Code_PLoS/Annat/Legacy/qset_u0_2_b5_6.mat
- Code_PLoS/Annat/Legacy/qset_u0_3_b2_8.mat
- Code_PLoS/Annat/Legacy/qset_u0_3_b4_0.mat
- Code_PLoS/Annat/Legacy/qset_u0_3_b5_6.mat
- Code_PLoS/Annat/Legacy/qset_u0_5_b2_0.mat
- Code_PLoS/Annat/Legacy/qset_u0_5_b2_8.mat
- Code_PLoS/Annat/Legacy/qset_u0_5_b4_0.mat
- Code_PLoS/Annat/Legacy/qset_u0_7_b2_0.mat
- Code_PLoS/Annat/Legacy/qset_u0_7_b2_8.mat
- Code_PLoS/Annat/Legacy/qset_u0_7_b4_0.mat
- Code_PLoS/Annat/Legacy/qset_u1_1_b1_4.mat
- Code_PLoS/Annat/Legacy/qset_u1_1_b2_0.mat
- Code_PLoS/Annat/Legacy/qset_u1_1_b2_8.mat
- Code_PLoS/Annat/Legacy/quadrature.m
- Code_PLoS/Annat/Legacy/quadratureset.mat
- Code_PLoS/Annat/Legacy/quadratureset_good.mat
- Code_PLoS/Annat/Legacy/quadratureset_lowf.mat
- Code_PLoS/Annat/Legacy/quadratureset_old.mat
- Code_PLoS/Annat/Legacy/quiver_H.asv
- Code_PLoS/Annat/Legacy/quiver_H.m
- Code_PLoS/Annat/Legacy/radius.m
- Code_PLoS/Annat/Legacy/Readme.txt
- Code_PLoS/Annat/Legacy/read_aim.asv
- Code_PLoS/Annat/Legacy/read_aim.m
- Code_PLoS/Annat/Legacy/read_aimheader_020.m
- Code_PLoS/Annat/Legacy/read_aimheader_020_matlab.m
- Code_PLoS/Annat/Legacy/read_aim_matlab.m
- Code_PLoS/Annat/Legacy/read_aim_V4.pro
- Code_PLoS/Annat/Legacy/reduce_sz.m
- Code_PLoS/Annat/Legacy/reduce_sz_single.m
- Code_PLoS/Annat/Legacy/region_grow_new_auto_boundries.m
- Code_PLoS/Annat/Legacy/region_grow_new_auto_boundries_old.m
- Code_PLoS/Annat/Legacy/remove_endvoxels.m
- Code_PLoS/Annat/Legacy/remove_para.m
- Code_PLoS/Annat/Legacy/remove_seq.m
- Code_PLoS/Annat/Legacy/remove_surface_internal.m
- Code_PLoS/Annat/Legacy/resample3d.asv
- Code_PLoS/Annat/Legacy/resample3d.m
- Code_PLoS/Annat/Legacy/rightbuttondown.m
- Code_PLoS/Annat/Legacy/roiplot.m
- Code_PLoS/Annat/Legacy/roiselect.m
- Code_PLoS/Annat/Legacy/roisetup.m
- Code_PLoS/Annat/Legacy/roiupdate.m
[truncated: 101 more entries]
