# Supplementary material for: Predicting Trabecular Bone Stiffness from Clinical Cone-Beam CT and HR-pQCT Data; an In Vitro Study Using Finite Element Analysis
Source: PLoS One. 2016 Aug 11;11(8):e0161101. doi: 10.1371/journal.pone.0161101 (PMC4981445; doi:10.1371/journal.pone.0161101)
Supplement: S1 File — This is the code used to segment and analyse the trabecular bone volumes with the structure parameters as a result. (ZIP) [file pone.0161101.s001.zip › Code_PLoS/Annat/Analyses.m]

function result = Analyses(result,minres)
% result = night_run_generic(result, minres)
%
% K�r igenom ett stort dataset med trabekelkuber.
% result ska vara en struct.
% Den ska inneh�lla 'name', 'volume', 'filled' och 'resolution'.
% name: en str�ng med namn
% volume: gr�skale-volym
% filled: segmenterad volym utan kaviteter.
% resolution: [x,y,z] d�r x,y,z �r pixelstorleken i respektive riktning,
%             t ex [0.2 0.2 0.625].
%
% Resultatet blir ocks� en struct.
% Structen inneh�ller samtliga resultat, inklusive de som eventuellt redan 
% fanns i indata.
%
% minres [valfritt]: Om inte minres anges anv�nds min(result.resolution).
%
% Denna funktion kan anv�ndas f�r valfri modalitet inklusive micro-CT. 
%
% Joel Petersson, 2006; Benjamin Klintstr�m,2015

% Tunning till skelett
result.thin = thin3d(result.filled);

% Noder/�ndpunkter
[~,Bnidx,~,Beidx] = node_end3d(result.thin);%
sz = numel(result.thin);%
vol = sz*minres^3;%
result.nodes_vol = numel(Bnidx)/vol;%
result.ends_vol = numel(Beidx)/vol;%

% Tb.Sp
result.Tb_Sp = Tb_Sp_Sc(result.filled,minres);

% Tb.Sc
result.Tb_Sc = Tb_Sp_Sc(result.thin,minres);%

% Tb.N
result.N = 1 / result.Tb_Sc;%

% Tb_Th
result.Tb_Th = Tb_Th(result.filled,result.thin,minres);%

% BV/TV
BV = numel(find(result.filled));%
TV = numel(result.filled);%
result.BV_TV = BV / TV;%

% % Addition
% % Calculates the Contrast to Noise Ratio for a segmented volume
% % Benjamin Klintstr�m 2014
% 
% bone = result.thin;
% background_first = ~result.filled; %inverted field
% 
% %spherical structuring element
% radius = 2;
% [x,y,z] = meshgrid(-radius:radius,-radius:radius,-radius:radius);
% se = (x.^2+y.^2+z.^2)<=radius.^2;
% background = imerode(background_first,se,'same');
% 
% Signal_mean = mean(double(result.volume(bone == 1)));
% Background_mean = mean(double(result.volume(background == 1)));
% Background_stdev = std(double(result.volume(background == 1)));
% 
% result.CNR = (Signal_mean - Background_mean)/(Background_stdev);
