# Supplementary material for: Predicting Trabecular Bone Stiffness from Clinical Cone-Beam CT and HR-pQCT Data; an In Vitro Study Using Finite Element Analysis
Source: PLoS One. 2016 Aug 11;11(8):e0161101. doi: 10.1371/journal.pone.0161101 (PMC4981445; doi:10.1371/journal.pone.0161101)
Supplement: S1 File — This is the code used to segment and analyse the trabecular bone volumes with the structure parameters as a result. (ZIP) [file pone.0161101.s001.zip › Code_PLoS/Annat/Boundries_auto.m]

function [Mi,Ma] = Boundries_auto(volumes,mask)
% Sets the upper and lower bound when selecting the seeds for the
% ARG-algorithm
%
% volumes is a struct with the volumes to be analysed 
% volumes{1} = first volume, volumes{2} = second volume etc.
%
% Benjamin Klintstr�m, 2015

%creates a distribution that is the sum of all the bones
whole=0;
number = numel(volumes);
if nargin == 1
    for a = 1:number
        mask{a} = ones(size(volumes{a}));
    end
end
for i=1:number
    a = volumes{i}(mask{i} == 1);
    [h,j] = histo3d(a(:));
    [~,m_id] = max(h);
    g(i)=floor(j(m_id));
    holder{i} = a + double(0 - g(i));
    whole=[whole;holder{i}(:)];
end
clear holder
clear h
clear j
clear volumes
clear m_id
[Ywhole,Xwhole] = histo3d(whole);
clear whole
Ywhole = double(Ywhole);
Xwhole = double(Xwhole);
fgauss = 0.01*(max(Xwhole)-min(Xwhole));
fsize = ceil(fgauss);
sfilter = fspecial('gaussian',[fsize 1],fgauss/6);
smooth = conv(Ywhole,sfilter,'same');
Ywhole = smooth;
clear smooth


%finds the peak, the minimum and the maximum
[~,wPeak] = max(Ywhole);
wMin = min(Xwhole);
wMax = max(Xwhole);

%finds where the distribution starts
low_bound = 1;
for i = 1:wPeak
    if Ywhole(i) == 0
        low_bound = i;
    end
end

%Calculates the background by mirroring the first part of the curve
%(thereby assuming that the bone has no or little influence there)
YBackground = double(0);
XBackground = double(0);
for i = low_bound:wPeak
    YBackground(i-low_bound+1) = Ywhole(i);
    YBackground(wPeak+wPeak-low_bound+1-i) = Ywhole(i);
end

for i = 1:2*(wPeak-low_bound)+1
    XBackground(i) = double(Xwhole(i+low_bound-1));
end

%calculates the bone by subtracting the calculated background
%(thereby assuming that there only is bone and background)
for i = wPeak:(2*wPeak-low_bound+1)
    YBone(i-wPeak+1) = Ywhole(i)-YBackground(i-low_bound);
    if YBone(i-wPeak+1)<0
       for a = 1:(i-wPeak+1)
       YBone(a) = 0;
       end
    end
end

for i = (2*wPeak-low_bound+1):(wMax-wMin+1)
    YBone(i-wPeak+1) = Ywhole(i);      
end
for i = wPeak:(wMax-wMin+1)
    XBone(i-wPeak+1) = Xwhole(i);
end 

%creates normal distributions of the bone and the background

%Background
SumBackground = sum(YBackground);
MeanBackground = 0;
SumVarBackground = 0;
for i = 1:2*(wPeak-low_bound)+1
   SumVarBackground = SumVarBackground + (((MeanBackground - XBackground(i))^2)*YBackground(i));
end
VarBackground = SumVarBackground / SumBackground;
StdevBackground = (VarBackground)^(0.5);

%Bone
SumBone = sum(YBone);
MeanBone = 0;
for i = 1:(wMax-wMin+2-wPeak)
    MeanBone = MeanBone + (YBone(i)*XBone(i));
end
MeanBone = MeanBone / SumBone;
SumVarBone = 0;
for i = 1:(wMax-wMin+2-wPeak)
    SumVarBone = SumVarBone + (((MeanBone - XBone(i))^2)*YBone(i));
end
VarBone = SumVarBone / SumBone;
StdevBone = (VarBone)^(0.5);

%Calculates the intersection of the two normal distributions
ass = inf;
i = 1;
while ass > 0
    ass = ((SumBackground/(StdevBackground*(2*pi)^0.5))*2.71^(-((i-MeanBackground)^2)/(2*(StdevBackground^2)))) - ((SumBone/(StdevBone*(2*pi)^0.5))*2.71^(-((i-MeanBone)^2)/(2*(StdevBone^2))));
    i = i+1;
end
Mi = ceil(i);
Ma = floor(MeanBone+1.65*StdevBone)+1;
end
