# Supplementary material for: Predicting Trabecular Bone Stiffness from Clinical Cone-Beam CT and HR-pQCT Data; an In Vitro Study Using Finite Element Analysis
Source: PLoS One. 2016 Aug 11;11(8):e0161101. doi: 10.1371/journal.pone.0161101 (PMC4981445; doi:10.1371/journal.pone.0161101)
Supplement: S1 File — This is the code used to segment and analyse the trabecular bone volumes with the structure parameters as a result. (ZIP) [file pone.0161101.s001.zip › Code_PLoS/Annat/Collector.m]

function Collector(Parameters,Name_result,Name_int,result)
% Runs the algorithm the way set in parameters
% Benjamin Klintstr�m, 2015


%How many volumes should be segmented
Nr_volumes = numel(result);
fprintf('\nInitalizing...')

%Interpolates the volumes the specified amount of times
if Parameters(3)==1
    fprintf('\nInterpolating\n')
    if Parameters(5) == 1
        for ix = 1:Nr_volumes
            fprintf('\nInterpolating bone %.0f of %.0f',ix,Nr_volumes)
            result{ix}.volume = Interpolation_2X(result{ix}.volume,Parameters(4));
            result{ix}.resolution = (result{ix}.resolution/2);
        end        
    else
        for i = 1:Parameters(5)
            for ix = 1:Nr_volumes
            fprintf('\nInterpolating bone %.0f of %.0f',ix,Nr_volumes)
            result{ix}.volume = Interpolation_2X(result{ix}.volume,Parameters(4));
            result{ix}.resolution = (result{ix}.resolution/2);
            end
            clear i
        end
    end
%     save(Name_int,'result');
    clear ix
    fprintf('\nInterpolation = done')
end

%Calculates the starting conditions
if Parameters(9)==1
    if Parameters(8)==1
        [Mi,Ma] = Distance_predefined(result,Parameters(10));
    else
        fprintf('\nCalculating starting conditions')
        [Mi,Ma] = Distances_auto(result);
    end
    fprintf('\nStarting conditions set')
else
    [Mi,Ma] = Distances_auto(result);
    fprintf('\nStarting conditions set')
end

%Applies a gaussian filter to the volumes (if selected)
if Parameters(1)==1
    fprintf('\nApplying_gaussian_filter')
    Gsize = Parameters(2);
    for i = 1:Nr_volumes
        fprintf('\nVolume %.0f of %.0f)',i,Nr_volumes)
        result{i}.volume = smooth3(result{i}.volume,'gaussian',[Gsize,Gsize,Gsize],1);
    end
    clear Gsize
    clear i
    clear Active_volume
    fprintf('\nGaussian_filter_applyed')
end

%Runs the segmentations and the analyses on every volume
for i = 1:Nr_volumes
    Active_volume = i
    resolution = result{i}.resolution;
    minres = resolution(1);
    % Runs the segmentation the specified number of times
    if Parameters(6) > 1.5;
        %Multipel runs with slightly different starting conditions
        fprintf('\nRunning %.0f segmentations',Parameters(6))
        runs = Parameters(6);
        spread = (runs-1)/2;
        [x,y,z] = size(result{i}.volume);
        sum_volume = zeros(x,y,z);
        intermidiate_volume = cell(1,Nr_volumes);
        divider = 0;
        for a = 0:runs-1
            fprintf('\nBone = %.0f\nPass = %.0f/%.0f',i,a+1,runs)
            Mi = Mi-spread+a;
            intermidiate_volume{a+1} = Segmentation(result{i}.volume,Mi,Ma);
            weight = weighting(intermidiate_volume{a+1},result{i}.volume);
            sum_volume = sum_volume + double(intermidiate_volume{a+1}.*weight);
            divider = divider + weight;
        end
        fprintf('\nCalculating final volume')
        Mean_volume = double(sum_volume)./divider;
        result{i}.regiongrow = Mean_volume > Parameters(7);
        clear runs
        clear spread
        clear x
        clear y
        clear z
        clear sum_volume
        clear intermidiate_volume
        clear Mean_volume
        clear weight
        clear divider
    else
        %Singel run
        fprintf('\nRunning one segmentation')
        result{i}.regiongrow = Segmentation(result{i}.volume,Mi,Ma);
    end
    fprintf('\nSegmentation_done')
    %Fills holes inside the binary structure
    fprintf('\nFilling holes')
    result{i}.filled = Remove_holes(result{i}.regiongrow);
    
    %Performes standard analyses
    fprintf('\nCalculating results')
    result{i} = Analyses(result{i},minres);
end
Output(result,Name_result,Nr_volumes);
fprintf('\nDone')
end


function [weight] = weighting(segmentation,original)
var1 = var(double(original(segmentation == 1)));
var2 = var(double(original(segmentation == 0)));
weight = 1000000/((var1 + var2)^0.5);
end
