# Supplementary material for: Predicting Trabecular Bone Stiffness from Clinical Cone-Beam CT and HR-pQCT Data; an In Vitro Study Using Finite Element Analysis
Source: PLoS One. 2016 Aug 11;11(8):e0161101. doi: 10.1371/journal.pone.0161101 (PMC4981445; doi:10.1371/journal.pone.0161101)
Supplement: S1 File — This is the code used to segment and analyse the trabecular bone volumes with the structure parameters as a result. (ZIP) [file pone.0161101.s001.zip › Code_PLoS/Annat/interpolation.m]

function volume = interpolation(data,reso,d)
% Skapar en volym med isovolumetriska voxlar
% data: volymen som ska interpoleras
% reso: Voxelstorlek i x, y och z-led
%
% Benjamin Klintstr�m

[m,n,o] = size(data);

[X,Y,Z] = meshgrid(0:reso(2):(n-1)*reso(2),...
                   0:reso(1):(m-1)*reso(1),...                   
                   0:reso(3):(o-1)*reso(3));
[XI,YI,ZI] = meshgrid(0:d:(n-1)*reso(2),...
                      0:d:(m-1)*reso(1),...                      
                      0:d:(o-1)*reso(3));
volume = interp3(X,Y,Z,double(data),XI,YI,ZI,'spline');
