# Supplementary material for: Predicting Trabecular Bone Stiffness from Clinical Cone-Beam CT and HR-pQCT Data; an In Vitro Study Using Finite Element Analysis
Source: PLoS One. 2016 Aug 11;11(8):e0161101. doi: 10.1371/journal.pone.0161101 (PMC4981445; doi:10.1371/journal.pone.0161101)
Supplement: S1 File — This is the code used to segment and analyse the trabecular bone volumes with the structure parameters as a result. (ZIP) [file pone.0161101.s001.zip › Code_PLoS/Annat/Legacy/adfilt2d_bilateral.m]

function y = adfilt_bilateral(x,sk,w);
% This is an alteration of the 3D-version only for testing and for
% producing som nice explanatory images for documentation.
%
% Joel Petersson

if nargin < 3
    w = 0.01;
end

xsize = size(x);    % size of input image
fsize = size(sk);   % size of spatial filter
roic = (fsize+1)/2; % size of "region of interest"
padsize = (fsize-1)/2; % Size of padding 
y = zeros(xsize);   % size of output image
xpsize = xsize+padsize*2; % size of padded image


% --- Pad image with a value that makes the gray scale applicability zero

vz = 9999;
xp = vz*ones(xpsize); % Initialize padded image
xp(padsize(1)+1:end-padsize(1),...
    padsize(2)+1:end-padsize(2)) = x;


% y = adfilt_bilateral_mex(double(xp), double(sk), w);


% --- Loop over the image ----
for m = 1 : xsize(1)
    for n = 1 : xsize(2)
        % region of interest
        roi = xp(m:m+fsize(1)-1,n:n+fsize(2)-1);
        % gray-scale kernel
        gk = exp(-(roi(roic(1),roic(2))-roi).^2/w);
        % kernel
        k = gk.*sk;
        % normalized scalar product
        y(m,n) = sum(sum(roi.*k))/(sum(k(:))+eps);
    end
end
