# Supplementary material for: Predicting Trabecular Bone Stiffness from Clinical Cone-Beam CT and HR-pQCT Data; an In Vitro Study Using Finite Element Analysis
Source: PLoS One. 2016 Aug 11;11(8):e0161101. doi: 10.1371/journal.pone.0161101 (PMC4981445; doi:10.1371/journal.pone.0161101)
Supplement: S1 File — This is the code used to segment and analyse the trabecular bone volumes with the structure parameters as a result. (ZIP) [file pone.0161101.s001.zip › Code_PLoS/Annat/Legacy/adfilt3d_bilateral.m]

function y = adfilt3d(x,sk,w);

% ADFILT3D 3-D Adaptive filtering
%
% Version 0.93
%
% ADFILT(X,SK,W) filters the data X using an adaptive filter based on the
% spatial kernel SK and the gray-scale kernel width W. The spatial kernel is
% usually a Gaussian. The gray-scale kernel width W is the variance of the
% gaussian gray-scale kernel function. The default value is 0.01 which is
% used if the third argument is omitted. X is a one-, two- or
% three-dimensional matrix.
%
% The size of the ouput image is the same as of the input image. 
%
% Method:
%
% In ordinary low-pass filtering, the result is calculated as a sum of the
% neighbouring pixels, weighted by the spatial kernel, which is some function
% (e.g. a gaussian) of the euclidian distance to the center pixel. In
% ADFILT, also the distance in the gray scale dimension is used as
% weight. This means that the weighting kernel is a product of the spatial
% kernel and a gay-scale kernel which is a gaussian function of the
% differences  between the pixel values and the pixel value of the center
% pixel. Border effects are handeled by using a verry large pixel value
% outside the image. This causes the filter do exclude pixels outside the
% image from the calcultation.
%
%  � 2001 Magnus Borga, Link�pings universitet, Sweden
%  mail to: magnus@imt.liu.se

if nargin < 3
    w = 0.01;
end

xsize = size(x);    % size of input image
fsize = size(sk);   % size of spatial filter
roic = (fsize+1)/2; % size of "region of interest"
padsize = (fsize-1)/2; % Size of padding 
y = zeros(xsize);   % size of output image
xpsize = xsize+padsize*2; % size of padded image

if length(xsize) < 3 % If one- or two-dimensional data
    
    % --- Pad image with a value that makes the gray scale applicability zero
    
    vz = 9999;
    xp = [vz*ones(padsize(1),xpsize(2));
	vz*ones(xsize(1),padsize(2)), x, vz*ones(xsize(1),padsize(2));
	vz*ones(padsize(1),xpsize(2))];
    
    % --- Loop over the image ----
    for m = 1 : xsize(1)
	for n = 1 : xsize(2)
	    roi = xp(m:m+fsize(1)-1,n:n+fsize(2)-1);  % region of interest
	    gk = exp(-(roi(roic(1),roic(2))-roi).^2/w); % gray-scale kernel
	    k = gk.*sk;                           % kernel
	    y(m,n) = sum(sum(roi.*k))/(sum(k(:))+eps);          % normalized scalar product
	end
    end

else % If three-dimensional data
    
    % --- Pad image with a value that makes the gray scale applicability zero
	
    vz = 9999;
    xp = vz*ones(xpsize); % Initialize padded image
    xp(padsize(1)+1:end-padsize(1),...
	padsize(2)+1:end-padsize(2),...
	padsize(3)+1:end-padsize(3)) = x;
    
    % --- Loop over the image ----
    for o = 1 : xsize(3)
	o
	for m = 1 : xsize(1)
	    for n = 1 : xsize(2)
		% region of interest
		roi = xp(m:m+fsize(1)-1,n:n+fsize(2)-1,o:o+fsize(3)-1);  
		% gray-scale kernel
		gk = exp(-(roi(roic(1),roic(2),roic(3))-roi).^2/w); 
		% kernel
		k = gk.*sk;                           
		% normalized scalar product
		y(m,n,o) = sum(sum(sum(roi.*k)))/(sum(k(:))+eps);          
	    end
	end
    end

end
