# Supplementary material for: Predicting Trabecular Bone Stiffness from Clinical Cone-Beam CT and HR-pQCT Data; an In Vitro Study Using Finite Element Analysis
Source: PLoS One. 2016 Aug 11;11(8):e0161101. doi: 10.1371/journal.pone.0161101 (PMC4981445; doi:10.1371/journal.pone.0161101)
Supplement: S1 File — This is the code used to segment and analyse the trabecular bone volumes with the structure parameters as a result. (ZIP) [file pone.0161101.s001.zip › Code_PLoS/Annat/Legacy/adfiltgui.m]

function varargout = adfiltgui(varargin)
%
%
%
%
%

  % Begin initialization code - DO NOT EDIT
  gui_Singleton = 1;
  gui_State = struct('gui_Name',       mfilename, ...
    'gui_Singleton',  gui_Singleton, ...
    'gui_OpeningFcn', @adfiltgui_OpeningFcn, ...
    'gui_OutputFcn',  @adfiltgui_OutputFcn, ...
    'gui_LayoutFcn',  [] , ...
    'gui_Callback',   []);
  if nargin & isstr(varargin{1})
    gui_State.gui_Callback = str2func(varargin{1});
  end

  if nargout
    [varargout{1:nargout}] = gui_mainfcn(gui_State, varargin{:});
  else
    gui_mainfcn(gui_State, varargin{:});
  end
  % End initialization code - DO NOT EDIT


% --- Executes just before adfiltgui is made visible.
function adfiltgui_OpeningFcn(hObject, eventdata, handles, varargin)

  handles.output = hObject;

  % Update handles structure
  guidata(hObject, handles);

  global adfilt;
  adfilt = adfiltinit(handles);
  displayimage;

% --- Outputs from this function are returned to the command line.
function varargout = adfiltgui_OutputFcn(hObject, eventdata, handles)
  varargout{1} = handles.output;

% --- Executes on button press in prevslc.
function prevslc_Callback(hObject, eventdata, handles)
  global adfilt;
  adfilt.data.current_slice = mod(adfilt.data.current_slice-2,size(adfilt.data.input, 3)) +1;
  displayimage;
  set(handles.slcno, 'String', ['Slicenumber: ' num2str(adfilt.data.current_slice)]);

% --- Executes on button press in nextslc.
function nextslc_Callback(hObject, eventdata, handles)
  global adfilt;
  adfilt.data.current_slice = mod(adfilt.data.current_slice,size(adfilt.data.input, 3)) +1;
  displayimage;
  set(handles.slcno, 'String', ['Slicenumber: ' num2str(adfilt.data.current_slice)]);

% --- Executes on button press in go.
function go_Callback(hObject, eventdata, handles)
  global adfilt;
  adfiltroi;
  %keyboard

% --- Executes on button press in clear.
function clear_Callback(hObject, eventdata, handles)
  global adfilt;
  adfilt.data.output = zeros(size(adfilt.data.input));
  displayimage;

% --- Executes on button press in pushbutton6.
function remap_Callback(hObject, eventdata, handles)
  global adfilt;
  adfilt.action = 'map';
  mapfunc;
  displayimage;
%  out = mapresponse(adfilt.h,adfilt.eigtens,adfilt.lambda,adfilt.control.fset,adfilt.map);
%  adfilt.output_image = roiupdate(adfilt.output_image,out,adfilt.roi);    
%  set(adfilt.cdata2,'cdata',adfilt.output_image(:,:,adfilt.slc)*255);

% --- Executes on button press in checkbox1.
function roi_Callback(hObject, eventdata, handles)
  global adfilt;
  keyboard;

% --- Executes on button press in gamma1.
function gamma1_Callback(hObject, eventdata, handles)
  global adfilt
  adfilt.action = 'gamma1';
  mapfunc;

% --- Executes on button press in pushbutton13.
function mu2_Callback(hObject, eventdata, handles)
  global adfilt
  adfilt.action = 'mu2';
  mapfunc;

% --- Executes on button press in pushbutton14.
function mu3_Callback(hObject, eventdata, handles)
  global adfilt
  adfilt.action = 'mu3';
  mapfunc;
  
% --- Executes on button press in pushbutton15.
function pushbutton15_Callback(hObject, eventdata, handles)
global adfilt
isoslicer(adfilt.data.output,[1 1 1]);

% --- Executes on button press in pushbutton16.
function pushbutton16_Callback(hObject, eventdata, handles)
global adfilt
isoslicer(adfilt.data.input,[1 1 1]);

% --- Executes on button press in axes1 or axes2.
function fig_WindowButtonDownFcn(hObject, eventdata, handles)
  global adfilt
  if strcmp(get(hObject,'SelectionType'),'normal') %left button click
    leftbuttondown(handles);
  elseif strcmp(get(hObject,'SelectionType'),'alt') %right button click
    rightbuttondown(handles);
  end


% --------------------------------------------------------------------
function file_Callback(hObject, eventdata, handles)

% --------------------------------------------------------------------
function load_vol_Callback(hObject, eventdata, handles)
  global adfilt 
  load_vol;
  
function load_proj_Callback(hObject, eventdata, handles)
  global adfilt 
  load_proj;

function save_proj_Callback(hObject, eventdata, handles)
  global adfilt 
  save_proj;

function export_Callback(hObject, eventdata, handles)
  global adfilt;
  export;

% --------------------------------------------------------------------
function filter_Callback(hObject, eventdata, handles)


% --------------------------------------------------------------------
function contfset_Callback(hObject, eventdata, handles)


% --------------------------------------------------------------------
function enhfset_Callback(hObject, eventdata, handles)


% --- Executes during object creation, after setting all properties.
function roisetup_CreateFcn(hObject, eventdata, handles)
  if ispc
    set(hObject,'BackgroundColor','white');
  else
    set(hObject,'BackgroundColor',get(0,'defaultUicontrolBackgroundColor'));
  end

function roisetup_Callback(hObject, eventdata, handles)
  global adfilt;
  tmp=eval(get(hObject,'String'));
  adfilt.roi = roisetup(size(adfilt.data.input),tmp(1:end/2), tmp(end/2+1:end),adfilt.fset.maxsize);
