# Supplementary material for: Predicting Trabecular Bone Stiffness from Clinical Cone-Beam CT and HR-pQCT Data; an In Vitro Study Using Finite Element Analysis
Source: PLoS One. 2016 Aug 11;11(8):e0161101. doi: 10.1371/journal.pone.0161101 (PMC4981445; doi:10.1371/journal.pone.0161101)
Supplement: S1 File — This is the code used to segment and analyse the trabecular bone volumes with the structure parameters as a result. (ZIP) [file pone.0161101.s001.zip › Code_PLoS/Annat/Legacy/adfiltinit.m]

function adfilt = adfiltinit(handles)

  
  adfilt.self = handles;
  adfilt.data.current_slice = 32;
  adfilt.display.map.handle = @mu_func;
  adfilt.display.map.param = {0.5, 1};
  
  input_image = ploopgen64_3D;
  input_image = input_image +0.05*randn(size(input_image));
  input_image = (input_image-min(input_image(:)))/(max(input_image(:))-min(input_image(:)));
  adfilt.data.input = input_image;
  adfilt.data.output = zeros(size(input_image));
  adfilt.data.sz = size(input_image);
  for k = length(adfilt.data.sz)+1:4
    adfilt.data.sz(k) = 1;
  end
  
  load quadratureset;
  %load harmonicset;
  adfilt.fset.control = fset;
  clear fset;
  
  load enhancementset_bp;
  %load enhancementsetharmonic;
  adfilt.fset.enhance = fset;
  clear fset;
  
  adfilt.fset.maxsize = [5 5 5];
  
  set(gcf, 'Renderer', 'zbuffer');
  
  %adfilt.control.roi = roisetup(size(input_image),[50 50 50], [5 5 5],adfilt.control.fset);
  
  adfilt.roi.sz = [52 52 52];
  adfilt.roi.offset = [6 6 6];
  set(handles.roisetup,'String','[70 65 84 2 2 2]');
  
  adfilt.roi = roisetup(size(input_image),adfilt.roi.sz, adfilt.roi.offset,adfilt.fset.maxsize);

  adfilt.map.handle = @adfiltmap;
  adfilt.map.param ={1.2,0.05,0.7,2,0.5,2,0.5,2};
  
  adfilt.cdata1 = 0;
  adfilt.cdata2 = 0;
