# Supplementary material for: Predicting Trabecular Bone Stiffness from Clinical Cone-Beam CT and HR-pQCT Data; an In Vitro Study Using Finite Element Analysis
Source: PLoS One. 2016 Aug 11;11(8):e0161101. doi: 10.1371/journal.pone.0161101 (PMC4981445; doi:10.1371/journal.pone.0161101)
Supplement: S1 File — This is the code used to segment and analyse the trabecular bone volumes with the structure parameters as a result. (ZIP) [file pone.0161101.s001.zip › Code_PLoS/Annat/Legacy/adfiltmap.m]

function gamma = adfiltmap(lambda,varargin);

for k =1:length(varargin)
  p{k} =  varargin{k};
end

if length(varargin) < 9
    p{9} = 1;
end

sz = size(lambda);
n = length(sz);

lambda = reshape(abs(lambda),[prod(sz(1:end-1)) sz(end)]);

sz(5)=sz(end);
for k=n:4
  sz(k)=1;
end

%if length(sz)==2
%  x = zeros(sz(1),1);
%else
%  x = zeros(sz(1:end-1));
%end

x = zeros(sz(1:end-1));
gamma = zeros(sz);

%lambda = reshape(lambda,prod(sz)/sz(end),sz(end));

if(~isnan(p{1}) & ~isnan(p{2}) & ~isnan(p{3}) & ~isnan(p{4}))
  x(:) = sqrt(lambda(:,1).^2+lambda(:,2).^2+lambda(:,3).^2);
  x = x./max(x(:));
  gamma(:,:,:,:,1) = p{1}*m_func(x,p{2},p{3},p{4},p{9});%,1,1); %0.3,0.0,3,1;
else
  gamma(:,:,:,:,1) = 1;
end

%keyboard

if(~isnan(p{5}) & ~isnan(p{6}))
  x(:) = lambda(:,2)./(eps+lambda(:,1));
  gamma(:,:,:,:,2) = mu_func(x,p{5},p{6},p{9}).*gamma(:,:,:,:,1);  %0.4,2,1
else
  %'nan p{5} or p{6}'
  gamma(:,:,:,:,2) = 1;
end

if(~isnan(p{7}) & ~isnan(p{8}))
  x(:) = lambda(:,3)./(eps+lambda(:,2));
  gamma(:,:,:,:,3) = mu_func(x,p{7},p{8},p{9}).*gamma(:,:,:,:,2); %0.4,2,1
else
  %'nan p{7} or p{8}'
  gamma(:,:,:,:,3) = 1;
end
