# Supplementary material for: Predicting Trabecular Bone Stiffness from Clinical Cone-Beam CT and HR-pQCT Data; an In Vitro Study Using Finite Element Analysis
Source: PLoS One. 2016 Aug 11;11(8):e0161101. doi: 10.1371/journal.pone.0161101 (PMC4981445; doi:10.1371/journal.pone.0161101)
Supplement: S1 File — This is the code used to segment and analyse the trabecular bone volumes with the structure parameters as a result. (ZIP) [file pone.0161101.s001.zip › Code_PLoS/Annat/Legacy/adfiltroi.m]

function adfiltroi(varargin)
%
%
%
  global adfilt;

  %extract_channel;
  input_image = adfilt.data.input;
  slc = adfilt.data.current_slice;
  sz = size(input_image);

  % Estimate phase-invariant local structure tensor
  % by applying control filters
  T = Tquad2tens_3D(input_image,adfilt.fset.control,adfilt.roi);
  %T = Tharm2tens_3D(input_image,adfilt.fset.control,adfilt.roi);
  
  % Calculate eigenvalues
  %[adfilt.data.lambda adfilt.data.eigtens] = Teig(T);
  [adfilt.data.lambda adfilt.data.eigtens] = tensor2eig(T);
  %adfilt.data.lambda = adfilt.data.lambda.data;
  
  %adfilt.data.lambda = tensor2eig(T);
  %adfilt.data.eigtens = eig2eigtens(T)

%  keyboard
  
  % Calculate eigentensors, normalize
  adfilt.data.eigtens = Teig2eigT(adfilt.data.eigtens);
  
  
  % Apply enhancement filters 

  [adfilt.data.h] = hfilter_3D(input_image,adfilt.fset.enhance,adfilt.roi); 

  % Enhance roi region of image

  out = mapresponse(adfilt.data.h,adfilt.data.eigtens,adfilt.data.lambda,adfilt.fset.control,adfilt.map);

  % Update output image

  adfilt.data.output = roiupdate(adfilt.data.output,out,adfilt.roi);    

  if nargin == 0
    displayimage;
  end
