# Supplementary material for: Predicting Trabecular Bone Stiffness from Clinical Cone-Beam CT and HR-pQCT Data; an In Vitro Study Using Finite Element Analysis
Source: PLoS One. 2016 Aug 11;11(8):e0161101. doi: 10.1371/journal.pone.0161101 (PMC4981445; doi:10.1371/journal.pone.0161101)
Supplement: S1 File — This is the code used to segment and analyse the trabecular bone volumes with the structure parameters as a result. (ZIP) [file pone.0161101.s001.zip › Code_PLoS/Annat/Legacy/adfilt_bilateral.asv]

function y = adfilt_bilateral(x,sk,w);
% ADFILT3D 3-D Adaptive filtering
%
% Version 0.93
%
% ADFILT(X,SK,W) filters the data X using an adaptive filter based on the
% spatial kernel SK and the gray-scale kernel width W. The spatial kernel is
% usually a Gaussian. The gray-scale kernel width W is the variance of the
% gaussian gray-scale kernel function. The default value is 0.01 which is
% used if the third argument is omitted. X is a one-, two- or
% three-dimensional matrix.
%
% The size of the ouput image is the same as of the input image. 
%
% Method:
%
% In ordinary low-pass filtering, the result is calculated as a sum of the
% neighbouring pixels, weighted by the spatial kernel, which is some function
% (e.g. a gaussian) of the euclidian distance to the center pixel. In
% ADFILT, also the distance in the gray scale dimension is used as
% weight. This means that the weighting kernel is a product of the spatial
% kernel and a gay-scale kernel which is a gaussian function of the
% differences  between the pixel values and the pixel value of the center
% pixel. Border effects are handeled by using a verry large pixel value
% outside the image. This causes the filter do exclude pixels outside the
% image from the calcultation.
%
%  � 2001 Magnus Borga, Link�pings universitet, Sweden
%
% Implemented as a mex-function by Joel Petersson, 2006
%
%
% Tip: Use the basic function 'gausskernel' to generate spatial kernel.

if nargin < 3
    w = 0.01;
end

xsize = size(x);    % size of input image
fsize = size(sk);   % size of spatial filter
roic = (fsize+1)/2; % size of "region of interest"
padsize = (fsize-1)/2; % Size of padding 
y = zeros(xsize);   % size of output image
xpsize = xsize+padsize*2; % size of padded image


% --- Pad image with a value that makes the gray scale applicability zero

vz = 9999;
xp = vz*ones(xpsize); % Initialize padded image
xp(padsize(1)+1:end-padsize(1),...
    padsize(2)+1:end-padsize(2),...
    padsize(3)+1:end-padsize(3)) = x;


y = adfilt_bilateral_mex(double(xp), double(sk), w);

% Below is the non-mexed version. The mexed version is ap. 2
% 
% % --- Loop over the image ----
% for o = 1 : xsize(3)
%     o
%     for m = 1 : xsize(1)
%         for n = 1 : xsize(2)
%             % region of interest
%             roi = xp(m:m+fsize(1)-1,n:n+fsize(2)-1,o:o+fsize(3)-1);
%             % gray-scale kernel
%             gk = exp(-(roi(roic(1),roic(2),roic(3))-roi).^2/w);
%             % kernel
%             k = gk.*sk;
%             % normalized scalar product
%             y(m,n,o) = sum(sum(sum(roi.*k)))/(sum(k(:))+eps);
%         end
%     end
% end
% 
