# Supplementary material for: Predicting Trabecular Bone Stiffness from Clinical Cone-Beam CT and HR-pQCT Data; an In Vitro Study Using Finite Element Analysis
Source: PLoS One. 2016 Aug 11;11(8):e0161101. doi: 10.1371/journal.pone.0161101 (PMC4981445; doi:10.1371/journal.pone.0161101)
Supplement: S1 File — This is the code used to segment and analyse the trabecular bone volumes with the structure parameters as a result. (ZIP) [file pone.0161101.s001.zip › Code_PLoS/Annat/Legacy/adfilt_bilateral_mex.asv]

#include "mex.h"
#include "Array.h"
#include <cmath>

// This is a rewrite of the  adfilt3d_bilateral.m

void
mexFunction(int nlhs,mxArray *plhs[],int nrhs,const mxArray *prhs[])
{
    /* Check for proper number of input and output arguments */
    if (nrhs != 3)
        mexErrMsgTxt("Three input arguments required.");
    
    if (nlhs > 1)
        mexErrMsgTxt("Too many output arguments.");
    
    /* Get the number of dimensions in array */
    if (mxGetNumberOfDimensions(prhs[0]) != 3)
        mexErrMsgTxt("Data must have three dimensions.");
    
    doubleArray Data(prhs[0]);
    
    doubleArray sk(prhs[1]);
    
    double w = *mxGetPr(prhs[2]);

    doubleArray Out(Data.get_sz_x()-(sk.get_sz_x()-1),
                    Data.get_sz_y()-(sk.get_sz_y()-1),
                    Data.get_sz_z()-(sk.get_sz_z()-1));

    int sz_x = Out.get_sz_x();
    int sz_y = Out.get_sz_y();
    int sz_z = Out.get_sz_z();
    
    int m,n,o,a,b,c;
    
    double eps = 0.0000000001; // Matlab precision eps.
    
    double center,kernel,outsum,ksum;
    
    int roic[3] = {(sk.get_sz_x()+1)/2, (sk.get_sz_y()+1)/2, (sk.get_sz_z()+1)/2};
    
    //Array roi(sk.get_sz_x(),sk.get_sz_y(),sk.get_sz_z());
    
    // --- Loop over the image ----
    for (o = 0; o < sz_z; o++)
    {
        for (m = 0; m < sz_x; m++)
        {
            for (n = 0; n < sz_y; n++)
            {
                center = Data(m + roic[0]-1, n + roic[1]-1, o + roic[2]-1);
                ksum = 0;
                outsum = 0;
                for (c = 0; c < sk.get_sz_z(); c++)
                {
                    for (b = 0; b < sk.get_sz_y(); b++)
                    {
                        for (a = 0; a < sk.get_sz_x(); a++)
                        {
                            kernel = 
                               sk(a,b,c)*
                               exp(-(center - Data(m + a,n + b,o + c))*(center - Data(m + a,n + b,o + c))/w);//ExpApx(-(center - Data(m + a,n + b,o + c))*(center - Data(m + a,n + b,o + c))/w,0.001);
                            ksum = ksum + kernel;
                            outsum = outsum + kernel*Data(m + a,n + b,o + c);
                        }
                    }
                }
                //if (ksum != 0)
                    Out(m,n,o) = outsum/(ksum+eps);
                //else
                  //  Out(m,n,o) = 1000000000000000;
                   //Out(m,n,o) = center;
                
//                 // region of interest
//                 roi = xp(m:m+fsize(1)-1,n:n+fsize(2)-1,o:o+fsize(3)-1);
//                 // gray-scale kernel
//                 gk = exp(-(roi(roic(1),roic(2),roic(3))-roi).^2/w);
//                 // kernel
//                 k = gk.*sk;
//                 // normalized scalar product
//                 y(m,n,o) = sum(sum(sum(roi.*k)))/(sum(k(:))+eps);
            }
        }
    }
    
      
    /* Return the output array */
    plhs[0] = Out.return_mxArray();//mxCreateDoubleMatrix(1, 1, mxREAL);
}
