# Supplementary material for: Predicting Trabecular Bone Stiffness from Clinical Cone-Beam CT and HR-pQCT Data; an In Vitro Study Using Finite Element Analysis
Source: PLoS One. 2016 Aug 11;11(8):e0161101. doi: 10.1371/journal.pone.0161101 (PMC4981445; doi:10.1371/journal.pone.0161101)
Supplement: S1 File — This is the code used to segment and analyse the trabecular bone volumes with the structure parameters as a result. (ZIP) [file pone.0161101.s001.zip › Code_PLoS/Annat/Legacy/animator.m]

function animator(outputfile,path)
% animator(outputfile,path)
% Konverterar alla filer i en mapp till en avi-sekvens. Observera filerna
% skrivs i bokstavsordning samt att alla filer i mappen antags tillh�ra
% sekvensen.
%
% Joel Petersson

if nargin < 2
   path = uigetdir('','Select a folder containing frames');
end

if path == 0
    error('Incorrect path.')
end

files = dir(path);
files = files(3:end);

aviobj = avifile(outputfile,'fps',10,'quality',100,'compression','cinepak');

h = waitbar(0,'Converting frames...');

n = length(files);
for i=1:n
    aviobj = addframe(aviobj,imread([path,'/',files(i).name]));
    waitbar(i/n)
end
close(h)
aviobj = close(aviobj);
