# Supplementary material for: Predicting Trabecular Bone Stiffness from Clinical Cone-Beam CT and HR-pQCT Data; an In Vitro Study Using Finite Element Analysis
Source: PLoS One. 2016 Aug 11;11(8):e0161101. doi: 10.1371/journal.pone.0161101 (PMC4981445; doi:10.1371/journal.pone.0161101)
Supplement: S1 File — This is the code used to segment and analyse the trabecular bone volumes with the structure parameters as a result. (ZIP) [file pone.0161101.s001.zip › Code_PLoS/Annat/Legacy/anisotropy.m]

function result = anisotropy(data)
% Beräknar antal grannar i alla 26 riktningar från varje pixel och summerar
% dessa.
% data: Skelett av t ex trabekler i form av binär 3D-array där skelett = 1
%
% Joel Petersson

% Utöka randen av volymen med nollor för att slippa kompensera för randen
% vid skiften nedan.
data = logical(data);
[a,b,c] = size(data);
T = logical(zeros(a+2,b+2,c+2));
T(2:end-1,2:end-1,2:end-1)=data;

N = circshift(T,[0 0 1]); %N
r(1) = addresult(N,data);
    
S = circshift(T,[0 0 -1]); %S
E = circshift(T,[0 -1 0]); %E
r(2) = addresult(E,data); 

W = circshift(T,[0 1 0]); %W
U = circshift(T,[1 0 0]); %U
r(3) = addresult(U,data);
clear U

NE = circshift(N,[0 -1 0]); %NE
r(4) = addresult(NE,data);
NW = circshift(N,[0 1 0]); %NW
r(5) = addresult(NW,data);
SE = circshift(S,[0 -1 0]); %SE 
SW = circshift(S,[0 1 0]); %SW

NU = circshift(N,[1 0 0]); %NU
clear N
r(6) = addresult(NU,data);
clear NU
SU = circshift(S,[1 0 0]); %SU
clear S
r(7) = addresult(SU,data);
clear SU

EU = circshift(E,[1 0 0]); %EU
clear E
r(8) = addresult(EU,data);
clear EU
WU = circshift(W,[1 0 0]); %WU
clear W
r(9) = addresult(WU,data);
clear WU

NEU = circshift(NE,[1 0 0]); %NEU
clear NE
r(10) = addresult(NEU,data);
clear NEU
NWU = circshift(NW,[1 0 0]); %NWU
clear NW
r(11) = addresult(NWU,data);
clear NWU
SEU = circshift(SE,[1 0 0]); %SEU
clear SE
r(12) = addresult(SEU,data);
clear SEU
SWU = circshift(SW,[1 0 0]); %SWU
clear SW
r(13) = addresult(SWU,data);
clear SWU

result.N = r(1);
result.E = r(2);
result.U = r(3);
result.NE = r(4);
result.NW = r(5);
result.NU = r(6);
result.SU = r(7);
result.EU = r(8);
result.WU = r(9);
result.NEU = r(10);
result.NWU = r(11);
result.SEU = r(12);
result.SWU = r(13);

result.r = r;

function r = addresult(D,data)
Temp = D(2:end-1,2:end-1,2:end-1);
Temp = Temp(data);
r = sum(Temp(:));
