# Supplementary material for: Predicting Trabecular Bone Stiffness from Clinical Cone-Beam CT and HR-pQCT Data; an In Vitro Study Using Finite Element Analysis
Source: PLoS One. 2016 Aug 11;11(8):e0161101. doi: 10.1371/journal.pone.0161101 (PMC4981445; doi:10.1371/journal.pone.0161101)
Supplement: S1 File — This is the code used to segment and analyse the trabecular bone volumes with the structure parameters as a result. (ZIP) [file pone.0161101.s001.zip › Code_PLoS/Annat/Legacy/Array.cpp]

#include "Array.h"
#include "mex.h"

// class Array
Array::Array()
: sz_x(0), sz_y(0), sz_z(0)
{
    const int dims[3] = {sz_x, sz_y, sz_z};
    array = mxCreateNumericArray(3, dims, mxINT32_CLASS, mxREAL);
}

Array::Array(int nx, int ny, int nz)
: sz_x(nx), sz_y(ny), sz_z(nz)
{
    const int dims[3] = {sz_x, sz_y, sz_z};
    array = mxCreateNumericArray(3, dims, mxINT32_CLASS, mxREAL);
}  

Array::Array(const Array &_Array)
{
    sz_x = _Array.sz_x;
    sz_y = _Array.sz_y;
    sz_z = _Array.sz_z;
    array = mxDuplicateArray(_Array.array);
}

Array::Array(const mxArray *_array)
{
    array = mxDuplicateArray(_array);
    //array = _array;
    const int *dims = mxGetDimensions(array);
    sz_x = dims[0];
    sz_y = dims[1];
    sz_z = dims[2];
}

const Array& Array::operator= (const Array &_Array)
{
    if (this != &_Array)
    {
        sz_x = _Array.sz_x;
        sz_y = _Array.sz_y;
        sz_z = _Array.sz_z;
        //mxDestroyArray(array);
        array = mxDuplicateArray(_Array.array);
    }
    return *this;
}

void Array::destroy_mxArray()
{
    mxDestroyArray(array);
}

int& Array::operator() (int x, int y, int z)
{
    if (x > sz_x || y > sz_y || z > sz_z)
        mexErrMsgTxt("Matrix subscript out of bounds");
    int *temp = (int*)mxGetPr(array);
    return temp[x + y*sz_x + z*sz_x*sz_y];
}

int Array::operator() (int x, int y, int z) const
{
    if (x > sz_x || y > sz_y || z > sz_z)
        mexErrMsgTxt("Matrix subscript out of bounds");
    int *temp = (int*)mxGetPr(array);
    return temp[x + y*sz_x + z*sz_x*sz_y];
}

void Array::square()
{
    int* temp = (int*)mxGetPr(array);
    for (int i = 0; i < sz_x*sz_y*sz_z; i++)
        temp[i] = temp[i]*temp[i];
}

void Array::load_mxArray(mxArray *_array)
{
    array = _array;
}

mxArray *Array::return_mxArray()
{
    return array;
}

// class boolArray

boolArray::boolArray()
: sz_x(0), sz_y(0), sz_z(0)
{
    const int dims[3] = {sz_x, sz_y, sz_z};
    array = mxCreateNumericArray(3, dims, mxLOGICAL_CLASS, mxREAL);
}

boolArray::boolArray(int nx, int ny, int nz)
: sz_x(nx), sz_y(ny), sz_z(nz)
{
    const int dims[3] = {sz_x, sz_y, sz_z};
    array = mxCreateNumericArray(3, dims, mxLOGICAL_CLASS, mxREAL);
}  

boolArray::boolArray(const boolArray &_Array)
{
    sz_x = _Array.sz_x;
    sz_y = _Array.sz_y;
    sz_z = _Array.sz_z;
    array = mxDuplicateArray(_Array.array);
}

boolArray::boolArray(const mxArray *_array)
{
    array = mxDuplicateArray(_array);
    const int *dims = mxGetDimensions(array);
    sz_x = dims[0];
    sz_y = dims[1];
    sz_z = dims[2];
}

const boolArray& boolArray::operator= (const boolArray &_Array)
{
    if (this != &_Array)
    {
        sz_x = _Array.sz_x;
        sz_y = _Array.sz_y;
        sz_z = _Array.sz_z;
        //mxDestroyArray(array);
        array = mxDuplicateArray(_Array.array);
    }
    return *this;
}

void boolArray::destroy_mxArray()
{
    mxDestroyArray(array);
}

bool& boolArray::operator() (int x, int y, int z)
{
    if (x > sz_x || y > sz_y || z > sz_z)
        mexErrMsgTxt("Matrix subscript out of bounds");
    bool *temp = (bool*)mxGetPr(array);
    return temp[x + y*sz_x + z*sz_x*sz_y];
}

bool boolArray::operator() (int x, int y, int z) const
{
    if (x > sz_x || y > sz_y || z > sz_z)
        mexErrMsgTxt("Matrix subscript out of bounds");
    bool *temp = (bool*)mxGetPr(array);
    return temp[x + y*sz_x + z*sz_x*sz_y];
}

void boolArray::load_mxArray(mxArray *_array)
{
    array = _array;
}

mxArray *boolArray::return_mxArray()
{
    return array;
}

// class doubleArray
doubleArray::doubleArray()
: sz_x(0), sz_y(0), sz_z(0)
{
    const int dims[3] = {sz_x, sz_y, sz_z};
    array = mxCreateNumericArray(3, dims, mxDOUBLE_CLASS, mxREAL);
}

doubleArray::doubleArray(int nx, int ny, int nz)
: sz_x(nx), sz_y(ny), sz_z(nz)
{
    const int dims[3] = {sz_x, sz_y, sz_z};
    array = mxCreateNumericArray(3, dims, mxDOUBLE_CLASS, mxREAL);
}  

doubleArray::doubleArray(const doubleArray &_Array)
{
    sz_x = _Array.sz_x;
    sz_y = _Array.sz_y;
    sz_z = _Array.sz_z;
    array = mxDuplicateArray(_Array.array);
}

doubleArray::doubleArray(const mxArray *_array)
{
    array = mxDuplicateArray(_array);
    //array = _array;
    const int *dims = mxGetDimensions(array);
    sz_x = dims[0];
    sz_y = dims[1];
    sz_z = dims[2];
}

const doubleArray& doubleArray::operator= (const doubleArray &_Array)
{
    if (this != &_Array)
    {
        sz_x = _Array.sz_x;
        sz_y = _Array.sz_y;
        sz_z = _Array.sz_z;
        //mxDestroyArray(array);
        array = mxDuplicateArray(_Array.array);
    }
    return *this;
}

void doubleArray::destroy_mxArray()
{
    mxDestroyArray(array);
}

double& doubleArray::operator() (int x, int y, int z)
{
    if (x > sz_x || y > sz_y || z > sz_z)
        mexErrMsgTxt("Matrix subscript out of bounds");
    double *temp = (double*)mxGetPr(array);
    return temp[x + y*sz_x + z*sz_x*sz_y];
}

double doubleArray::operator() (int x, int y, int z) const
{
    if (x > sz_x || y > sz_y || z > sz_z)
        mexErrMsgTxt("Matrix subscript out of bounds");
    double *temp = (double*)mxGetPr(array);
    return temp[x + y*sz_x + z*sz_x*sz_y];
}

void doubleArray::square()
{
    int* temp = (int*)mxGetPr(array);
    for (int i = 0; i < sz_x*sz_y*sz_z; i++)
        temp[i] = temp[i]*temp[i];
}

void doubleArray::load_mxArray(mxArray *_array)
{
    array = _array;
}

mxArray *doubleArray::return_mxArray()
{
    return array;
}
