# Supplementary material for: Predicting Trabecular Bone Stiffness from Clinical Cone-Beam CT and HR-pQCT Data; an In Vitro Study Using Finite Element Analysis
Source: PLoS One. 2016 Aug 11;11(8):e0161101. doi: 10.1371/journal.pone.0161101 (PMC4981445; doi:10.1371/journal.pone.0161101)
Supplement: S1 File — This is the code used to segment and analyse the trabecular bone volumes with the structure parameters as a result. (ZIP) [file pone.0161101.s001.zip › Code_PLoS/Annat/Legacy/Array.h]

#ifndef ARRAY_H
#define ARRAY_H

#include "mex.h"

class Array {
public:
    Array();
    Array(int nx, int ny, int z);
    Array(const Array &_Array);
    Array(const mxArray *_array);
    const Array& operator= (const Array &_Array);
    //Array(const mxArray *_array);
    //~Array();
    void destroy_mxArray();
    int& operator() (int x, int y, int z);
    int operator() (int x, int y, int z) const;
    
    //float get_value(int x, int y, int z);
    //void set_value(int x, int y, int z, float value);
    //float *return_mxArray();
    void square();
    void load_mxArray(mxArray *_array);
    mxArray *return_mxArray();
    int get_sz_x() {return sz_x;};
    int get_sz_y() {return sz_y;};
    int get_sz_z() {return sz_z;};
    
private:
    mxArray *array;
    //double array;
    int sz_x;
    int sz_y;
    int sz_z;
};

class boolArray {
public:
    boolArray();
    boolArray(int nx, int ny, int z);
    boolArray(const boolArray &_Array);
    boolArray(const mxArray *_array);
    const boolArray& operator= (const boolArray &_Array);

    void destroy_mxArray();
    bool& operator() (int x, int y, int z);
    bool operator() (int x, int y, int z) const;

    void load_mxArray(mxArray *_array);
    mxArray *return_mxArray();
private:
    mxArray *array;
    int sz_x;
    int sz_y;
    int sz_z;
};

class doubleArray {
public:
    doubleArray();
    doubleArray(int nx, int ny, int z);
    doubleArray(const doubleArray &_Array);
    doubleArray(const mxArray *_array);
    const doubleArray& operator= (const doubleArray &_Array);
    //Array(const mxArray *_array);
    //~Array();
    void destroy_mxArray();
    double& operator() (int x, int y, int z);
    double operator() (int x, int y, int z) const;
    
    //float get_value(int x, int y, int z);
    //void set_value(int x, int y, int z, float value);
    //float *return_mxArray();
    void square();
    void load_mxArray(mxArray *_array);
    mxArray *return_mxArray();
    int get_sz_x() {return sz_x;};
    int get_sz_y() {return sz_y;};
    int get_sz_z() {return sz_z;};
    
private:
    mxArray *array;
    //double array;
    int sz_x;
    int sz_y;
    int sz_z;
};
#endif
