# Supplementary material for: Predicting Trabecular Bone Stiffness from Clinical Cone-Beam CT and HR-pQCT Data; an In Vitro Study Using Finite Element Analysis
Source: PLoS One. 2016 Aug 11;11(8):e0161101. doi: 10.1371/journal.pone.0161101 (PMC4981445; doi:10.1371/journal.pone.0161101)
Supplement: S1 File — This is the code used to segment and analyse the trabecular bone volumes with the structure parameters as a result. (ZIP) [file pone.0161101.s001.zip › Code_PLoS/Annat/Legacy/aver2.m]

function outim  = aver2(im, x, y, z, t)
% function outim  = aver2(im, c_im, sz, sigma, 'dsp')
% averageing of a 2D image using sequentional
% normalized  convolution. The filterfunction 
% is defined in relative coordinates.
%
% im      -  input image
% c_im    -  optional, CERTAINTY IMAGE or a SCALAR equal to 1, 0 or -1
%            c_im = 1 (default) implies normalized convolution using 
%	       the size of the image as certainty. 
%            c_im = 0 implies convolution using edge extraction.
%            c_im = -1 implies direct use of conv2.
% sz      -  optional (default = 5) filter size in pixels. 
% sigma   -  optional (default = 1.0), std dev in F.D.
% 'dsp'   -  optional display filterfunction.
  
sz0    = 5;
sigma0 = 1.0;
  
% Check the input parameters.  
error(nargchk(1,5,nargin))

% should the filter be displayed
dsp = 0;
nin=nargin;
switch nin
 case 2
  if ischar(x)
    dsp = 1;
  end
 case 3
  if ischar(y)
    dsp = 1;
  end
 case 4
  if ischar(z)
    dsp = 1;
  end
 case 5
  if ischar(t)
    dsp = 1;
  end
end
if dsp
  nin=nin-1;
end

% is a certainty parameter provided
crt = 0;
nz = 1;            % use normalized conv
if nin > 1
  if prod(size(x))==1 
    if x==1
      crt = 1;
      c_im = ones(size(im));
    elseif x==0
      crt = 1;
      nz = 0;      % use edge extraction
     elseif x==-1
       crt = 1;
       nz = -1;    % plain conv2
    end
  elseif size(x) == size(im)
    crt = 1;
    c_im = abs(x);
  else
    error('Different size of im and c_im')
  end
end

if crt==0
  c_im = ones(size(im));
end


if crt
  switch nin
   case 3
    sz    = y;
    sigma = sigma0;
   case 4
    sz    = y;
    sigma = z;
   otherwise
    sz    = sz0;
    sigma = sigma0;
  end
else
  switch nin
   case 1
    sz    = sz0;
    sigma = sigma0;
   case 2
    sz    = x;
    sigma = sigma0;
   case 3
    sz    = x;
    sigma = y;
   case 4
    error('illegal value of c_im')
  end
end

if sz ~= abs(round(sz))
  error('filter size must be a positive integer');
end

%fprintf('should the filter be displayed =  %d\n', dsp);
%fprintf('is a certainty supplied  =  %d\n', crt);
%fprintf('use normalization  =  %d\n', nz);
%fprintf('filter size =  %d\n', sz);
%fprintf('sigma=  %2.2f\n', sigma);

im = getim(im);        % get image

%make filter
f = gauss(sz,sigma,1);
f = f./sum(f);
f0 = wa(size(f),0);
f = getdata(f);
f0 = putdata(f0,f);

if dsp
     F = dft(f0, 4*sz+1)';
     figure(99)
     subplot(211),wamesh(f)
     title('aver2D filter plot')
     subplot(212),wamesh(F)
end

%convolve
switch nz
 case 1         % using normalized convolution
  im = im.*c_im;
  %c_im = conv2(c_im,f,'same');
  %c_im = conv2(c_im,f','same');
  c_im = conv2(f', f, c_im, 'same');
  c_im = c_im + eps;

  %outim = conv2(im,f,'same');
  %outim = conv2(outim,f','same');
  outim = conv2(f', f, im,'same');
  outim = outim./c_im;
case 0          % using edge extraction
  sz_im = size(im);
  im = edgeext2d(im,floor(sz/2));
  %outim = conv2(im, f,'same');
  %outim = conv2(outim,f','same');
  outim = conv2(f', f, im,'same');
  outim = getcenter2d(outim, sz_im);
case -1         % 
  %outim = conv2(im, f,'same');
  %outim = conv2(outim,f','same');
  outim = conv2(f',f, im,'same');
end
