# Supplementary material for: Predicting Trabecular Bone Stiffness from Clinical Cone-Beam CT and HR-pQCT Data; an In Vitro Study Using Finite Element Analysis
Source: PLoS One. 2016 Aug 11;11(8):e0161101. doi: 10.1371/journal.pone.0161101 (PMC4981445; doi:10.1371/journal.pone.0161101)
Supplement: S1 File — This is the code used to segment and analyse the trabecular bone volumes with the structure parameters as a result. (ZIP) [file pone.0161101.s001.zip › Code_PLoS/Annat/Legacy/aver_3D.asv]

function outvol = aver_3D(invol, cert, sz, sigma)
% outvol = aver_3D(invol, cert, sz)
% 
% Uses a separated gauss filter of size sz with standard deviation of sz/5
% to calculate local average in 3D. Extends the edges to minimize
% edgeartifacts.
% 
% outvol = output volume of same size as input.
% invol = involume.
% cert = certainty map, if cert = 1 it is ignored.
% sz = size of the filter kernel.
% sigma [optional] = the standard deviation of the gauss.

% Ensure odd sized filter
sz = sz+(1-mod(sz,2)); %Var tidigare fel (sz = sz+(1-mod(sz,1))) vilket alltid
                       % ger j�mnt tal...

if nargin < 4
    % Compute a standard deviation depending on the filter size
    sigma = sz/5;
end

% Create a filter
krn = getdata(gauss(sz, sigma, 0));
krn = krn/sum(krn(:));

ext = (sz-1)/2;
invol = edgeext3d(invol,ext);

% Perform value convolution
invol = conv3(invol.*cert, krn);
invol = conv3(invol, krn');
invol = conv3(invol, permute(krn, [3 2 1]));

if length(cert) > 1
    % Perform certainty convolution
    cert = conv3(cert, krn);
    cert = conv3(cert, krn');
    cert = conv3(cert, permute(krn, [3 2 1]));

    % Deal with zero certainty voxels
    z = find(cert==0);
    cert(z) = 1;
    invol(z) = 0;
end

invol = invol(ext+1:end-ext,ext+1:end-ext,ext+1:end-ext);
        
% Compute result
outvol = invol./cert;
