# Supplementary material for: Predicting Trabecular Bone Stiffness from Clinical Cone-Beam CT and HR-pQCT Data; an In Vitro Study Using Finite Element Analysis
Source: PLoS One. 2016 Aug 11;11(8):e0161101. doi: 10.1371/journal.pone.0161101 (PMC4981445; doi:10.1371/journal.pone.0161101)
Supplement: S1 File — This is the code used to segment and analyse the trabecular bone volumes with the structure parameters as a result. (ZIP) [file pone.0161101.s001.zip › Code_PLoS/Annat/Legacy/aver_3D_no_ext.m]

function outvol = aver_3D(invol, cert, sz)
  
  % Ensure odd sized filter
  sz = sz+(1-mod(sz,1));
  
  % Compute a standard deviation depending on the filter size
  sigma = sz/5;

  % Create a filter
  krn = getdata(gauss(sz, sigma, 0));
  krn = krn/sum(krn(:));
  
  % Perform value convolution
  invol = conv3(invol.*cert, krn);
  invol = conv3(invol, krn');
  invol = conv3(invol, permute(krn, [3 2 1]));
  
  if length(cert) > 1
      % Perform certainty convolution
      cert = conv3(cert, krn);
      cert = conv3(cert, krn');
      cert = conv3(cert, permute(krn, [3 2 1]));

      % Deal with zero certainty voxels
      z = find(cert==0);
      cert(z) = 1;
      invol(z) = 0;
  end
       

  % Compute result
  outvol = invol./cert;
