# Supplementary material for: Predicting Trabecular Bone Stiffness from Clinical Cone-Beam CT and HR-pQCT Data; an In Vitro Study Using Finite Element Analysis
Source: PLoS One. 2016 Aug 11;11(8):e0161101. doi: 10.1371/journal.pone.0161101 (PMC4981445; doi:10.1371/journal.pone.0161101)
Supplement: S1 File — This is the code used to segment and analyse the trabecular bone volumes with the structure parameters as a result. (ZIP) [file pone.0161101.s001.zip › Code_PLoS/Annat/Legacy/Awsome_calibration_at_runtime.m]

function [Mi,Ma] = Awsome_calibration_at_runtime(data)
    whole = [];
    e=2.71828182846;
    
    
    %förskjuter fördelningen till noll (lättare att jobba med)
    [h,j] = histo3d(data(:));
    [m,m_id] = max(h);
    g = floor(j(m_id));
    whole = data + double(0 - g);
    
    
    %räknar ut hur bakgrunden borde se ut
    Minimum = min(whole(:));
    [Ywhole,Xwhole]=histo3d(whole(:));
    bound = int16(1-Minimum);
    Minimum = int16(0-Minimum);
    Maximum = int16(max(whole(:)));
    %Y-värden
    for i = 1:bound
        Yback(i) = Ywhole(i);
        Yback(i+Minimum) = Ywhole(2+Minimum-i);        
    end
    %X-värden
    for i = 1:(Minimum+bound)
        Xback(i)=Xwhole(i);
    end
    
    %skapar en normalfördelning av bakgrunden
    SumBack = 0;
    for i = 1:(Minimum+bound)
        SumBack = SumBack + (Yback(i));
    end
    SumYback = sum(Yback);
    MeanBack = 0;
    
    
    SumDiffBack = 0;
    for i = 1:(Minimum+bound)
        SumDiffBack = SumDiffBack + (((MeanBack - Xback(i))^2)*Yback(i));
    end    
    StdevBack= (SumDiffBack/(SumYback-1))^0.5;
    
    for i =(bound+Minimum+1):(Maximum+Minimum+1)
        Yback(i)=0;
    end
    
    %räknar ut hur benet borde se ut
    for i = bound:(Maximum+Minimum+1)
        if Ywhole(i)-Yback(i)<0
            YBone(i-Minimum) = 0;
        else
        YBone(i-Minimum)=Ywhole(i)-Yback(i);
        end
    end
    for i = bound:(Maximum+Minimum+1)
        XBone(i-Minimum)=Xwhole(i);
    end
    
    %skapar en normalfördelning av benet
    SumBone = 0;
    for i = 1:(Maximum+Minimum+1-bound)
        SumBone = SumBone + (YBone(i));
    end
    
    SBone=0;
    for i = 1:(Maximum+Minimum+1-bound)
        SBone = SBone + (XBone(i)*YBone(i));
    end
    MeanBone = SBone/SumBone;
    
    
    SumDiffBone = 0;
    for i = 1:(Maximum+1)
        SumDiffBone = SumDiffBone + (((MeanBone - XBone(i))^2)*YBone(i));
    end    
    StdevBone= (SumDiffBone/(SumBone-1))^0.5;
    
    
    Result = double(1);
    i = 0;
    
    SumYback = double(SumYback);
    StdevBack = double(StdevBack);
    e = double(e);
    MeanBack = double(MeanBack);
    SumBone = double(SumBone);
    StdevBone = double(StdevBone);
    MeanBone = double(MeanBone);
    while Result>0
        Result = ((SumYback/(StdevBack*((2*pi)^0.5)))*(e^(-((i-MeanBack)^2)/(2*(StdevBack)^2))))-((SumBone/(StdevBone*((2*pi)^0.5)))*(e^(-((i-MeanBone)^2)/(2*(StdevBone)^2))));
        i = i+1;
    end
    
    Mi = double(i);
    Ma = double(int16(MeanBone+2*StdevBone));
       
end
