# Supplementary material for: Predicting Trabecular Bone Stiffness from Clinical Cone-Beam CT and HR-pQCT Data; an In Vitro Study Using Finite Element Analysis
Source: PLoS One. 2016 Aug 11;11(8):e0161101. doi: 10.1371/journal.pone.0161101 (PMC4981445; doi:10.1371/journal.pone.0161101)
Supplement: S1 File — This is the code used to segment and analyse the trabecular bone volumes with the structure parameters as a result. (ZIP) [file pone.0161101.s001.zip › Code_PLoS/Annat/Legacy/bilateral_presentation.m]

% A script for making a nice presentation of how bilateral filtering
% works.
%
% Joel Peterssson, 2006

I_sz = 19;
k_sz = 19
w = 0.2;

% Input image
I = zeros(I_sz,I_sz);
I(:,(I_sz-1)/2:end) = 1;
I_n = I + 0.1*randn(size(I));

figure(1)
subplot(2,2,1)
surf(I_n)
title('(0,1)-stepfunction, \sigma = 0.1')
zlim([-0.2 1.2])

% Spatial kernel
sk = gauss_kernel(k_sz,4);
sk = sk(:,:,(k_sz+1)/2);

% Calculate kernel for centerpixel;
roi = (I_sz+1)/2-(k_sz-1)/2:(I_sz+1)/2+(k_sz-1)/2;
cf = exp(-(I_n(roi,roi)-I_n((I_sz+1)/2,(I_sz+1)/2)).^2/w);
kernel = cf.*sk;

% Final kernel
subplot(2,2,2)
surf(kernel)
title('Resulting center kernel')
zlim([0 max(kernel(:))])

% Complete bilateral filtering of the step-function
I_out = adfilt2d_bilateral(I_n,sk,w);
subplot(2,2,3)
surf(I_out)
title('Bilateral filtering')
zlim([-0.2 1.2])

% Comparing to simple averaging
I_aver = aver2(I_n,0,9,2);
subplot(2,2,4)
surf(I_aver)
zlim([-0.2 1.2])
title('Low-pass filtering')
