# Supplementary material for: Predicting Trabecular Bone Stiffness from Clinical Cone-Beam CT and HR-pQCT Data; an In Vitro Study Using Finite Element Analysis
Source: PLoS One. 2016 Aug 11;11(8):e0161101. doi: 10.1371/journal.pone.0161101 (PMC4981445; doi:10.1371/journal.pone.0161101)
Supplement: S1 File — This is the code used to segment and analyse the trabecular bone volumes with the structure parameters as a result. (ZIP) [file pone.0161101.s001.zip › Code_PLoS/Annat/Legacy/bplogcos.m]

function f = bplogcos(sz, u0, bw)
%
%  [f] = bplogcos(sz, u0, bw)
%
%   sz - size of WA, [y x z t]
%   u0 - Center frequency
%   bw - Relative bandwidth (in octaves)
%
%   This function generates a multidimensional BP filter
%   see also HPLOGCOS and LPLOGCOS
%
%               / 0                  |u| < u_low
%              |    2
%   f   (u) = <  cos [k* ln(u/u0)]   u_low < |u| < u0
%    rad       |
%               \ 0                  |u| > u0
%                         
%
% Author: Johan Wiklund, jowi@isy.liu.se
%         Computer Vision Laboratory
%         Link�ping University

switch nargin
  case 3
  otherwise
    help bplogcos
    return
end	

b = 2^bw; % relative bandwith (base 10)
k = pi/(2*log(b));
u_low = u0*exp(-pi/(2*k));
u_high = u0*exp(pi/(2*k));

ff = wa(sz, 1);
u = radius(ff);
u = putorigo(u, 1);  % Avoid "log of zero" error message

ff = cos(k.*log(u./u0)).^2;
ff = putorigo(ff, 0);
u = putorigo(u, 0);

f = zeros(ff) + ff.*(u >= u_low & u <= u_high);
