# Supplementary material for: Predicting Trabecular Bone Stiffness from Clinical Cone-Beam CT and HR-pQCT Data; an In Vitro Study Using Finite Element Analysis
Source: PLoS One. 2016 Aug 11;11(8):e0161101. doi: 10.1371/journal.pone.0161101 (PMC4981445; doi:10.1371/journal.pone.0161101)
Supplement: S1 File — This is the code used to segment and analyse the trabecular bone volumes with the structure parameters as a result. (ZIP) [file pone.0161101.s001.zip › Code_PLoS/Annat/Legacy/bplogerf.m]

function f = bplogerf(sz, u01, u02, d)
%
%  [f] = bplogerf(sz, u01, u02,  d)
%
%   sz - size of WA, [y x z t]
%   u0 - 6dB  frequency at lplogerf-functions (f1 and f2)
%        u01 < u02
%   d  - derivative at u=u0 (6dB)
%
%   This function generates a multidimensional LP filter
%   see also DIRLPLOGERF, LPLOGERF and QUADLOGERF
%
%               /                    d    \
%   f1(u) = 0.5*| 1 - erf(log[ (u/u01)  ]) |
%               \                         /
%
%               /                    d    \
%   f2(u) = 0.5*| 1 - erf(log[ (u/u02)  ]) |
%               \                         /
%
%   f(u) = f2(u) - f1(u)
%  
% Author: Mats Andersson  matsa@imt.liu.se
%         Medical Informatics
%         Link�ping University

switch nargin
  case 4
  otherwise
    help bplogerf
    return
end	

f1 = lplogerf(sz,u01,d);
f2 = lplogerf(sz,u02,d);
f = f2 - f1;
%norm = max(max(max(max(abs(f)))));
%f = f./norm;
