# Supplementary material for: Predicting Trabecular Bone Stiffness from Clinical Cone-Beam CT and HR-pQCT Data; an In Vitro Study Using Finite Element Analysis
Source: PLoS One. 2016 Aug 11;11(8):e0161101. doi: 10.1371/journal.pone.0161101 (PMC4981445; doi:10.1371/journal.pone.0161101)
Supplement: S1 File — This is the code used to segment and analyse the trabecular bone volumes with the structure parameters as a result. (ZIP) [file pone.0161101.s001.zip › Code_PLoS/Annat/Legacy/bwimage_old.m]

function h = bwimage(im, maxval)

% function bwimage(im, maxval)
%
% Display a grey-level image with gamma correction. The gamma value
% is taken from the global variable IMAGEGAMMA in the workspace, if
% it exists, otherwise the value 1 is used.
%
% h      - handle to the image object. (optional)
% im     - 2D image array.
% maxval - the magnitude is scaled so that maxval gives maximum
%          intensity. If maxval is negative, the image is auto
%          normalized. (optional, default=-1).
%
% Author: Johan Wiklund, jowi@isy.liu.se
%

global IMAGEGAMMA	% Global gamma value, defined in workspace

if nargin < 1 | nargin > 2
  help bwimage
  return
end

if ~isreal(im)
  im = abs(im);
end

if nargin == 1
  maxval = -1.0; % Default maxval => auto normalisation
end

% Check if we shall auto normalize
if maxval < 0
  maxval = max(max(im));
end

mapsize = 4096;
if maxval > 0
  norm = mapsize/maxval;
else
  norm = mapsize;
  disp('WARNING: all zero image.');
end

% Get gamma value
if exist('IMAGEGAMMA','var') & isa(IMAGEGAMMA,'double') & ~ ...
      isempty(IMAGEGAMMA) 
  g = IMAGEGAMMA(1);
else
  g = 1.0;
end

% Create colormap
m = [0:1/(mapsize-1):1];
m = m.^g;
col = repmat(m,3,1)';

% Display image
hh = image(im*norm);
colormap(col);

% Return image handle if requested
if nargout > 0
  h = hh;
end
