# Supplementary material for: Predicting Trabecular Bone Stiffness from Clinical Cone-Beam CT and HR-pQCT Data; an In Vitro Study Using Finite Element Analysis
Source: PLoS One. 2016 Aug 11;11(8):e0161101. doi: 10.1371/journal.pone.0161101 (PMC4981445; doi:10.1371/journal.pone.0161101)
Supplement: S1 File — This is the code used to segment and analyse the trabecular bone volumes with the structure parameters as a result. (ZIP) [file pone.0161101.s001.zip › Code_PLoS/Annat/Legacy/chamfer.m]

function DT = chamfer(DT)
% DT = chamfer(DT)
% Calculates the distance map in chamfer-metric. The distance is determined
% as the distance from the closest voxel with the value '1'.
% Returns a volume of type int16 to limit the amount of memory.
%
% There is a much faster version of this function called chamfer_start.m.
% It uses a mexed function called chamfer_mex which is a rewrite of this
% function.
%
% Observe that there is a lot of commented code in this file. Much of this
% is alternative solution which have been tested. The active code is what
% was found faster. I can't guarantee that the commented code would work
% properly though but I left it for your information.
%
% Joel Petersson

[m,n,o] = size(DT);

% Utökar med en rand av nollor för att slippa hantera kanter.
B = int16(zeros(m+2,n+2,o+2));
B(2:end-1,2:end-1,2:end-1) = DT;
DT = B;
clear B
tot = 2*o;
m = m+2;
n = n+2;
o = o+2;
DT = int16(DT == 0)*int16(inf);
a = 3;
b = 4;
c = 5;

mask6 = mask3d(6);
mask18 = mask3d(18);
mask26 = mask3d(26);

mask = mask26*5;
mask = mask - mask18;
mask = mask - mask6;
mask(2,2,2) = 0;
mask = int16(mask);

% Skapar en mask för vilka pixlar som ska jämföras i scan 1.
mask_raster = zeros(3,3,3);
mask_raster(2-1,2,2)=1;
mask_raster(2,2-1,2)=1;
mask_raster(2,2,2-1)=1;                          
mask_raster(2-1,2-1,2)=1;
mask_raster(2+1,2-1,2)=1;
mask_raster(2-1,2,2-1)=1;
mask_raster(2,2-1,2-1)=1;
mask_raster(2,2+1,2-1)=1;
mask_raster(2+1,2,2-1)=1;
mask_raster(2-1,2-1,2-1)=1;
mask_raster(2+1,2-1,2-1)=1;
mask_raster(2-1,2+1,2-1)=1;
mask_raster(2+1,2+1,2-1)=1;
idx1 = find(mask_raster);

% Mask för scan 2.
idx2 = find(mask_raster == 0);

%mask1 = 

%tic
h = waitbar(0,'Beräknar chamfer-DT');
t = 0;

% for i = 2:length(x)
%     neighbors = DT(x(i)-1:x(i)+1,y(i)-1:y(i)+1,z(i)-1:z(i)+1);
%     neighbors = neighbors(idx1) + mask(idx1);
%     DT(x(i),y(i),z(i)) = min(neighbors);
%     t = t+1;
%     waitbar(t/tot,h)
% end

for z = 2:o-1
    for y = 2:n-1
        for x = 2:m-1
            if DT(x,y,z) ~= 0
                neighbors = DT(x-1:x+1,y-1:y+1,z-1:z+1);
                %if length(find(neighbors == int16(inf))) ~= 27
                    neighbors = neighbors(idx1) + mask(idx1);
                    DT(x,y,z) = min(neighbors);
                %end
            end
            %t = t+1;
            %waitbar(t/tot,h)            
        end
    end
    t = t+1;
    waitbar(t/tot,h)
end

% for z = 2:o-1
%     for y = 2:n-1
%         for x = 2:m-1
%             DT(x,y,z) = min([DT(x,y,z),DT(x-1,y,z)+a,DT(x,y-1,z)+a,DT(x,y,z-1)+a,...
%                              DT(x-1,y-1,z)+b,DT(x+1,y-1,z)+b,DT(x-1,y,z-1)+b,...
%                              DT(x,y-1,z-1)+b,DT(x,y+1,z-1)+b,DT(x+1,y,z-1)+b,...
%                              DT(x-1,y-1,z-1)+c,DT(x+1,y-1,z-1)+c,...
%                              DT(x-1,y+1,z-1)+c,DT(x+1,y+1,z-1)+c]);
%             t = t+1;
%             waitbar(t/tot,h)            
%         end
%     end
% end

% for i = length(x)-1:-1:1
%     neighbors = DT(x(i)-1:x(i)+1,y(i)-1:y(i)+1,z(i)-1:z(i)+1);
%     neighbors = neighbors(idx1) + mask(idx1);
%     DT(x(i),y(i),z(i)) = min(neighbors);
%     t = t+1;
%     waitbar(t/tot,h)
% end

for z = o-1:-1:2
    for y = n-1:-1:2
        for x = m-1:-1:2
            if DT(x,y,z) ~= 0
                neighbors = DT(x-1:x+1,y-1:y+1,z-1:z+1);
                neighbors = neighbors(idx2) + mask(idx2);
                DT(x,y,z) = min(neighbors);
            end
            %t = t+1;
            %waitbar(t/tot,h)
        end
    end
    t = t+1;
    waitbar(t/tot,h)
end

% for z = o-1:-1:2
%     for y = n-1:-1:2
%         for x = m-1:-1:2
%             DT(x,y,z) = min([DT(x,y,z),DT(x+1,y,z)+a,DT(x,y+1,z)+a,DT(x,y,z+1)+a,...
%                              DT(x-1,y+1,z)+b,DT(x+1,y+1,z)+b,DT(x+1,y,z+1)+b,...
%                              DT(x,y+1,z+1)+b,DT(x,y-1,z+1)+b,DT(x-1,y,z+1)+b,...
%                              DT(x-1,y-1,z+1)+c,DT(x+1,y-1,z+1)+c,...
%                              DT(x-1,y+1,z+1)+c,DT(x+1,y+1,z+1)+c]);
%             t = t+1;
%             waitbar(t/tot,h)
%         end
%     end
% end


DT = DT(2:end-1,2:end-1,2:end-1);
%toc
close(h)
