# Supplementary material for: Predicting Trabecular Bone Stiffness from Clinical Cone-Beam CT and HR-pQCT Data; an In Vitro Study Using Finite Element Analysis
Source: PLoS One. 2016 Aug 11;11(8):e0161101. doi: 10.1371/journal.pone.0161101 (PMC4981445; doi:10.1371/journal.pone.0161101)
Supplement: S1 File — This is the code used to segment and analyse the trabecular bone volumes with the structure parameters as a result. (ZIP) [file pone.0161101.s001.zip › Code_PLoS/Annat/Legacy/chamfer_mex.cpp]

#include "mex.h"
#include "Array.h"


// Indata ska vara int32, bakgrund ska vara (m+n+o)*3 och object 0;

int x;
int y;
int z;

int a = 3;
int b = 4;
int c = 5;


void
mexFunction(int nlhs,mxArray *plhs[],int nrhs,const mxArray *prhs[])
{
    /* Check for proper number of input and output arguments */
    if (nrhs != 1)
        mexErrMsgTxt("One input argument required.");
    
    if (nlhs > 1)
        mexErrMsgTxt("Too many output arguments.");
    
    /* Get the number of dimensions in array */
    if (mxGetNumberOfDimensions(prhs[0]) != 3)
        mexErrMsgTxt("Data must have three dimensions.");
    
    //if (!mxIsLogical(prhs[0]))
    //    mexErrMsgTxt("Data must be of type logical.");
    
    const int *dims = mxGetDimensions(prhs[0]);
    
    int m = dims[0];
    int n = dims[1];
    int o = dims[2];
    int max = (m+n+o)*a;
    
    Array DT(prhs[0]);
    
    //boolArray B(prhs[0]);
    
    // Scan 1
    for (z = 1; z < o-1; z++)
    {
        for (y = 1; y < n-1; y++)
        {
            for (x = 1; x < m-1; x++)
            {
                if (DT(x,y,z) != 0)
                {
                    int min = max;
                    //if (DT(x-1,y,z) == 0) min = DT(x-1,y,z)+a;
                    if (DT(x-1,y,z)+a < min) min = DT(x-1,y,z)+a;
                    if (DT(x,y-1,z)+a < min) min = DT(x,y-1,z)+a;
                    if (DT(x,y,z-1)+a < min) min = DT(x,y,z-1)+a;
                    if (DT(x-1,y-1,z)+b < min) min = DT(x-1,y-1,z)+b;
                    if (DT(x+1,y-1,z)+b < min) min = DT(x+1,y-1,z)+b;
                    if (DT(x-1,y,z-1)+b < min) min = DT(x-1,y,z-1)+b;
                    if (DT(x,y-1,z-1)+b < min) min = DT(x,y-1,z-1)+b;
                    if (DT(x,y+1,z-1)+b < min) min = DT(x,y+1,z-1)+b;
                    if (DT(x+1,y,z-1)+b < min) min = DT(x+1,y,z-1)+b;
                    if (DT(x-1,y-1,z-1)+c < min) min = DT(x-1,y-1,z-1)+c;
                    if (DT(x+1,y-1,z-1)+c < min) min = DT(x+1,y-1,z-1)+c;
                    if (DT(x-1,y+1,z-1)+c < min) min = DT(x-1,y+1,z-1)+c;
                    if (DT(x+1,y+1,z-1)+c < min) min = DT(x+1,y+1,z-1)+c;
                    
                    DT(x,y,z) = min;
                }
            }
        }
    }

    // Scan 2
    for (z = o-2; z > 0; z--)
    {
        for (y = n-2; y > 0; y--)
        {
            for (x = m-2; x > 0; x--)
            {
                int min = DT(x,y,z);
                
                //if (DT(x,y,z) < min) min = DT(x,y,z);
                if (DT(x+1,y,z)+a < min) min = DT(x+1,y,z)+a;
                if (DT(x,y+1,z)+a < min) min = DT(x,y+1,z)+a;
                if (DT(x,y,z+1)+a < min) min = DT(x,y,z+1)+a;
                if (DT(x-1,y+1,z)+b < min) min = DT(x-1,y+1,z)+b;
                if (DT(x+1,y+1,z)+b < min) min = DT(x+1,y+1,z)+b;
                if (DT(x+1,y,z+1)+b < min) min = DT(x+1,y,z+1)+b;
                if (DT(x,y+1,z+1)+b < min) min = DT(x,y+1,z+1)+b;
                if (DT(x,y-1,z+1)+b < min) min = DT(x,y-1,z+1)+b;
                if (DT(x-1,y,z+1)+b < min) min = DT(x-1,y,z+1)+b;
                if (DT(x-1,y-1,z+1)+c < min) min = DT(x-1,y-1,z+1)+c;
                if (DT(x+1,y-1,z+1)+c < min) min = DT(x+1,y-1,z+1)+c;
                if (DT(x-1,y+1,z+1)+c < min) min = DT(x-1,y+1,z+1)+c;
                if (DT(x+1,y+1,z+1)+c < min) min = DT(x+1,y+1,z+1)+c;
                
                DT(x,y,z) = min;
            }
        }
    }
    
    
    /*
    // Fas 1
    for (z = 0; z < o; z++)
    {
        for (y = 0; y < n; y++)
        {
            // Skan 1
            if (B(0,y,z) == 1)
                g(0,y,z) = 0;
            else
                g(0,y,z) = max;
            
            for (x = 1; x < m; x++)
            {
                if (B(x,y,z) == 1)
                    g(x,y,z) = 0;
                else
                    g(x,y,z) = 1 + g(x-1,y,z);
            }
            
            // Skan 2
            for (x = m-2; x >= 0; x--)
            {
                if (g(x+1,y,z) < g(x,y,z))
                    g(x,y,z) = 1 + g(x+1,y,z);
            }
        }
    }
    
    B.destroy_mxArray();
    g.square();
    
    int *s = (int*)mxCalloc(max(n,o),sizeof(int));
    int *t = (int*)mxCalloc(max(n,o),sizeof(int));
    int q;
    int u;
    int w;
    
    // Fas 2
    for (z = 0; z < o; z++)
    {
        for (x = 0; x < m; x++)
        {
            q = 0;
            s[0] = 0;
            t[0] = 0;
            // Skan 3
            for (u = 1; u < n; u++)
            {
                while ((q >= 0) && (f1(t[q],s[q]) > f1(t[q],u)))
                    q = q - 1;
                
                if (q < 0)
                {
                    q = 0;
                    s[0] = u;
                }
                else
                {
                    w = 1 + Sep1(s[q],u);
                    if (w < n)
                    {
                        q = q + 1;
                        s[q] = u;
                        t[q] = w;
                    }
                }
            }
            
            // Skan 4
            for (u = n-1; u >= 0; u--)
            {
                S(x,u,z) = f1(u,s[q]);
                if (u == t[q])
                    q = q - 1;
                
            }
        }
    }
    
    g = S;
    
    // Fas 3
    for (y = 0; y < n; y++)
    {
        for (x = 0; x < m; x++)
        {
            q = 0;
            s[0] = 0;
            t[0] = 0;
            // Skan 5
            for (u = 1; u < o; u++)
            {
                while ((q >= 0) && (f2(t[q],s[q]) > f2(t[q],u)))
                    q = q - 1;
                
                if (q < 0)
                {
                    q = 0;
                    s[0] = u;
                }
                else
                {
                    w = 1 + Sep2(s[q],u);
                    if (w < o)
                    {
                        q = q + 1;
                        s[q] = u;
                        t[q] = w;
                    }
                }
            }
            
            // Skan 6
            for (u = o-1; u >= 0; u--)
            {
                S(x,y,u) = f2(u,s[q]);
                if (u == t[q])
                    q = q - 1;
                
            }
        }
    }
    
    mxFree(s);
    mxFree(t);
    
    g.destroy_mxArray();
    */
    //S(2,3,4) = sq(3);
      
    /* Return the output array */
    plhs[0] = DT.return_mxArray();//mxCreateDoubleMatrix(1, 1, mxREAL);
      
    /* Assign value in C based array to plhs. */
    //mxGetPr(plhs[0])[0]= mxGetPr(prhs[0])[index];
}
