# Supplementary material for: Predicting Trabecular Bone Stiffness from Clinical Cone-Beam CT and HR-pQCT Data; an In Vitro Study Using Finite Element Analysis
Source: PLoS One. 2016 Aug 11;11(8):e0161101. doi: 10.1371/journal.pone.0161101 (PMC4981445; doi:10.1371/journal.pone.0161101)
Supplement: S1 File — This is the code used to segment and analyse the trabecular bone volumes with the structure parameters as a result. (ZIP) [file pone.0161101.s001.zip › Code_PLoS/Annat/Legacy/chamfer_start.m]

function DT = chamfer_start(DT)
% DT = chamfer_start(DT)
%
% Calculates the chamfer distance map. Uses the mex-function chamfer_mex 
% after formatting the data properly.
% This is a faster version of chamfer.m but gives the same result.
%
% Joel Petersson, 2006

[m,n,o] = size(DT);

% Extending with a border of zeros, so the mex-function does not have to
% care about the border voxels.
B = int32(zeros(m+2,n+2,o+2));
B(2:end-1,2:end-1,2:end-1) = DT;
DT = B;
clear B
tot = 2*o;
m = m+2;
n = n+2;
o = o+2;
max = int32((m+n+o)*3);
DT = int32(DT == 0)*max;

DT = chamfer_mex(DT);

DT = DT(2:end-1,2:end-1,2:end-1);
