# Supplementary material for: Predicting Trabecular Bone Stiffness from Clinical Cone-Beam CT and HR-pQCT Data; an In Vitro Study Using Finite Element Analysis
Source: PLoS One. 2016 Aug 11;11(8):e0161101. doi: 10.1371/journal.pone.0161101 (PMC4981445; doi:10.1371/journal.pone.0161101)
Supplement: S1 File — This is the code used to segment and analyse the trabecular bone volumes with the structure parameters as a result. (ZIP) [file pone.0161101.s001.zip › Code_PLoS/Annat/Legacy/CMB.m]

function DT_cmb = CMB(DT)
% DT_cmb = CMB(DT)
% Centre of maximal balls.
% DT: Distance transform in chamfer-metrics.
%
% There is a much faster mex-version which produces the same result. Use
% the function CMB_start instead. This version is for testing only.
%
% Joel Petersson

mask6 = mask3d(6);
mask18 = mask3d(18);
mask26 = mask3d(26);

mask = mask26*5;
mask = mask - mask18;
mask = mask - mask6;
mask(2,2,2) = 0;
mask = int16(mask);

% Alla voxlar med värdet 3 måste ersättas med 1 för att inte felaktiga CMB
% ska detekteras.
DT(find(DT == 3)) = 1;

[x,y,z] = ind2sub(size(DT),find(DT ~= 0));
x = x+1;
y = y+1;
z = z+1;

[m,n,o] = size(DT);
B = int16(zeros(m+2,n+2,o+2));
B(2:end-1,2:end-1,2:end-1) = DT;
DT = B;
clear B

DT_cmb = int16(zeros(size(DT)));
h = waitbar(0,'Beräknar CMB...');
tot = length(x);
div = round(tot/100);
for i = 1:length(x)
    neighbors = DT(x(i)-1:x(i)+1,y(i)-1:y(i)+1,z(i)-1:z(i)+1);
    neighbors = neighbors - mask;
    [m,idx] = max(neighbors(:));
    if idx == 14 & length(find(neighbors == m)) == 1
        DT_cmb(x(i),y(i),z(i)) = DT(x(i),y(i),z(i));
    end
    if round(i/div) == i/div
        waitbar(i/tot,h)
    end
end

close(h)
DT_cmb = DT_cmb(2:end-1,2:end-1,2:end-1);
DT_cmb(find(DT_cmb == 1)) = 3;
