# Supplementary material for: Predicting Trabecular Bone Stiffness from Clinical Cone-Beam CT and HR-pQCT Data; an In Vitro Study Using Finite Element Analysis
Source: PLoS One. 2016 Aug 11;11(8):e0161101. doi: 10.1371/journal.pone.0161101 (PMC4981445; doi:10.1371/journal.pone.0161101)
Supplement: S1 File — This is the code used to segment and analyse the trabecular bone volumes with the structure parameters as a result. (ZIP) [file pone.0161101.s001.zip › Code_PLoS/Annat/Legacy/CMB_mex.cpp]

#include "mex.h"
#include "Array.h"


// Indata ska vara int32, avst�ndskarta med chamfermetrik;

int x;
int y;
int z;

int a = 3;
int b = 4;
int c = 5;
/*
int max(int value1, int value2)
{
    if (value1 >= value2)
        return value1;
    else
        return value2;
}

int min(int value1, int value2)
{
    if (value1 <= value2)
        return value1;
    else
        return value2;
}*/

void
mexFunction(int nlhs,mxArray *plhs[],int nrhs,const mxArray *prhs[])
{
    /* Check for proper number of input and output arguments */
    if (nrhs != 1)
        mexErrMsgTxt("One input argument required.");
    
    if (nlhs > 1)
        mexErrMsgTxt("Too many output arguments.");
    
    /* Get the number of dimensions in array */
    if (mxGetNumberOfDimensions(prhs[0]) != 3)
        mexErrMsgTxt("Data must have three dimensions.");
    
    //if (!mxIsLogical(prhs[0]))
    //    mexErrMsgTxt("Data must be of type logical.");
    
    const int *dims = mxGetDimensions(prhs[0]);
    
    int m = dims[0];
    int n = dims[1];
    int o = dims[2];
    //int max = (m+n+o)*a;
    
    Array DT(prhs[0]);

    //Array CMB(m,n,o);
    boolArray CMB(m,n,o);
    
    for (z = 0; z < o; z++)
    {
        for (y = 0; y < n; y++)
        {
            for (x = 0; x < m; x++)
            {
                CMB(x,y,z) = 0;
                if (DT(x,y,z) == 3)
                   DT(x,y,z) = 1;
            }
        }
    }
    
    int xsub;
    int xadd;
    int ysub;
    int yadd;
    int zsub;
    int zadd;

    // Scan 1
    for (z = 1; z < o-1; z++)
    {
        zsub = z-1;//max(0,z-1);
        zadd = z+1;//min(o-1,z+1);
        
        for (y = 1; y < n-1; y++)
        {
            ysub = y-1;//max(0,y-1);
            yadd = y+1;//min(n-1,y+1);
            
            for (x = 1; x < m-1; x++)
            {
                xsub = x-1;//max(0,x-1);
                xadd = x+1;//min(m-1,x+1);
                
                if (DT(x,y,z) != 0)
                {
                    if ((DT(xsub,y,z)-a < DT(x,y,z)) & 
                    (DT(x,ysub,z)-a < DT(x,y,z)) & 
                    (DT(x,y,zsub)-a < DT(x,y,z)) & 
                    (DT(xsub,ysub,z)-b < DT(x,y,z)) &
                    (DT(xadd,ysub,z)-b < DT(x,y,z)) &
                    (DT(xsub,y,zsub)-b < DT(x,y,z)) &
                    (DT(x,ysub,zsub)-b < DT(x,y,z)) &
                    (DT(x,yadd,zsub)-b < DT(x,y,z)) &
                    (DT(xadd,y,zsub)-b < DT(x,y,z)) &
                    (DT(xsub,ysub,zsub)-c < DT(x,y,z)) &
                    (DT(xadd,ysub,zsub)-c < DT(x,y,z)) &
                    (DT(xsub,yadd,zsub)-c < DT(x,y,z)) &
                    (DT(xadd,yadd,zsub)-c < DT(x,y,z)) &
                    (DT(xadd,y,z)-a < DT(x,y,z)) &
                    (DT(x,yadd,z)-a < DT(x,y,z)) &
                    (DT(x,y,zadd)-a < DT(x,y,z)) &
                    (DT(xsub,yadd,z)-b < DT(x,y,z)) & 
                    (DT(xadd,yadd,z)-b < DT(x,y,z)) &
                    (DT(xadd,y,zadd)-b < DT(x,y,z)) &
                    (DT(x,yadd,zadd)-b < DT(x,y,z)) &
                    (DT(x,ysub,zadd)-b < DT(x,y,z)) &
                    (DT(xsub,y,zadd)-b < DT(x,y,z)) &
                    (DT(xsub,ysub,zadd)-c < DT(x,y,z)) & 
                    (DT(xadd,ysub,zadd)-c < DT(x,y,z)) &
                    (DT(xsub,yadd,zadd)-c < DT(x,y,z)) &
                    (DT(xadd,yadd,zadd)-c < DT(x,y,z)))
                    {
                        //CMB(x,y,z) = DT(x,y,z);
                        CMB(x,y,z) = 1;
                    }
                
                /*
                if (DT(x,y,z) != 0)
                {
                    //if (DT(x-1,y,z) == 0) min = DT(x-1,y,z)+a;
                    if (DT(x-1,y,z)-a >= DT(x,y,z)) break;
                    if (DT(x,y-1,z)-a >= DT(x,y,z)) break;
                    if (DT(x,y,z-1)-a >= DT(x,y,z)) break;
                    if (DT(x-1,y-1,z)-b >= DT(x,y,z)) break;
                    if (DT(x+1,y-1,z)-b >= DT(x,y,z)) break;
                    if (DT(x-1,y,z-1)-b >= DT(x,y,z)) break;
                    if (DT(x,y-1,z-1)-b >= DT(x,y,z)) break;
                    if (DT(x,y+1,z-1)-b >= DT(x,y,z)) break;
                    if (DT(x+1,y,z-1)-b >= DT(x,y,z)) break;
                    if (DT(x-1,y-1,z-1)-c >= DT(x,y,z)) break;
                    if (DT(x+1,y-1,z-1)-c >= DT(x,y,z)) break;
                    if (DT(x-1,y+1,z-1)-c >= DT(x,y,z)) break;
                    if (DT(x+1,y+1,z-1)-c >= DT(x,y,z)) break;
                    
                    if (DT(x+1,y,z)-a >= DT(x,y,z)) break;
                    if (DT(x,y+1,z)-a >= DT(x,y,z)) break;
                    if (DT(x,y,z+1)-a >= DT(x,y,z)) break;
                    if (DT(x-1,y+1,z)-b >= DT(x,y,z)) break;
                    if (DT(x+1,y+1,z)-b >= DT(x,y,z)) break;
                    if (DT(x+1,y,z+1)-b >= DT(x,y,z)) break;
                    if (DT(x,y+1,z+1)-b >= DT(x,y,z)) break;
                    if (DT(x,y-1,z+1)-b >= DT(x,y,z)) break;
                    if (DT(x-1,y,z+1)-b >= DT(x,y,z)) break;
                    if (DT(x-1,y-1,z+1)-c >= DT(x,y,z)) break;
                    if (DT(x+1,y-1,z+1)-c >= DT(x,y,z)) break;
                    if (DT(x-1,y+1,z+1)-c >= DT(x,y,z)) break;
                    if (DT(x+1,y+1,z+1)-c >= DT(x,y,z)) break;
                    
                    
                    
                    CMB(x,y,z) = DT(x,y,z);*/
                }
            }
        }
    }
    /*
    for (z = 1; z < o-1; z++)
    {
        for (y = 1; y < n-1; y++)
        {
            for (x = 1; x < m-1; x++)
            {
                if (CMB(x,y,z) == 1)
                    CMB(x,y,z) = 3;
            }
        }
    }
    */
    
    for (z = 1; z < o-1; z++)
    {
        for (y = 1; y < n-1; y++)
        {
            for (x = 1; x < m-1; x++)
            {
                if (CMB(x,y,z) == 1)
                {
                    if (DT(x,y,z) == 1)
                        DT(x,y,z) = 3;
                }
                else
                    DT(x,y,z) = 0;
            }
        }
    }
      
    /* Return the output array */
    //plhs[0] = CMB.return_mxArray();//mxCreateDoubleMatrix(1, 1, mxREAL);
    plhs[0] = DT.return_mxArray();//mxCreateDoubleMatrix(1, 1, mxREAL);
}
