# Supplementary material for: Predicting Trabecular Bone Stiffness from Clinical Cone-Beam CT and HR-pQCT Data; an In Vitro Study Using Finite Element Analysis
Source: PLoS One. 2016 Aug 11;11(8):e0161101. doi: 10.1371/journal.pone.0161101 (PMC4981445; doi:10.1371/journal.pone.0161101)
Supplement: S1 File — This is the code used to segment and analyse the trabecular bone volumes with the structure parameters as a result. (ZIP) [file pone.0161101.s001.zip › Code_PLoS/Annat/Legacy/CMB_start.m]

function DT = CMB_start(DT)
% DT = CMB_start(DT)
%
% Calculates the centres of maximal balls from the chamfer distance map DT. 
% Uses the mex-function CMB_mex.
% This is a faster version of CMB but gives the same result.
%
% Joel Petersson, 2006

[m,n,o] = size(DT);

% Ut�kar med en rand av nollor f�r att slippa hantera kanter.
B = zeros(m+2,n+2,o+2,'int32');
B(2:end-1,2:end-1,2:end-1) = int32(DT);
DT = B;
clear B

DT = CMB_mex(DT);

DT = DT(2:end-1,2:end-1,2:end-1);
