# Supplementary material for: Predicting Trabecular Bone Stiffness from Clinical Cone-Beam CT and HR-pQCT Data; an In Vitro Study Using Finite Element Analysis
Source: PLoS One. 2016 Aug 11;11(8):e0161101. doi: 10.1371/journal.pone.0161101 (PMC4981445; doi:10.1371/journal.pone.0161101)
Supplement: S1 File — This is the code used to segment and analyse the trabecular bone volumes with the structure parameters as a result. (ZIP) [file pone.0161101.s001.zip › Code_PLoS/Annat/Legacy/CNR_calculation.m]

function result = CNR_calculation(varargin)

result = varargin{1};

Signal_mean = mean(double(result.volume(result.filled == 1)));
Signal_stdev = std(double(result.volume(result.filled == 1)));
Background_mean = mean(double(result.volume(result.filled == 0)));
Background_stdev = std(double(result.volume(result.filled == 0)));

result.CNR = (Signal_mean - Background_mean)/(Background_stdev);

% Was used to calculate the variation within the bone regarding mean
% background signal and background standard deviation

% background = result.filled;
% background(result.filled == 0) = 1;
% background(result.filled == 1) = 0;
% 
% [m,n,o] = size(background);
% a = int16(m/2);
% b = int16(n/2);
% c = int16(o/2);
% 
% background_1 = background(1:a,1:b,1:c);
% volume_1 = result.volume(1:a,1:b,1:c);
% 
% background_2 = background(1:a, 1:b, (c)+1:end);
% volume_2 = result.volume(1:a, 1:b, (c)+1:end);
% 
% background_3 = background(1:a, (b)+1:end, 1:c);
% volume_3 = result.volume(1:a, (b)+1:end, 1:c);
% 
% background_4 = background(1:a, (b)+1:end, (c)+1:end);
% volume_4 = result.volume(1:a, (b)+1:end, (c)+1:end);
% 
% background_5 = background((a)+1:end, 1:b, 1:c);
% volume_5 = result.volume((a)+1:end, 1:b, 1:c);
% 
% background_6 = background((a)+1:end, 1:b, (c)+1:end);
% volume_6 = result.volume((a)+1:end, 1:b, (c)+1:end);
% 
% background_7 = background((a)+1:end, (b)+1:end, 1:c);
% volume_7 = result.volume((a)+1:end, (b)+1:end, 1:c);
% 
% background_8 = background((a)+1:end, (b)+1:end, (c)+1:end);
% volume_8 = result.volume((a)+1:end, (b)+1:end, (c)+1:end);
% 
% a = int16(m/4);
% b = int16(3*(m/4));
% c = int16(n/4);
% d = int16(3*(n/4));
% e = int16(o/4);
% f = int16(3*(o/4));
% 
% background_9 = background((a):(b), (c):(d), (e):(f));
% volume_9 = result.volume((a):(b), (c):(d), (e):(f));
% 
% stdev_1 = std(double(volume_1(background_1 == 1)));
% stdev_2 = std(double(volume_2(background_2 == 1)));
% stdev_3 = std(double(volume_3(background_3 == 1)));
% stdev_4 = std(double(volume_4(background_4 == 1)));
% stdev_5 = std(double(volume_5(background_5 == 1)));
% stdev_6 = std(double(volume_6(background_6 == 1)));
% stdev_7 = std(double(volume_7(background_7 == 1)));
% stdev_8 = std(double(volume_8(background_8 == 1)));
% stdev_9 = std(double(volume_9(background_9 == 1)));
% 
% a = (stdev_1 + stdev_2 + stdev_3 + stdev_4 + stdev_5 + stdev_6 + stdev_7 + stdev_8 + stdev_9)/9;
% 
% result.CNR_variation_stdev = (((stdev_1 - a)^2 + (stdev_2 - a)^2 + (stdev_3 - a)^2 + (stdev_4 - a)^2 + (stdev_5 - a)^2 + (stdev_6 - a)^2 + (stdev_7 - a)^2 + (stdev_8 - a)^2 + (stdev_9 - a)^2)/9)^0.5; 
%  
% mean_1 = mean(double(volume_1(background_1 == 1)));
% mean_2 = mean(double(volume_2(background_2 == 1)));
% mean_3 = mean(double(volume_3(background_3 == 1)));
% mean_4 = mean(double(volume_4(background_4 == 1)));
% mean_5 = mean(double(volume_5(background_5 == 1)));
% mean_6 = mean(double(volume_6(background_6 == 1)));
% mean_7 = mean(double(volume_7(background_7 == 1)));
% mean_8 = mean(double(volume_8(background_8 == 1)));
% mean_9 = mean(double(volume_9(background_9 == 1)));
%  
% a = (mean_1 + mean_2 + mean_3 + mean_4 + mean_5 + mean_6 + mean_7 + mean_8 + mean_9)/9;
%  
% result.CNR_variation_mean = (((mean_1 - a)^2 + (mean_2 - a)^2 + (mean_3 - a)^2 + (mean_4 - a)^2 + (mean_5 - a)^2 + (mean_6 - a)^2 + (mean_7 - a)^2 + (mean_8 - a)^2 + (mean_9 - a)^2)/9)^0.5; 
