# Supplementary material for: Predicting Trabecular Bone Stiffness from Clinical Cone-Beam CT and HR-pQCT Data; an In Vitro Study Using Finite Element Analysis
Source: PLoS One. 2016 Aug 11;11(8):e0161101. doi: 10.1371/journal.pone.0161101 (PMC4981445; doi:10.1371/journal.pone.0161101)
Supplement: S1 File — This is the code used to segment and analyse the trabecular bone volumes with the structure parameters as a result. (ZIP) [file pone.0161101.s001.zip › Code_PLoS/Annat/Legacy/CNR_calculation_erode.m]

function result = CNR_calculation_erode(varargin)

result = varargin{1};

BV_TV = (result.BV_TV / (3.19240283909814));
BV = (numel(result.filled) * BV_TV);

bone_first = result.filled;
background_first = result.filled;
background_first(result.filled == 0) = 1;
background_first(result.filled == 1) = 0;

BV_bone = numel(find(bone_first));

background = imerode(background_first == 1,ones(5,5,5),'same');

i = 1;
while BV_bone > BV
    bone= imerode(bone_first == 1,ones(i,i,i),'same');
    BV_bone = numel(find(bone));
    i = i + 1;
end

Signal_mean = mean(double(result.volume(bone == 1)));
Background_mean = mean(double(result.volume(background == 1)));
Background_stdev = std(double(result.volume(background == 1)));
Signal_stdev = std(double(result.volume(bone == 1)));

result.CNR_erode = (Signal_mean - Background_mean)/(Background_stdev);

[m,n,o] = size(background);
a = int16(m/2);
b = int16(n/2);
c = int16(o/2);

background_1 = background(1:a,1:b,1:c);
volume_1 = result.volume(1:a,1:b,1:c);

background_2 = background(1:a, 1:b, (c)+1:end);
volume_2 = result.volume(1:a, 1:b, (c)+1:end);

background_3 = background(1:a, (b)+1:end, 1:c);
volume_3 = result.volume(1:a, (b)+1:end, 1:c);

background_4 = background(1:a, (b)+1:end, (c)+1:end);
volume_4 = result.volume(1:a, (b)+1:end, (c)+1:end);

background_5 = background((a)+1:end, 1:b, 1:c);
volume_5 = result.volume((a)+1:end, 1:b, 1:c);

background_6 = background((a)+1:end, 1:b, (c)+1:end);
volume_6 = result.volume((a)+1:end, 1:b, (c)+1:end);

background_7 = background((a)+1:end, (b)+1:end, 1:c);
volume_7 = result.volume((a)+1:end, (b)+1:end, 1:c);

background_8 = background((a)+1:end, (b)+1:end, (c)+1:end);
volume_8 = result.volume((a)+1:end, (b)+1:end, (c)+1:end);

a = int16(m/4);
b = int16(3*(m/4));
c = int16(n/4);
d = int16(3*(n/4));
e = int16(o/4);
f = int16(3*(o/4));

background_9 = background((a):(b), (c):(d), (e):(f));
volume_9 = result.volume((a):(b), (c):(d), (e):(f));

stdev_1 = std(double(volume_1(background_1 == 1)));
stdev_2 = std(double(volume_2(background_2 == 1)));
stdev_3 = std(double(volume_3(background_3 == 1)));
stdev_4 = std(double(volume_4(background_4 == 1)));
stdev_5 = std(double(volume_5(background_5 == 1)));
stdev_6 = std(double(volume_6(background_6 == 1)));
stdev_7 = std(double(volume_7(background_7 == 1)));
stdev_8 = std(double(volume_8(background_8 == 1)));
stdev_9 = std(double(volume_9(background_9 == 1)));

a = (stdev_1 + stdev_2 + stdev_3 + stdev_4 + stdev_5 + stdev_6 + stdev_7 + stdev_8 + stdev_9)/9;

result.CNR_erode_variation_stdev = (((stdev_1 - a)^2 + (stdev_2 - a)^2 + (stdev_3 - a)^2 + (stdev_4 - a)^2 + (stdev_5 - a)^2 + (stdev_6 - a)^2 + (stdev_7 - a)^2 + (stdev_8 - a)^2 + (stdev_9 - a)^2)/9)^0.5; 
 
mean_1 = mean(double(volume_1(background_1 == 1)));
mean_2 = mean(double(volume_2(background_2 == 1)));
mean_3 = mean(double(volume_3(background_3 == 1)));
mean_4 = mean(double(volume_4(background_4 == 1)));
mean_5 = mean(double(volume_5(background_5 == 1)));
mean_6 = mean(double(volume_6(background_6 == 1)));
mean_7 = mean(double(volume_7(background_7 == 1)));
mean_8 = mean(double(volume_8(background_8 == 1)));
mean_9 = mean(double(volume_9(background_9 == 1)));
 
a = (mean_1 + mean_2 + mean_3 + mean_4 + mean_5 + mean_6 + mean_7 + mean_8 + mean_9)/9;
 
result.CNR_erode_variation_mean = (((mean_1 - a)^2 + (mean_2 - a)^2 + (mean_3 - a)^2 + (mean_4 - a)^2 + (mean_5 - a)^2 + (mean_6 - a)^2 + (mean_7 - a)^2 + (mean_8 - a)^2 + (mean_9 - a)^2)/9)^0.5; 


% result.voxel_bone = (numel(find(bone)));
% result.voxel_background = (numel(find(background)));
% result.bone = Signal_mean;
% result.background = Background_mean;
% result.stdev_background = Background_stdev;
% result.stdev_bone = Signal_stdev;
