# Supplementary material for: Predicting Trabecular Bone Stiffness from Clinical Cone-Beam CT and HR-pQCT Data; an In Vitro Study Using Finite Element Analysis
Source: PLoS One. 2016 Aug 11;11(8):e0161101. doi: 10.1371/journal.pone.0161101 (PMC4981445; doi:10.1371/journal.pone.0161101)
Supplement: S1 File — This is the code used to segment and analyse the trabecular bone volumes with the structure parameters as a result. (ZIP) [file pone.0161101.s001.zip › Code_PLoS/Annat/Legacy/CNR_combined_erode.m]

function result = CNR_combined_erode(varargin)

result = varargin{1};

BV_TV = (result.BV_TV / (3.19240283909814));
BV = (numel(result.filled) * BV_TV);

bone = result.thin;
background_first = result.filled;
background_first(result.filled == 0) = 1;
background_first(result.filled == 1) = 0;
Bone_mask = imerode(result.filled ==1,ones(2,2,2),'same');

BV_bone = numel(find(bone));

background = imerode(background_first == 1,ones(5,5,5),'same');

i = 1;
while BV_bone < BV
    bone = imdilate(result.thin == 1,ones(i,i,i),'same');
    A = bone;
    B = Bone_mask;
    C = A .* B;
    bone = C;
    BV_bone = numel(find(bone));
    if i > 100
        break
    end
    i = i + 1;
end

i = i-1;
bone = imdilate(result.thin == 1,ones(i,i,i),'same');
A = bone;
B = Bone_mask;
C = A .* B;
bone = C;

Signal_mean = mean(double(result.volume(bone == 1)));
Background_mean = mean(double(result.volume(background == 1)));
Background_stdev = std(double(result.volume(background == 1)));
Signal_stdev = std(double(result.volume(bone == 1)));

result.CNR_combo = (Signal_mean - Background_mean)/(Background_stdev);
