# Supplementary material for: Predicting Trabecular Bone Stiffness from Clinical Cone-Beam CT and HR-pQCT Data; an In Vitro Study Using Finite Element Analysis
Source: PLoS One. 2016 Aug 11;11(8):e0161101. doi: 10.1371/journal.pone.0161101 (PMC4981445; doi:10.1371/journal.pone.0161101)
Supplement: S1 File — This is the code used to segment and analyse the trabecular bone volumes with the structure parameters as a result. (ZIP) [file pone.0161101.s001.zip › Code_PLoS/Annat/Legacy/CNR_skelleton_erode.m]

function result = CNR_skelleton_erode(varargin)

result = varargin{1};

bone = result.thin;
background_first = ~result.filled; %inverted field

%spherical structuring element
radius = 2;
[x,y,z] = meshgrid(-radius:radius,-radius:radius,-radius:radius);
se = (x.^2+y.^2+z.^2)<=radius.^2;

background = imerode(background_first,se,'same');

Signal_mean = mean(double(result.volume(bone == 1)));
Background_mean = mean(double(result.volume(background == 1)));
Background_stdev = std(double(result.volume(background == 1)));
Signal_stdev = std(double(result.volume(bone == 1)));

result.CNR_skelleton = (Signal_mean - Background_mean)/(Background_stdev);
