# Supplementary material for: Predicting Trabecular Bone Stiffness from Clinical Cone-Beam CT and HR-pQCT Data; an In Vitro Study Using Finite Element Analysis
Source: PLoS One. 2016 Aug 11;11(8):e0161101. doi: 10.1371/journal.pone.0161101 (PMC4981445; doi:10.1371/journal.pone.0161101)
Supplement: S1 File — This is the code used to segment and analyse the trabecular bone volumes with the structure parameters as a result. (ZIP) [file pone.0161101.s001.zip › Code_PLoS/Annat/Legacy/compare_mat.m]

function bool = compare_mat(mat1,mat2)
% bool = compare_mat(mat1,mat2)
%
% Compares the two matrises mat1 and mat2, if they are equal true is
% returned, otherwise false.
%
% Joel Petersson, 2005

[a,b,c] = size(mat1);
[m,n,o] = size(mat2);
if a == m & b == n & c == o
    bool = isempty(int8(find(mat1 ~= mat2)));
else
    bool = 0;
end
