# Supplementary material for: Predicting Trabecular Bone Stiffness from Clinical Cone-Beam CT and HR-pQCT Data; an In Vitro Study Using Finite Element Analysis
Source: PLoS One. 2016 Aug 11;11(8):e0161101. doi: 10.1371/journal.pone.0161101 (PMC4981445; doi:10.1371/journal.pone.0161101)
Supplement: S1 File — This is the code used to segment and analyse the trabecular bone volumes with the structure parameters as a result. (ZIP) [file pone.0161101.s001.zip › Code_PLoS/Annat/Legacy/conditionA_1.m]

function U = conditionA_1(B,CD)
% Returnerar en lista på vilka voxlar som ej uppfyller condition A-1.
%
% Joel Petersson, 2005

[x,y,z,U] = findcoord(CD);


env6 = mask3d(6);
env6(2,2,2) = 0;
env18 = mask3d(18);
env18(2,2,2) = 0;
%U = [];
for i = 1:length(U)
    B_local = B(x(i)-1:x(i)+1,y(i)-1:y(i)+1,z(i)-1:z(i)+1);  
    % Om f18w_m är 1, är vilkoret uppfyllt och voxeln ska ej tas bort.
    if f18w_m(env18 & ~B_local,env6 & ~B_local)
        U(i) = 0;
    end
end

U = U(U > 0);
