# Supplementary material for: Predicting Trabecular Bone Stiffness from Clinical Cone-Beam CT and HR-pQCT Data; an In Vitro Study Using Finite Element Analysis
Source: PLoS One. 2016 Aug 11;11(8):e0161101. doi: 10.1371/journal.pone.0161101 (PMC4981445; doi:10.1371/journal.pone.0161101)
Supplement: S1 File — This is the code used to segment and analyse the trabecular bone volumes with the structure parameters as a result. (ZIP) [file pone.0161101.s001.zip › Code_PLoS/Annat/Legacy/conditionB.m]

function D=conditionB(B,CD)
% D=conditionB(B,CD)
% Returnerar en lista på de voxlar som uppfyller condition B-1 och B-2 och
% därmed även condition A-2.
%
% Joel Petersson

[x,y,z,D]=findcoord(CD);
env26 = mask3d(26);
env26(2,2,2) = 0;

for i = 1:length(D)
    B_local = B(x(i)-1:x(i)+1,y(i)-1:y(i)+1,z(i)-1:z(i)+1);
    CD_local = CD(x(i)-1:x(i)+1,y(i)-1:y(i)+1,z(i)-1:z(i)+1);
    R_m = B_local & ~CD_local;
    envR_m = env26 & R_m;
    % Condition B-1
    if ~countcomponents(envR_m,26) 
        D(i) = 0;
    else
        [x2,y2,z2,idx2] = findcoord(env26 & CD_local);
        % Condition B-2
        for j = 1:length(idx2)
            neighbors = R_m(max(x2(j)-1,1):min(x2(j)+1,3),...
                            max(y2(j)-1,1):min(y2(j)+1,3),...
                            max(z2(j)-1,1):min(z2(j)+1,3));
            nr_neighbors = sum(neighbors(:));
            if nr_neighbors == 0
                D(i) = 0;
            end
        end
    end
end

D = D(D > 0);
