# Supplementary material for: Predicting Trabecular Bone Stiffness from Clinical Cone-Beam CT and HR-pQCT Data; an In Vitro Study Using Finite Element Analysis
Source: PLoS One. 2016 Aug 11;11(8):e0161101. doi: 10.1371/journal.pone.0161101 (PMC4981445; doi:10.1371/journal.pone.0161101)
Supplement: S1 File — This is the code used to segment and analyse the trabecular bone volumes with the structure parameters as a result. (ZIP) [file pone.0161101.s001.zip › Code_PLoS/Annat/Legacy/Contents.m]

% Kernel generation and optimization
% Version 1.2  25-Sep-1998
%
% Copyright
% Author: Johan Wiklund, jowi@isy.liu.se
%         Computer Vision Laboratory
%         Link�ping University
%
% The kerngen toolbox uses an object named WA (Weight Array), which
% is a data structure holding 4 dimensional complex kernel coefficients.
%
% WA file I/O.
%   waread     - Read a WA file.
%   wawrite    - Write a WA file.
%
% WA generators.
%   wa         - Create a WA object.
%   radius     - Generate a radius function in WA.
%   quadrature - Generate lognorm quadrature WA
%   gauss      - Generate gaussian WA
%   powrbook   - Generate Frequency weight
%
% WA display.
%   display    - Command window display of WA.
%   waplot     - Make a surface plot of WA.
%   wamesh     - display WA (1D and 2D)
%   evaluate   - display and compute distortion of 1D and 2D WA
%
% WA operators.
%   dft        - Make a DFT on WA.
%   idft       - Make a IDFT on WA.
%   optimize   - Make a kernel optimization.
%   krnopt     - Make a kernel optimization with spatial weight.
%   isfreq     - Test if WA is defined in the frequency domain.
%   issame     - Test if two WA's is of same type and size.
%   distortion - Calculate weighted and unweighted distortion of WA.
%
% WA object handling.
%   getcoord   - Get coordinates from WA.
%   getdata    - Get data from WA.
%   getgrid    - Get sampling grid from WA.
%   getorigo   - Get value from origo of WA.
%   putdata    - Put data into WA.
%   putorigo   - Put value in origo of WA.
%
% Overloaded functions.
%   abs     and     atan    atan2   ceil    conj    cos     eq      exp
%   fi      flipdim floor   ge      gt      imag    isreal  le      log
%   lt      minus   ne      not     ones    or      permute plus    power
%   rand    rdivide real    round   sign    sin     size    sqrt    sum
%   tan     times   uminus  uplus   xor     zeros
%
