# Supplementary material for: Predicting Trabecular Bone Stiffness from Clinical Cone-Beam CT and HR-pQCT Data; an In Vitro Study Using Finite Element Analysis
Source: PLoS One. 2016 Aug 11;11(8):e0161101. doi: 10.1371/journal.pone.0161101 (PMC4981445; doi:10.1371/journal.pone.0161101)
Supplement: S1 File — This is the code used to segment and analyse the trabecular bone volumes with the structure parameters as a result. (ZIP) [file pone.0161101.s001.zip › Code_PLoS/Annat/Legacy/conv_ext2.m]

function outim = conv_ext2(im, f)
%
% function outim = conv_ext2(im, f)
% convolvs image im whith filter f using
% edge extraction to supress edgeeffects


if isa(f,'wa')
  f = getdata(f);
end

im = getim(im);        % get image
sz0 = size(im);
im = edgeext2d(im, size(f));
outim = conv2(im, f, 'same');
outim = getcenter2d(outim, sz0);
