# Supplementary material for: Predicting Trabecular Bone Stiffness from Clinical Cone-Beam CT and HR-pQCT Data; an In Vitro Study Using Finite Element Analysis
Source: PLoS One. 2016 Aug 11;11(8):e0161101. doi: 10.1371/journal.pone.0161101 (PMC4981445; doi:10.1371/journal.pone.0161101)
Supplement: S1 File — This is the code used to segment and analyse the trabecular bone volumes with the structure parameters as a result. (ZIP) [file pone.0161101.s001.zip › Code_PLoS/Annat/Legacy/cosangle.m]

function f = cosangle(size,dir,cosexp,neghalf)
%
%  [f] = cosangle(size,dir,cosexp,neghalf)
%
%   size    - size of WA, [y x z t]
%   dir     - main direction of angular function in 4D
%   cosexp  - Angular selectivity
%   neghalf - factor for the negative half plane
%
%   This function generates a multidimensional angular function
%
%                   cosexp
%   f(u) = [u o dir]                     where (u o dir) > 0
%
%                             cosexp
%   f(u) = neghalf * [u o dir]           where (u o dir) < 0
%                         
%
% Author: Johan Wiklund, jowi@isy.liu.se
%         Computer Vision Laboratory
%         Link�ping University

switch nargin
  case 4
  otherwise
    help cosangle
    return
end	

f = wa(size, 1);
[y x z t] = getgrid(f);
u = radius(f);
u = putorigo(u, 1);  % Avoid "Divide by zero" error message
dir = dir(:)'; % force row vector
dir = [dir zeros(1, 4-length(dir))]; % Pad dir with zeros
dir = dir/sqrt(sum(dir.^2)); % Normalize direction vector
f_phi = (dir(1)*y + dir(2)*x + dir(3)*z + dir(4)*t)./u; % Scalar product
f = (f_phi>=0).*f_phi.^cosexp + (f_phi<0).*f_phi.^cosexp.*neghalf;
