# Supplementary material for: Predicting Trabecular Bone Stiffness from Clinical Cone-Beam CT and HR-pQCT Data; an In Vitro Study Using Finite Element Analysis
Source: PLoS One. 2016 Aug 11;11(8):e0161101. doi: 10.1371/journal.pone.0161101 (PMC4981445; doi:10.1371/journal.pone.0161101)
Supplement: S1 File — This is the code used to segment and analyse the trabecular bone volumes with the structure parameters as a result. (ZIP) [file pone.0161101.s001.zip › Code_PLoS/Annat/Legacy/countcomponents.m]

function nr_comp = countcomponents(S,a)
% nr_comp: countcomponents(S)
% a: konnektivitet, dvs 6 el 26 (18 implementeras vid behov...)
% Returnerar '1' om antal a-konnektiva objekt är ett, 
% annars returneras '0'. Fungerar endast för 3x3x3-omgivningar.
%
% Joel Petersson

[m,n,o] = size(S);
S_prim = logical(zeros(3,3,3));
A = logical(zeros(3,3,3));

% Sök första svarta komponenten
idx = int8(find(S == 1));
if isempty(idx)
    nr_comp = 0;
    return
end
S_prim(idx(1)) = 1;

% Identifera hela komponenten
A = S_prim;
while sum(S_prim(:)) ~= 0    
    dil_S_prim = dilate3d(S_prim,a);
    E = dil_S_prim & S;
    S_prim = E & ~A;
    A = A | E;
end

% Om den första komponenten var den enda stämmer likheten
if compare_mat(A,S)
    nr_comp = 1;
else
    nr_comp = 0;
end
