# Supplementary material for: Predicting Trabecular Bone Stiffness from Clinical Cone-Beam CT and HR-pQCT Data; an In Vitro Study Using Finite Element Analysis
Source: PLoS One. 2016 Aug 11;11(8):e0161101. doi: 10.1371/journal.pone.0161101 (PMC4981445; doi:10.1371/journal.pone.0161101)
Supplement: S1 File — This is the code used to segment and analyse the trabecular bone volumes with the structure parameters as a result. (ZIP) [file pone.0161101.s001.zip › Code_PLoS/Annat/Legacy/create_ellipsoid.asv]

function [X,Y,Z] = create_ellipsoid(H)
% [X,Y,Z] = create_ellipsoid(H)
%
% Plots ellipsoid with primary vectors specified by the column vectors in
% H.
% 
% H: 3x3-matrix. The columns specify the primary vectors of the ellipsoid.
% X,Y,Z: Mesh of the ellsi
%
% Joel Petersson, 2006

[X,Y,Z] = sphere(100);
sz = size(X);

M = [X(:), Y(:), Z(:)];

E = M*H';

X = reshape(E(:,1),sz);
Y = reshape(E(:,2),sz);
Z = reshape(E(:,3),sz);

C = sqrt(X.^2 + Y.^2 + Z.^2);

surf(X,Y,Z,C,'EdgeColor','none');

xlabel('x'), ylabel('y'),zlabel('z')
grid off
axis equal
camproj('perspective')
