# Supplementary material for: Predicting Trabecular Bone Stiffness from Clinical Cone-Beam CT and HR-pQCT Data; an In Vitro Study Using Finite Element Analysis
Source: PLoS One. 2016 Aug 11;11(8):e0161101. doi: 10.1371/journal.pone.0161101 (PMC4981445; doi:10.1371/journal.pone.0161101)
Supplement: S1 File — This is the code used to segment and analyse the trabecular bone volumes with the structure parameters as a result. (ZIP) [file pone.0161101.s001.zip › Code_PLoS/Annat/Legacy/create_filters.m]

sz = {[15 15 15],
      [15 15 15],
      [13 13 13],
      [11 11 11],
      [9 9 9]};

nf = 6;

u0 = pi*(1/(8*sqrt(2))*(sqrt(2).^(0:4)));
o = floor(1/log(sqrt(2))*log(sqrt(-4*log(0.2)/log(2)*(log(pi./u0)).^2)));

for k = 1:length(u0) 
  for B = sqrt(2).^(o(k)-2:o(k))
    [fset, E] = create_quadratureset(sz{k},u0(k),B,nf);
    disp(['freq: ' num2str(u0(k),3) ' bw: ' num2str(B,3) ' distortion: ' num2str(E{1},3)])
    %figure, wamesh(dft(fset.f{1},[45,45]));
    save(['qset_u' num2str(floor(u0(k))) '_' num2str(floor(10*(u0(k)-floor(u0(k))))) '_b' num2str(floor(B)) '_' num2str(floor(10*(B-floor(B))))],'fset')
  end
end
