# Supplementary material for: Predicting Trabecular Bone Stiffness from Clinical Cone-Beam CT and HR-pQCT Data; an In Vitro Study Using Finite Element Analysis
Source: PLoS One. 2016 Aug 11;11(8):e0161101. doi: 10.1371/journal.pone.0161101 (PMC4981445; doi:10.1371/journal.pone.0161101)
Supplement: S1 File — This is the code used to segment and analyse the trabecular bone volumes with the structure parameters as a result. (ZIP) [file pone.0161101.s001.zip › Code_PLoS/Annat/Legacy/create_filters2.m]

szF = [45 45];
szf = [13 13];
Fw = F_weightgensnr(szF);
Sw = goodsw(szf);
Si = zeros(Sw);
Si = putorigo(Si,1);

u0_high = pi*0.28;       
u0_low = u0_high/2;      
lp_step = 2;             
slope = 1.3;
u_low  = u0_low;
u_high = u0_high;

% R = bplogerf(szF, u_low, u_high, slope);
% 
% Fi{1} = R;
% Fi{2} = R.*real(harmonics2d(szF,1,1));
% Fi{3} = R.*imag(harmonics2d(szF,1,1));
% Fi{4} = R.*real(harmonics2d(szF,2,1));
% Fi{5} = R.*imag(harmonics2d(szF,2,1));
% Fi{6} = R.*real(harmonics2d(szF,3,1));
% Fi{7} = R.*imag(harmonics2d(szF,3,1));
% 
% for k=1:length(Fi)
%   [q{k} Q{k}]= krnopt(Fi{k},Fw,ones(Si),Si,10.*Sw);
% end

ulow = pi*0.14;
ubp = ulow*4;
%uhigh = ubp*4;
d = 0.8;

Rlp = lplogerf(szF,ulow,d);
R = bplogerf(szF,ulow,ubp,d);

Fi{1} = Rlp;
Fi{2} = R;
Fi{3} = R.*real(harmonics2d(szF,2,1));
Fi{4} = R.*imag(harmonics2d(szF,2,1));

for k=1:length(Fi)
  [eh{k} Eh{k}] = krnopt(Fi{k},Fw,ones(Si),Si,10.*Sw);
end
