# Supplementary material for: Predicting Trabecular Bone Stiffness from Clinical Cone-Beam CT and HR-pQCT Data; an In Vitro Study Using Finite Element Analysis
Source: PLoS One. 2016 Aug 11;11(8):e0161101. doi: 10.1371/journal.pone.0161101 (PMC4981445; doi:10.1371/journal.pone.0161101)
Supplement: S1 File — This is the code used to segment and analyse the trabecular bone volumes with the structure parameters as a result. (ZIP) [file pone.0161101.s001.zip › Code_PLoS/Annat/Legacy/create_harmenhancementset_bp.m]

function [fset, err] = create_harmenhancementset_bp(sz,wlp,enhexp);

% hur ska man g�ra med riktningar och antal filter

%Second order
dir{1} = 1/sqrt(2)*[1 1 0]'; % xy
dir{2} = 1/sqrt(2)*[1 -1 0]'; % -xy
dir{3} = 1/sqrt(2)*[0 1 1]'; % xz
dir{4} = 1/sqrt(2)*[0 -1 1]'; % -xz
dir{5} = 1/sqrt(2)*[1 0 1]'; % yz
dir{6} = 1/sqrt(2)*[1 0 -1]'; % -yz
dir{7} = [];

nf = 7;

fset.type = 'harmenhbp';
fset.nf = nf;
fset.dir = dir;
fset.wlp = wlp;
fset.enhexp = enhexp;
fset.sz = sz;

fm = ones(wa(sz,0));
fi = zeros(fm);
fw = 30.*goodsw(sz);

Fw = F_weightgensnr(2*sz+1,-1,1,10,0.1);

for k=1:nf-1
  Fi{k} = harmenhbp(2*sz+1,dir{k},wlp, enhexp);
  [fset.f{k}, F] = krnopt_qncgm(Fi{k},Fw,fm,fi,fw); 
  disp(['Optimizing filter: ' num2str(k) ' of ' num2str(nf)])
end

Fi{nf} = enhlp(2*sz+1,wlp,enhexp);
[fset.f{nf}, F] = krnopt_qncgm(Fi{nf},Fw,fm,fi,fw);  
disp(['Optimizing filter: ' num2str(nf) ' of ' num2str(nf)])

%[e, s] = distortion(F, Fi, Fw);
err = inf;
