# Supplementary material for: Predicting Trabecular Bone Stiffness from Clinical Cone-Beam CT and HR-pQCT Data; an In Vitro Study Using Finite Element Analysis
Source: PLoS One. 2016 Aug 11;11(8):e0161101. doi: 10.1371/journal.pone.0161101 (PMC4981445; doi:10.1371/journal.pone.0161101)
Supplement: S1 File — This is the code used to segment and analyse the trabecular bone volumes with the structure parameters as a result. (ZIP) [file pone.0161101.s001.zip › Code_PLoS/Annat/Legacy/create_harmonicset.m]

function [fset, err] = create_harmonicset(sz,u0,B,nf);

if nargin == 1  
  sz_F = [35 35 35];
end

nf = 9;

% First order
v{1} = [0 1 0]'; % x
v{2} = [1  0 0]'; % y
v{3} = [0 0 1]'; % z

%Second order
v{4} = 1/sqrt(2)*[1 1 0]'; % xy
v{5} = 1/sqrt(2)*[1 -1 0]'; % -xy
v{6} = 1/sqrt(2)*[0 1 1]'; % xz
v{7} = 1/sqrt(2)*[0 -1 1]'; % -xz
v{8} = 1/sqrt(2)*[1 0 1]'; % yz
v{9} = 1/sqrt(2)*[1 0 -1]'; % -yz

fset.type = 'harmonics';
fset.nf = nf;
fset.dir = v;
fset.bw = B;
fset.u0 = u0;
fset.sz = sz;

fm = ones(wa(sz,0));
fi = zeros(fm);
fw = 30.*goodsw(sz);

Fw = F_weightgensnr(2*sz+1,-1,1,10,0.1);

for k=1:3
  Fi{k} = bplognorm(2*sz+1,u0,B).*harmonics(2*sz+1,v{k},1);
  [fset.f{k}, F] = krnopt_qncgm(Fi{k},Fw,fm,fi,fw);  
  [e, s] = distortion(F, Fi{k}, Fw);
  err{k} = s{7};
end

for k=4:9
  Fi{k} = bplognorm(2*sz+1,u0,B).*harmonics(2*sz+1,v{k},2);
  [fset.f{k}, F] = krnopt_qncgm(Fi{k},Fw,fm,fi,fw);  
  [e, s] = distortion(F, Fi{k}, Fw);
  err{k} = s{7};
end
