# Supplementary material for: Predicting Trabecular Bone Stiffness from Clinical Cone-Beam CT and HR-pQCT Data; an In Vitro Study Using Finite Element Analysis
Source: PLoS One. 2016 Aug 11;11(8):e0161101. doi: 10.1371/journal.pone.0161101 (PMC4981445; doi:10.1371/journal.pone.0161101)
Supplement: S1 File — This is the code used to segment and analyse the trabecular bone volumes with the structure parameters as a result. (ZIP) [file pone.0161101.s001.zip › Code_PLoS/Annat/Legacy/create_quadratureset.asv]

function [fset, err] = create_quadratureset(sz,u0,B,nf);
% Creates a set of quadrature filters using the functions quadrature and
% krnopt.

% hur ska man g�ra med riktningar och antal filter

c = 1/sqrt(10+2*sqrt(5));
a = 2;
b = 1 + sqrt(5);

nf = 6;
dir{1} = c*[a,0,b]';
dir{2} = c*[-a,0,b]';
dir{3} = c*[b,a,0]';
dir{4} = c*[b,-a,0]';
dir{5} = c*[0,b,a]';
dir{6} = c*[0,b,-a]';

fset.type = 'quadraure';
fset.nf = nf;
fset.dir = dir;
fset.bw = B;
fset.u0 = u0;
fset.sz = sz;

fm = ones(wa(sz,0));
fi = zeros(fm);
fi = putorigo(fi,1);
fw = 30.*goodsw(sz);

Fw = F_weightgensnr(2*sz+1,-1,1,1,1);%F_weightgensnr(2*sz+1,-1,1,10,0.1);

for k=1:nf
  Fi{k} = quadrature(2*sz+1,u0,B,dir{k});
  [fset.f{k}, F] = krnopt(Fi{k},Fw,fm,fi,fw); %krnopt_qncgm(Fi{k},Fw,fm,fi,fw);  
  %[e, s] = distortion(F, Fi{k}, Fw);
  err{k} = filterr(F,Fi{k},Fw,fi,fw,1);%s{7};
end
