# Supplementary material for: Predicting Trabecular Bone Stiffness from Clinical Cone-Beam CT and HR-pQCT Data; an In Vitro Study Using Finite Element Analysis
Source: PLoS One. 2016 Aug 11;11(8):e0161101. doi: 10.1371/journal.pone.0161101 (PMC4981445; doi:10.1371/journal.pone.0161101)
Supplement: S1 File — This is the code used to segment and analyse the trabecular bone volumes with the structure parameters as a result. (ZIP) [file pone.0161101.s001.zip › Code_PLoS/Annat/Legacy/DA.m]

function result = DA(result)
% Beräknar anisotropitensor och degree of anisotropy för anisotropy-beräkning. 
% Kräver filen vectors.mat som innehåller de olika riktningsvektorerna.
%
% OBS! Gäller ej MIL utan måttet anisotropy, dvs antal grannar i alla
% riktningar för den tunnade strukturen. 
%
% Joel Petersson

load vectors

for i = 1:length(result)
    DA_out = DA_iter(result{i}.anisotropy,V);
    result{i}.anisotropy.DA = DA_out.DA;
    result{i}.anisotropy.T = DA_out.T;
end

function DA_out = DA_iter(An,V)
r = An.r / sum(An.r(:));
rv = repmat(r,[3 1]).*V;

T = rv * rv';

[V,D] = eig(T);
d = diag(D);

[d_max,i_max] = max(d);

[d_min,i_min] = min(d);

DA = d_max/d_min;

DA_out.T =T;
DA_out.DA = DA;
