# Supplementary material for: Predicting Trabecular Bone Stiffness from Clinical Cone-Beam CT and HR-pQCT Data; an In Vitro Study Using Finite Element Analysis
Source: PLoS One. 2016 Aug 11;11(8):e0161101. doi: 10.1371/journal.pone.0161101 (PMC4981445; doi:10.1371/journal.pone.0161101)
Supplement: S1 File — This is the code used to segment and analyse the trabecular bone volumes with the structure parameters as a result. (ZIP) [file pone.0161101.s001.zip › Code_PLoS/Annat/Legacy/Default_T_Table.xls]

## Sheet: Sheet1
	This is the default output of the t_distrib_table.m program it is generally accurate to 4 or more significant digits.
								Alpha One Sided
		0.4	0.3	0.2	0.15	0.1	0.05	0.025	0.02	0.015	0.01	0.0075	0.005	0.0025	0.0005
degrees of Freedom	1	0.3249	0.7265	1.3764	1.9626	3.0777	6.3138	12.7062	15.8945	21.2049	31.8205	42.4335	63.6567	127.321	636.619
	2	0.2887	0.6172	1.0607	1.3862	1.8856	2.92	4.3027	4.8487	5.6428	6.9646	8.0728	9.9248	14.089	31.5991
	3	0.2767	0.5844	0.9785	1.2498	1.6377	2.3534	3.1824	3.4819	3.896	4.5407	5.0473	5.8409	7.4533	12.924
	4	0.2707	0.5686	0.941	1.1896	1.5332	2.1318	2.7764	2.9985	3.2976	3.7469	4.088	4.6041	5.5976	8.6103
	5	0.2672	0.5594	0.9195	1.1558	1.4759	2.015	2.5706	2.7565	3.0029	3.3649	3.6338	4.0321	4.7733	6.8688
	6	0.2648	0.5534	0.9057	1.1342	1.4398	1.9432	2.4469	2.6122	2.8289	3.1427	3.3723	3.7074	4.3168	5.9588
	7	0.2632	0.5491	0.896	1.1192	1.4149	1.8946	2.3646	2.5168	2.7146	2.998	3.2032	3.4995	4.0293	5.4079
	8	0.2619	0.5459	0.8889	1.1081	1.3968	1.8595	2.306	2.449	2.6338	2.8965	3.0851	3.3554	3.8325	5.0413
	9	0.261	0.5435	0.8834	1.0997	1.383	1.8331	2.2622	2.3984	2.5738	2.8214	2.9982	3.2498	3.6897	4.7809
	10	0.2602	0.5415	0.8791	1.0931	1.3722	1.8125	2.2281	2.3593	2.5275	2.7638	2.9316	3.1693	3.5814	4.5869
	11	0.2596	0.5399	0.8755	1.0877	1.3634	1.7959	2.201	2.3281	2.4907	2.7181	2.8789	3.1058	3.4966	4.437
	12	0.259	0.5386	0.8726	1.0832	1.3562	1.7823	2.1788	2.3027	2.4607	2.681	2.8363	3.0545	3.4284	4.3178
	13	0.2586	0.5375	0.8702	1.0795	1.3502	1.7709	2.1604	2.2816	2.4358	2.6503	2.801	3.0123	3.3725	4.2208
	14	0.2582	0.5366	0.8681	1.0763	1.345	1.7613	2.1448	2.2638	2.4149	2.6245	2.7714	2.9768	3.3257	4.1405
	15	0.2579	0.5357	0.8662	1.0735	1.3406	1.7531	2.1314	2.2485	2.397	2.6025	2.7462	2.9467	3.286	4.0728
	16	0.2576	0.535	0.8647	1.0711	1.3368	1.7459	2.1199	2.2354	2.3815	2.5835	2.7245	2.9208	3.252	4.015
	17	0.2573	0.5344	0.8633	1.069	1.3334	1.7396	2.1098	2.2238	2.3681	2.5669	2.7056	2.8982	3.2224	3.9651
	18	0.2571	0.5338	0.862	1.0672	1.3304	1.7341	2.1009	2.2137	2.3562	2.5524	2.6889	2.8784	3.1966	3.9216
	19	0.2569	0.5333	0.861	1.0655	1.3277	1.7291	2.093	2.2047	2.3456	2.5395	2.6742	2.8609	3.1737	3.8834
	20	0.2567	0.5329	0.86	1.064	1.3253	1.7247	2.086	2.1967	2.3362	2.528	2.6611	2.8453	3.1534	3.8495
	21	0.2566	0.5325	0.8591	1.0627	1.3232	1.7207	2.0796	2.1894	2.3278	2.5176	2.6493	2.8314	3.1352	3.8193
	22	0.2564	0.5321	0.8583	1.0614	1.3212	1.7171	2.0739	2.1829	2.3202	2.5083	2.6387	2.8188	3.1188	3.7921
	23	0.2563	0.5317	0.8575	1.0603	1.3195	1.7139	2.0687	2.177	2.3132	2.4999	2.629	2.8073	3.104	3.7676
	24	0.2562	0.5314	0.8569	1.0593	1.3178	1.7109	2.0639	2.1715	2.3069	2.4922	2.6203	2.7969	3.0905	3.7454
	25	0.2561	0.5312	0.8562	1.0584	1.3163	1.7081	2.0595	2.1666	2.3011	2.4851	2.6122	2.7874	3.0782	3.7251
	26	0.256	0.5309	0.8557	1.0575	1.315	1.7056	2.0555	2.162	2.2958	2.4786	2.6049	2.7787	3.0669	3.7066
	27	0.2559	0.5306	0.8551	1.0567	1.3137	1.7033	2.0518	2.1578	2.2909	2.4727	2.5981	2.7707	3.0565	3.6896
	28	0.2558	0.5304	0.8546	1.056	1.3125	1.7011	2.0484	2.1539	2.2864	2.4671	2.5918	2.7633	3.0469	3.6739
	29	0.2557	0.5302	0.8542	1.0553	1.3114	1.6991	2.0452	2.1503	2.2822	2.462	2.586	2.7564	3.038	3.6594
	30	0.2556	0.53	0.8538	1.0547	1.3104	1.6973	2.0423	2.147	2.2783	2.4573	2.5806	2.75	3.0298	3.646
	40	0.255	0.5286	0.8507	1.05	1.3031	1.6839	2.0211	2.1229	2.2503	2.4233	2.542	2.7045	2.9712	3.551
	60	0.2545	0.5272	0.8477	1.0455	1.2958	1.6706	2.0003	2.0994	2.2229	2.3901	2.5044	2.6603	2.9146	3.4602
	120	0.2539	0.5258	0.8446	1.0409	1.2886	1.6577	1.9799	2.0763	2.1962	2.3578	2.4679	2.6174	2.8599	3.3735
	170	0.2537	0.5254	0.8437	1.0396	1.2866	1.6539	1.974	2.0696	2.1885	2.3485	2.4574	2.6051	2.8441	3.3487
	infinity	0.2533	0.5244	0.8416	1.0364	1.2816	1.6449	1.96	2.0537	2.1701	2.3263	2.4324	2.5758	2.807	3.2905
