# Supplementary material for: Predicting Trabecular Bone Stiffness from Clinical Cone-Beam CT and HR-pQCT Data; an In Vitro Study Using Finite Element Analysis
Source: PLoS One. 2016 Aug 11;11(8):e0161101. doi: 10.1371/journal.pone.0161101 (PMC4981445; doi:10.1371/journal.pone.0161101)
Supplement: S1 File — This is the code used to segment and analyse the trabecular bone volumes with the structure parameters as a result. (ZIP) [file pone.0161101.s001.zip › Code_PLoS/Annat/Legacy/dftop.m]

function B = dftop(f, g)
% Return DFT operator B which transforms f into g
% B = dftop(f, g)
% f and g must be defined in opposite domains
%
% Author: Johan Wiklund, jowi@isy.liu.se
%         Computer Vision Laboratory
%         Link�ping University
%

if nargin ~= 2 | ~isa(f, 'wa') | ~isa(g, 'wa')
  help wa/dftop
  return
end

if isfreq(f)  % IDFT case
  if isfreq(g)
    disp('WA/DFTOP: Both f and g are in the frequency domain');
    return
  end
  By = idftop1D(g.coord{1}, f.coord{1});
  Bx = idftop1D(g.coord{2}, f.coord{2});
  Bz = idftop1D(g.coord{3}, f.coord{3});
  Bt = idftop1D(g.coord{4}, f.coord{4});
else          % DFT case
  if ~isfreq(g)
    disp('WA/DFTOP: Both f and g are in the spatial domain');
    return
  end
  By = dftop1D(f.coord{1}, g.coord{1});
  Bx = dftop1D(f.coord{2}, g.coord{2});
  Bz = dftop1D(f.coord{3}, g.coord{3});
  Bt = dftop1D(f.coord{4}, g.coord{4});
end

B = kron(kron(kron(Bt,Bz), Bx), By)';


function B = dftop1D(x, u)
% 1D DFT operator

B = exp(-i.*u'*x);


function B = idftop1D(x, u)
% 1D IDFT operator

B = 1/length(u) * exp(i.*x'*u);
