# Supplementary material for: Predicting Trabecular Bone Stiffness from Clinical Cone-Beam CT and HR-pQCT Data; an In Vitro Study Using Finite Element Analysis
Source: PLoS One. 2016 Aug 11;11(8):e0161101. doi: 10.1371/journal.pone.0161101 (PMC4981445; doi:10.1371/journal.pone.0161101)
Supplement: S1 File — This is the code used to segment and analyse the trabecular bone volumes with the structure parameters as a result. (ZIP) [file pone.0161101.s001.zip › Code_PLoS/Annat/Legacy/dilate3d.cpp]

#include "mex.h"
#include "Array.h"

// Indata ska vara logical, bakgrund 0 och object 1;

int x;
int y;
int z;
double connectivity;

int max(int value1, int value2)
{
    if (value1 >= value2)
        return value1;
    else
        return value2;
}

int min(int value1, int value2)
{
    if (value1 <= value2)
        return value1;
    else
        return value2;
}

void
mexFunction(int nlhs,mxArray *plhs[],int nrhs,const mxArray *prhs[])
{
    /* Check for proper number of input and output arguments */
    if ((nrhs > 2) | (nrhs == 0))
        mexErrMsgTxt("One or two input argument required.");

    if (nrhs == 1)
        connectivity = 6;
    else if (nrhs == 2)
    {
        connectivity = *mxGetPr(prhs[1]);
        if ((connectivity != 6) & (connectivity != 18) & (connectivity != 26))
            mexErrMsgTxt("The second argument must be 6, 18 or 26");
    }
        
    
    if (nlhs > 1)
        mexErrMsgTxt("Too many output arguments.");
    
    /* Get the number of dimensions in array */
    if (mxGetNumberOfDimensions(prhs[0]) != 3)
        mexErrMsgTxt("Data must have three dimensions.");
    
    if (!mxIsLogical(prhs[0]))
        mexErrMsgTxt("Data must be of type logical.");
    
    const int *dims = mxGetDimensions(prhs[0]);
    
    int m = dims[0];
    int n = dims[1];
    int o = dims[2];
    
    int xsub;
    int xadd;
    int ysub;
    int yadd;
    int zsub;
    int zadd;
    
    boolArray Data(prhs[0]);

    boolArray Dilate(Data);
    
    for (z = 0; z < o; z++)
    {
        zsub = max(0,z-1);
        zadd = min(o-1,z+1);

        for (y = 0; y < n; y++)
        {
            ysub = max(0,y-1);
            yadd = min(n-1,y+1);
            
            for (x = 0; x < m; x++)
            {
                xsub = max(0,x-1);
                xadd = min(m-1,x+1);
            
                if (Data(x,y,z) == 1)
                {
                    Dilate(xsub,y,z) = 1;
                    Dilate(xadd,y,z) = 1;
                    Dilate(x,ysub,z) = 1;
                    Dilate(x,yadd,z) = 1;
                    Dilate(x,y,zsub) = 1;
                    Dilate(x,y,zadd) = 1;
                    
                    if ((connectivity == 18) | (connectivity == 26))
                    {
                        Dilate(xsub,ysub,z) = 1;
                        Dilate(xadd,yadd,z) = 1;
                        Dilate(xsub,yadd,z) = 1;
                        Dilate(xadd,ysub,z) = 1;
                        Dilate(x,ysub,zsub) = 1;
                        Dilate(x,yadd,zadd) = 1;
                        Dilate(x,ysub,zadd) = 1;
                        Dilate(x,yadd,zsub) = 1;
                        Dilate(xsub,y,zsub) = 1;
                        Dilate(xadd,y,zadd) = 1;
                        Dilate(xsub,y,zadd) = 1;
                        Dilate(xadd,y,zsub) = 1;
                    }
                    if (connectivity == 26)
                    {
                        Dilate(xsub,ysub,zsub) = 1;
                        Dilate(xadd,yadd,zadd) = 1;
                        Dilate(xsub,ysub,zadd) = 1;
                        Dilate(xsub,yadd,zsub) = 1;
                        Dilate(xsub,yadd,zadd) = 1;
                        Dilate(xadd,ysub,zsub) = 1;
                        Dilate(xadd,ysub,zadd) = 1;
                        Dilate(xadd,yadd,zsub) = 1;
                    }
                }   
            }
        }
    }
      
    /* Return the output array */
    plhs[0] = Dilate.return_mxArray();//mxCreateDoubleMatrix(1, 1, mxREAL);
}
