# Supplementary material for: Predicting Trabecular Bone Stiffness from Clinical Cone-Beam CT and HR-pQCT Data; an In Vitro Study Using Finite Element Analysis
Source: PLoS One. 2016 Aug 11;11(8):e0161101. doi: 10.1371/journal.pone.0161101 (PMC4981445; doi:10.1371/journal.pone.0161101)
Supplement: S1 File — This is the code used to segment and analyse the trabecular bone volumes with the structure parameters as a result. (ZIP) [file pone.0161101.s001.zip › Code_PLoS/Annat/Legacy/dilate3d_old.asv]

function dilated=dilate3d_old(varargin)
% Dilation i 3d.
% data: bin�r 3d-array som ska dilateras.
%
% This version have been re
% 
% Joel Petersson

if nargin == 1
    connectivity = 6;
elseif nargin == 2
    connectivity = varargin{2};
end

[a,b,c] = size(varargin{1});
T = logical(zeros(a+2,b+2,c+2));
T(2:end-1,2:end-1,2:end-1)=varargin{1};
dilated = logical(zeros(size(T)));

if connectivity == 6

    dilated = T | circshift(T,[0 0 1]); %N
    dilated = dilated | circshift(T,[0 0 -1]); %S
    dilated = dilated | circshift(T,[0 -1 0]); %E
    dilated = dilated | circshift(T,[0 1 0]); %W
    dilated = dilated | circshift(T,[1 0 0]); %U
    dilated = dilated | circshift(T,[-1 0 0]); %B

    % N = circshift(T,[0 0 1]); %N
    % S = circshift(T,[0 0 -1]); %S
    % E = circshift(T,[0 -1 0]); %E
    % W = circshift(T,[0 1 0]); %W
    % U = circshift(T,[1 0 0]); %U
    % B = circshift(T,[-1 0 0]); %B
    %
    % dilated = T | N | S | E | W | U | B;
    
elseif connectivity == 18
    [x,y,z] = findcoord(T);
    for i = 1:length(x)
        dilated(x(i)-1:x(i)+1,y(i)-1:y(i)+1,z(i)) = 1;
        dilated(x(i)-1:x(i)+1,y(i),z(i)-1:z(i)+1) = 1;
        dilated(x(i),y(i)-1:y(i)+1,z(i)-1:z(i)+1) = 1;
    end
    
elseif connectivity == 26
    dilated = T | circshift(T,[0 0 1]); %N
    dilated = dilated | circshift(T,[0 0 -1]); %S
    dilated = dilated | circshift(dilated,[0 -1 0]); %E
    dilated = dilated | circshift(dilated,[0 1 0]); %W
    dilated = dilated | circshift(dilated,[1 0 0]); %U
    dilated = dilated | circshift(dilated,[-1 0 0]); %B
end
dilated = dilated(2:end-1,2:end-1,2:end-1);
