# Supplementary material for: Predicting Trabecular Bone Stiffness from Clinical Cone-Beam CT and HR-pQCT Data; an In Vitro Study Using Finite Element Analysis
Source: PLoS One. 2016 Aug 11;11(8):e0161101. doi: 10.1371/journal.pone.0161101 (PMC4981445; doi:10.1371/journal.pone.0161101)
Supplement: S1 File — This is the code used to segment and analyse the trabecular bone volumes with the structure parameters as a result. (ZIP) [file pone.0161101.s001.zip › Code_PLoS/Annat/Legacy/directional_subsets.m]

function CD = directional_subsets(B,C,Dir)
% CD = directional_subsets(B,C,Dir)
% Extracts the subset specified by Dir. 
%
% B: Binary input 3D-array.
% C: Candidate 3D-array.
% Dir: Specifies direction: 'N', 'S', 'E', 'W', 'U' or 'B'.
%
% CD: The resulting subset, i.e. the candidates with a 6-connected
% background-neighbour in the Dir-direction.
% 
% Joel Petersson

[m,n,o] = size(B);

% I respektive riktning förskjuts volymen ett steg, inverteras och jämförs 
% sedan med kandidaterna. De voxlar som är ett i båda blir de riktade
% kandidaterna.
T = B;

if Dir == 'N'
T(:,:,1)=0;
CD = ~circshift(T,[0 0 1]) & C;
elseif Dir == 'S'
%T = B;
T(:,:,end)=0;
CD = ~circshift(T,[0 0 -1]) & C;
elseif Dir == 'E'
%T = B;
T(:,:,1)=0;
CD = ~circshift(T,[0 -1 0]) & C;
elseif Dir == 'W'
%T = B;
T(:,:,end)=0;
CD = ~circshift(T,[0 1 0]) & C;
elseif Dir == 'U'
%T = B;
T(:,:,end)=0;
CD = ~circshift(T,[1 0 0]) & C;
elseif Dir == 'B'
%T = B;
T(:,:,1)=0;
CD = ~circshift(T,[-1 0 0]) & C;
end
