# Supplementary material for: Predicting Trabecular Bone Stiffness from Clinical Cone-Beam CT and HR-pQCT Data; an In Vitro Study Using Finite Element Analysis
Source: PLoS One. 2016 Aug 11;11(8):e0161101. doi: 10.1371/journal.pone.0161101 (PMC4981445; doi:10.1371/journal.pone.0161101)
Supplement: S1 File — This is the code used to segment and analyse the trabecular bone volumes with the structure parameters as a result. (ZIP) [file pone.0161101.s001.zip › Code_PLoS/Annat/Legacy/displayimage.m]

function displayimage
global adfilt
adfilt.display.input = feval(adfilt.display.map.handle...
  ,adfilt.data.input(:,:,adfilt.data.current_slice),adfilt.display.map.param{:});
adfilt.display.output = feval(adfilt.display.map.handle...
  ,adfilt.data.output(:,:,adfilt.data.current_slice),adfilt.display.map.param{:});

if(~(adfilt.cdata1))
  axes(adfilt.self.axes1)
  adfilt.cdata1 = image(adfilt.display.input*255);
  colormap(gray(256));
  %zoom
  axis off
else
  set(adfilt.cdata1,'cdata',adfilt.display.input*255);
end

if(~(adfilt.cdata2))
  axes(adfilt.self.axes2)
  adfilt.cdata2 = image(adfilt.display.output*255);
  colormap(gray(256));
  %zoom
  axis off
else
  set(adfilt.cdata2,'cdata',adfilt.display.output*255);
end
