# Supplementary material for: Predicting Trabecular Bone Stiffness from Clinical Cone-Beam CT and HR-pQCT Data; an In Vitro Study Using Finite Element Analysis
Source: PLoS One. 2016 Aug 11;11(8):e0161101. doi: 10.1371/journal.pone.0161101 (PMC4981445; doi:10.1371/journal.pone.0161101)
Supplement: S1 File — This is the code used to segment and analyse the trabecular bone volumes with the structure parameters as a result. (ZIP) [file pone.0161101.s001.zip › Code_PLoS/Annat/Legacy/display_eig.m]

function display_eig(M)
% display_eig(M)
%
% Displays the eigenvectors of the 3x3-matrix M. The eigenvectors are
% represented by a quiver-plot with three vectors; red, green and blue
% corresponding the vectors with largest, medium and smallest eigenvalue 
% respectively.
%
% Joel Petersson, 2006

[V,D] = sort_eig(M);

zero = zeros(3,1);

d = diag(D);

hold off
quiver3(zero,zero,zero,...
    d(1).*V(1,1),d(1)*V(2,1),d(1)*V(3,1),'r')

hold on
quiver3(zero,zero,zero,...
    d(2).*V(1,2),d(2)*V(2,2),d(2)*V(3,2),'g')

quiver3(zero,zero,zero,...
    d(3).*V(1,3),d(3)*V(2,3),d(3)*V(3,3),'b')

xlabel('x'), ylabel('y'),zlabel('z')
grid off
axis equal
