# Supplementary material for: Predicting Trabecular Bone Stiffness from Clinical Cone-Beam CT and HR-pQCT Data; an In Vitro Study Using Finite Element Analysis
Source: PLoS One. 2016 Aug 11;11(8):e0161101. doi: 10.1371/journal.pone.0161101 (PMC4981445; doi:10.1371/journal.pone.0161101)
Supplement: S1 File — This is the code used to segment and analyse the trabecular bone volumes with the structure parameters as a result. (ZIP) [file pone.0161101.s001.zip › Code_PLoS/Annat/Legacy/distance_distributions.m]

clear
mean_back = 2.2599097e+03;
mean_bone = 3.3437363e+03;

stand_back = 431.9525;
stand_bone = 1.4053e+03;

prop_bone = 0.295314676743332;
prop_back = 0.704685323256668;

var_bone = (stand_bone^2);
var_back = (stand_back^2);

s = floor(mean_back);
t = ceil(mean_bone);
for i = s:t
    frek_total(i) = ((((prop_back/(stand_back*sqrt(2*pi)))*exp(-((i-mean_back)^2)/(2*var_back))) - ((prop_bone/(stand_bone*sqrt(2*pi)))*exp(-((i-mean_bone)^2)/(2*var_bone)))));
end

[hight,pos] = min(abs(double(frek_total(s:t))));

distance = (pos + s-1)- 2.2599097e+03
