# Supplementary material for: Predicting Trabecular Bone Stiffness from Clinical Cone-Beam CT and HR-pQCT Data; an In Vitro Study Using Finite Element Analysis
Source: PLoS One. 2016 Aug 11;11(8):e0161101. doi: 10.1371/journal.pone.0161101 (PMC4981445; doi:10.1371/journal.pone.0161101)
Supplement: S1 File — This is the code used to segment and analyse the trabecular bone volumes with the structure parameters as a result. (ZIP) [file pone.0161101.s001.zip › Code_PLoS/Annat/Legacy/distchck.m]

function [errorcode,varargout] = distchck(nparms,varargin)
%DISTCHCK Checks the argument list for the probability functions.

%   Copyright 1993-2004 The MathWorks, Inc. 


errorcode = 0;
varargout = varargin;

if nparms == 1
    return;
end

% Get size of each input, check for scalars, copy to output
isscalar = (cellfun('prodofsize',varargin) == 1);

% Done if all inputs are scalars.  Otherwise fetch their common size.
if (all(isscalar)), return; end

n = nparms;

for j=1:n
   sz{j} = size(varargin{j});
end
t = sz(~isscalar);
size1 = t{1};

% Scalars receive this size.  Other arrays must have the proper size.
for j=1:n
   sizej = sz{j};
   if (isscalar(j))
      vj = varargin{j};
      if isnumeric(vj)
         t = zeros(size1,class(vj));
      else
         t = zeros(size1);
      end
      t(:) = varargin{j};
      varargout{j} = t;
   elseif (~isequal(sizej,size1))
      errorcode = 1;
      return;
   end
end
