# Supplementary material for: Predicting Trabecular Bone Stiffness from Clinical Cone-Beam CT and HR-pQCT Data; an In Vitro Study Using Finite Element Analysis
Source: PLoS One. 2016 Aug 11;11(8):e0161101. doi: 10.1371/journal.pone.0161101 (PMC4981445; doi:10.1371/journal.pone.0161101)
Supplement: S1 File — This is the code used to segment and analyse the trabecular bone volumes with the structure parameters as a result. (ZIP) [file pone.0161101.s001.zip › Code_PLoS/Annat/Legacy/Distribution_creator.m]

for i=1:15
    [h,j] = histo3d(data_cell{i}.volume(:));
    [m,m_id] = max(h);
    g(i)=floor(j(m_id));

    data{i} = data_cell{i}.volume + double(0 - g(i));

    a=[a;data{i}(:)];
end
