# Supplementary material for: Predicting Trabecular Bone Stiffness from Clinical Cone-Beam CT and HR-pQCT Data; an In Vitro Study Using Finite Element Analysis
Source: PLoS One. 2016 Aug 11;11(8):e0161101. doi: 10.1371/journal.pone.0161101 (PMC4981445; doi:10.1371/journal.pone.0161101)
Supplement: S1 File — This is the code used to segment and analyse the trabecular bone volumes with the structure parameters as a result. (ZIP) [file pone.0161101.s001.zip › Code_PLoS/Annat/Legacy/dotplot3.m]

function [filterplot3D] = dotplot3(f,amp,gma)
%  function [filterplot3D] = dotplot3(filter,amp,gamma);
%  Displayes a dotplot of a 3D filter. The goptab
%  is used to represent the phase.
%  f     -   wa 
%  amp   -   controls the size of the dot's, amp= 50 is default
%  gamma -  gamma correction for magnitude, optional 
%  By matsa 991015

switch nargin
    case 1
	amp = 50;
	gma = 1;
    case 2
	gma = 1;
    case 3
    otherwise
	help dotplot3
	return
end

if isa(f,'wa') == 0
    fprintf('\n dotplot3 error, filter is not a wa\n\n')
    return
end

if length(size(f)) > 3
    fprintf('\n dotplot3 error, filter dimensions out of bounds\n\n')
    return
end

%Load goptab
gtab = goptab;
ngtab(1:127,:) = gtab(130:256,:);  %is this right
ngtab(128:256,:) = gtab(1:129,:);

[ygd xgd tgd] = getgrid(f);
[yco xco tco] = getcoord(f);
vlen = prod(size(ygd));
ygd  = reshape(ygd,[vlen,1]);
xgd  = reshape(xgd,[vlen,1]);
tgd  = reshape(tgd,[vlen,1]);

fmag = getdata(f);
fmag = reshape(fmag,[vlen,1]);
fphi = angle(fmag);
fmag = amp*abs(fmag).^gma + eps;

fphi = round(127*(fphi/pi + 1)) + 1 ; % [1 ... 256]


a = gcf;
%s1 = sprintf('close(%d)',a);
%s2 = sprintf('figure(%d)',a);
%eval(s1)
%eval(s2)

%hold off
%clf      % clf tar en evig tid på sig, bättre att stänga fönstret
view(30,30),hold on
for k=1:vlen            % property value must be a scalar :-(
    plot3(xgd(k),ygd(k),tgd(k),'marker','.','color',...
	ngtab(fphi(k),:),'markersize',fmag(k))

end

%*********************************************
% common grid and axes properties
%*********************************************
fs = 12;  %fontsize
xlabel('x-axis','fontname','times','fontsize',fs)          
z0 = zeros(size(xco));              
plot3(xco,z0,z0,'-k','linewidth',1)                  % x-axis
%plot3(xco(end),0,0,'ok','markerfacecolor','k')

ylabel('y-axis','fontname','times','fontsize',fs)    
z0 = zeros(size(yco));             
plot3(z0,yco,z0,'-k','linewidth',1)                  % y-axis
%plot3(0,yco(end),0,'ok','markerfacecolor','k')

zlabel('t-axis','fontname','times','fontsize',fs)          
z0 = zeros(size(tco));              
plot3(z0,z0,tco,'-k','linewidth',1)                  % t-axis
%plot3(0,0,tco(end),'ok','markerfacecolor','k')

%*********************************************
% freq/spat specific properties
%*********************************************
if isfreq(f) == 1;
    axis([-pi,pi,-pi,pi,-pi,pi])
    set(gca, 'xtick', [-pi:pi/2:pi])
    set(gca, 'ytick', [-pi:pi/2:pi])
    set(gca, 'ztick', [-pi:pi/2:pi])
    set(gca, 'fontsize', fs)
    set(gca, 'fontname', 'symbol')
    set(gca, 'xticklabel',['-p|-p/2|0|p/2|p'])
    set(gca, 'yticklabel',['-p|-p/2|0|p/2|p'])
    set(gca, 'zticklabel',['-p|-p/2|0|p/2|p'])
%else 
%    d0 = 0.1;
%    x1 = min(xco);     x2 = max(xco);
%    y1 = min(yco);     y2 = max(yco);
%    t1 = min(tco);     t2 = max(tco);
%    if x1==x2
%	x1 = x1 - d0;  x2 = x2 + d0;
%    elseif y1==y2
%	y1 = y1 - d0;  y2 = y2 + d0;
%    elseif t1==t2	
%    	t1 = t1 - d0;  t2 = t2 + d0;
%    end
%    axis([x1 x2 y1 y2 t1 t2])
%     
axis tight
end
grid on
axis equal %tight %vis3d
hold off
rotate3d on


 
