# Supplementary material for: Predicting Trabecular Bone Stiffness from Clinical Cone-Beam CT and HR-pQCT Data; an In Vitro Study Using Finite Element Analysis
Source: PLoS One. 2016 Aug 11;11(8):e0161101. doi: 10.1371/journal.pone.0161101 (PMC4981445; doi:10.1371/journal.pone.0161101)
Supplement: S1 File — This is the code used to segment and analyse the trabecular bone volumes with the structure parameters as a result. (ZIP) [file pone.0161101.s001.zip › Code_PLoS/Annat/Legacy/double2wa.m]

function w = double2wa(data, freq, offset)

% w = double2wa(data, freq, offset)
% 
%   w      - The resulting wa
%   data   - Array to be put in the wa
%   freq   - 1: frequency domain, 0: spatial domain (default), optional
%   offset - Coordinate offset (optional)
% 
% double2wa creates a WA of the same size as 'data', in the spatial or
% frequency domain (defined by 'freq'), and with the coordinate offset
% defined by 'offset'.
% 
% Author: Johan Wiklund, jowi@isy.liu.se
% 

if ~isa(data, 'double')
  error('data must be of type double');
end

if nargin == 3
  w = wa(size(data), freq, offset);
elseif nargin == 2
  w = wa(size(data), freq);
elseif nargin == 1
  w = wa(size(data));
else    
  error('wrong number of input arguments');
end

w = putdata(w, data);
