# Supplementary material for: Predicting Trabecular Bone Stiffness from Clinical Cone-Beam CT and HR-pQCT Data; an In Vitro Study Using Finite Element Analysis
Source: PLoS One. 2016 Aug 11;11(8):e0161101. doi: 10.1371/journal.pone.0161101 (PMC4981445; doi:10.1371/journal.pone.0161101)
Supplement: S1 File — This is the code used to segment and analyse the trabecular bone volumes with the structure parameters as a result. (ZIP) [file pone.0161101.s001.zip › Code_PLoS/Annat/Legacy/edgeext2d.m]

function fout  = edgeext2d(im,ext)
% function fout  = edgeext2d(im,ext)
% extends the edges of a 2D image
% im -  2D image
% ext - size of extension OR [ext_y,ext_x]
% By matsa 021105

dim = length(size(im));

if (dim ~= 2)
    error('Image is not 2D')
end

[im_y, im_x] = size(im);


if length(ext) >1
   % [ext_y,ext_x] = ext
   ext_y = ext(1);
   ext_x = ext(2);
else
    ext_y = ext;
    ext_x = ext;
end


[yl,xl] = size(im);

%top part
f1c = repmat(im(1,:), ext_y, 1);
f1l = ones(ext_y, ext_x)*im(1,1);
f1r = ones(ext_y, ext_x)*im(1,end);
f1  = [f1l, f1c, f1r];

%middle part
f2l = repmat(im(:,1), 1,ext_x);
f2r = repmat(im(:,end), 1,ext_x);
f2  = [f2l,im,f2r];

%lower part
f3c = repmat(im(end,:), ext_y, 1);
f3l = ones(ext_y, ext_x)*im(end,1);
f3r = ones(ext_y, ext_x)*im(end,end);
f3  = [f3l, f3c, f3r];

fout = [f1; f2; f3];
