# Supplementary material for: Predicting Trabecular Bone Stiffness from Clinical Cone-Beam CT and HR-pQCT Data; an In Vitro Study Using Finite Element Analysis
Source: PLoS One. 2016 Aug 11;11(8):e0161101. doi: 10.1371/journal.pone.0161101 (PMC4981445; doi:10.1371/journal.pone.0161101)
Supplement: S1 File — This is the code used to segment and analyse the trabecular bone volumes with the structure parameters as a result. (ZIP) [file pone.0161101.s001.zip › Code_PLoS/Annat/Legacy/edgeext3d.asv]

function fout  = edgeext3d(im,ext)
% function fout  = edgeext3d(im,ext)
% Extends the edges of a 3D image
% im -  3D image
% ext - size of extension OR [ext_x,ext_y,ext_z]
% By matsa 021105
% Extended to 3D by Joel Petersson 060518 (also changed order of x,y)

dim = length(size(im));

if (dim ~= 3)
    error('Image is not 3D')
end

[im_x, im_y, im_z] = size(im);


if length(ext) >1
   % [ext_x,ext_y, ext_z] = ext
   ext_x = ext(1);
   ext_y = ext(2);
   ext_z = ext(3);
else
    ext_x = ext;
    ext_y = ext;
    ext_z = ext;
end

% Explanation of abbreviation
% N = north
% S = south
% E = east
% W = west
% U = up
% B = bottom
%
% For example, NWU = north-west-up corner

% T
fout = zeros(im_x+2*ext_x,im_y+2*ext_y,im_z+2*ext_z);
%NCenter
fout(ext_x+1:end-ext_x,ext_y+1:end-ext_y,1:ext_z) = repmat(im(:,:,1), [1 1 ext_z]);
%NWU
fout(1:ext_x,1:ext_y,1:ext_z) = ones(ext_x,ext_y,ext_z)*im(1,1,1);
%NWB
fout(end-ext_x+1:end,1:ext_y,1:ext_z) = ones(ext_x,ext_y,ext_z)*im(end,1,1);
%NEU
fout(1:ext_x,end-ext_y+1:end,1:ext_z) = ones(ext_x,ext_y,ext_z)*im(1,end,1);
%NEB
fout(end-ext_x+1:end,end-ext_y+1:end,1:ext_z) = ones(ext_x,ext_y,ext_z)*im(end,end,1);

%NU 
fout(1:ext_x,ext_y+1:end-ext_y,1:ext_z) = repmat(im(1,:,1),[ext_x,1,ext_z]);
%NB
fout(end-ext_x+1:end,ext_y+1:end-ext_y,1:ext_z) = repmat(im(end,:,1),[ext_x,1,ext_z]);
%NW
fout(ext_x+1:end-ext_x,1:ext_y,1:ext_z) = repmat(im(:,1,1),[1,ext_y,ext_z]);
%NE
fout(ext_x+1:end-ext_x,end-ext_y+1:end,1:ext_z) = repmat(im(:,end,1),[1,ext_y,ext_z]);

%SCenter
fout(ext_x+1:end-ext_x,ext_y+1:end-ext_y,end-ext_z+1:end) = repmat(im(:,:,end), [1 1 ext_z]);
%SWU
fout(1:ext_x,1:ext_y,end-ext_z+1:end) = ones(ext_x,ext_y,ext_z)*im(1,1,end);
%SWB
fout(end-ext_x+1:end,1:ext_y,end-ext_z+1:end) = ones(ext_x,ext_y,ext_z)*im(end,1,end);
%SEU
fout(1:ext_x,end-ext_y+1:end,end-ext_z+1:end) = ones(ext_x,ext_y,ext_z)*im(1,end,end);
%SEB
fout(end-ext_x+1:end,end-ext_y+1:end,end-ext_z+1:end) = ones(ext_x,ext_y,ext_z)*im(end,end,end);

%SU 
fout(1:ext_x,ext_y+1:end-ext_y,end-ext_z+1:end) = repmat(im(1,:,end),[ext_x,1,ext_z]);
%SB
fout(end-ext_x+1:end,ext_y+1:end-ext_y,end-ext_z+1:end) = repmat(im(end,:,end),[ext_x,1,ext_z]);
%SW
fout(ext_x+1:end-ext_x,1:ext_y,end-ext_z+1:end) = repmat(im(:,1,end),[1,ext_y,ext_z]);
%SE
fout(ext_x+1:end-ext_x,end-ext_y+1:end,end-ext_z+1:end) = repmat(im(:,end,end),[1,ext_y,ext_z]);

%WCenter
fout(ext_x+1:end-ext_x,1:ext_y,ext_z+1:end-ext_z) = repmat(im(:,1,:), [1 ext_y 1]);
%WU
fout(1:ext_x,1:ext_y,ext_z+1:end-ext_z) = repmat(im(1,1,:),[ext_x,ext_y,1]);
%WB
fout(end-ext_x+1:end,1:ext_y,ext_z+1:end-ext_z) = repmat(im(end,1,:),[ext_x,ext_y,1]);

%ECenter
fout(ext_x+1:end-ext_x,end-ext_y+1:end,ext_z+1:end-ext_z) = repmat(im(:,end,:), [1 ext_y 1]);
%EU
fout(1:ext_x,end-ext_y+1:end,ext_z+1:end-ext_z) = repmat(im(1,end,:),[ext_x,ext_y,1]);
%EB
fout(end-ext_x+1:end,end-ext_y+1:end,ext_z+1:end-ext_z) = repmat(im(end,end,:),[ext_x,ext_y,1]);

%UCenter
fout(1:ext_x,ext_x+1:end-ext_x,ext_z+1:end-ext_z) = repmat(im(1,:,:), [ext_x 1 1]);
%BCenter
fout(end-ext_x+1:end,ext_x+1:end-ext_x,ext_z+1:end-ext_z) = repmat(im(end,:,:), [ext_x 1 1]);

fout(ext_x+1:end-ext_x,ext_y+1:end-ext_y,ext_z+1:end-ext_z) = im;

fout = fout;
