# Supplementary material for: Predicting Trabecular Bone Stiffness from Clinical Cone-Beam CT and HR-pQCT Data; an In Vitro Study Using Finite Element Analysis
Source: PLoS One. 2016 Aug 11;11(8):e0161101. doi: 10.1371/journal.pone.0161101 (PMC4981445; doi:10.1371/journal.pone.0161101)
Supplement: S1 File — This is the code used to segment and analyse the trabecular bone volumes with the structure parameters as a result. (ZIP) [file pone.0161101.s001.zip › Code_PLoS/Annat/Legacy/Enhance.asv]

function out = Enhance(data)
% out = Enhance(data)
% 
% Uses quadrature filters to estimate a tensor representation of local
% orientation. The tensor then guides a set of enhancement filters to
% enhance edges and lines and remove noise. Many of the functions used in
% this scripts is written by Bj�rn Svensson, these files are located in the
% folder 'IMT_functions'.
%
% The function uses filtersets stored in the folder 'Filtersets'.
% 
% Joel Petersson, 2006


global adfilt

% Laplace filtering
data_smooth = smooth3(double(data),'gaussian',[13 13 13], 5);
data = double(data) - data_smooth;

% Directional filtering
adfilt.display.map.handle = @mu_func;
adfilt.display.map.param = {0.5, 1};

input_image = double(data); 
input_image = (input_image-min(input_image(:)))/(max(input_image(:))...
    -min(input_image(:))); % Normering
adfilt.data.input = input_image;
adfilt.data.output = zeros(size(input_image));
adfilt.data.sz = size(input_image);

for k = length(adfilt.data.sz)+1:4
    adfilt.data.sz(k) = 1;
end

load quadratureset;
fset
adfilt.fset.control = fset;
clear fset;

load enhancementset_bp;
fset
adfilt.fset.enhance = fset;
clear fset;

adfilt.fset.maxsize = max(max(adfilt.fset.enhance.sz), max(adfilt.fset.control.sz))*[1 1 1];

adfilt.roi.sz = size(input_image);
adfilt.roi.offset = [0 0 0];

adfilt.roi = roisetup(size(input_image),adfilt.roi.sz, adfilt.roi.offset,[0 0 0]);%adfilt.fset.maxsize);

adfilt.control.roi = adfilt.roi;

adfilt.map.handle = @adfiltmap;
j = 2;

% Here is a lot of parameters to set, to the right the corresponding
% parameter is listed. If you want to figure out what they do, read 
% 'Signal Processing for Computer Vision' by Granlund and Knutsson.
% Also use adfiltgui designed by Bj�rn Svensson, in 
adfilt.map.param ={1,0.25,1,5.7,0.3,3,0.7,3,j}; %amp, sigma, alpha1, beta1, alpha2, beta2, alpha3, beta3

adfilt.data.current_slice = 0;

%adfilt.cdata1 = 0;
%adfilt.cdata2 = 0;
%tic;
for i = 1:j
    adfiltroi(1);

    %out = mapresponse(adfilt.data.h,adfilt.data.eigtens,adfilt.data.lambda,adfilt.fset.control,adfilt.map);
    adfilt.data.input = adfilt.data.output;
end
%toc;

delta = floor(adfilt.fset.enhance.sz / 2);
out = adfilt.data.output(1+delta:end-delta,1+delta:end-delta,1+delta:end-delta);
out = (out-min(out(:)))/(max(out(:))...
    -min(out(:))); % Normering

out = uint8(out*double(uint8(inf)));
