# Supplementary material for: Predicting Trabecular Bone Stiffness from Clinical Cone-Beam CT and HR-pQCT Data; an In Vitro Study Using Finite Element Analysis
Source: PLoS One. 2016 Aug 11;11(8):e0161101. doi: 10.1371/journal.pone.0161101 (PMC4981445; doi:10.1371/journal.pone.0161101)
Supplement: S1 File — This is the code used to segment and analyse the trabecular bone volumes with the structure parameters as a result. (ZIP) [file pone.0161101.s001.zip › Code_PLoS/Annat/Legacy/enhbp.m]

function f = enhbp(sz, dir, wlp, enh_exp)
%
% function f = enhbp(sz, dir, wlp, enh_exp)
%
%   sz       -  size of filter
%   dir      -  direction of filter [y,x,z,t]
%   wlp      -  optional default = 0.5
%   enh_exp  -  optional default = 0.5


error(nargchk(2,4,nargin))
switch nargin
 case 2
   wlp     = 0.5;
   enh_exp = 0.5;
 case 3
   enh_exp = 0.5;   
end

r = wa(sz, 1);
r = getdata(radius(r));
hlp = enhlp(sz, wlp, enh_exp);

% fix upper end of frequency function
uh = pi*(sqrt(2)-1);
hr = 1 - cos( (r-pi*sqrt(2)).*pi./(2*uh)  ).^2;

ix = find(r<pi*sqrt(2)-uh);
hr(ix) = 1;
hr = hr - hlp;               % remove lp part
hdir = cosangle(sz,dir,2,1); % orientation of bp filter
f = hr.*hdir;
