# Supplementary material for: Predicting Trabecular Bone Stiffness from Clinical Cone-Beam CT and HR-pQCT Data; an In Vitro Study Using Finite Element Analysis
Source: PLoS One. 2016 Aug 11;11(8):e0161101. doi: 10.1371/journal.pone.0161101 (PMC4981445; doi:10.1371/journal.pone.0161101)
Supplement: S1 File — This is the code used to segment and analyse the trabecular bone volumes with the structure parameters as a result. (ZIP) [file pone.0161101.s001.zip › Code_PLoS/Annat/Legacy/enhlp.m]

function f = enhlp(sz, wlp, enh_exp)
%
% function f = enhlp(sz, wlp, lp_exp)
%
%   sz       -  size of filter
%   wlp      -  optional default = 0.5
%   enh_exp  -  optional default = 0.5


error(nargchk(1,3,nargin))
switch nargin
 case 1
   wlp     = 0.5;
   enh_exp = 0.5;
 case 2
   enh_exp = 0.5;   
end

r = wa(sz, 1);
r = radius(r);
r = r./wlp;
f = (2./(exp(r)+exp(-r))).^enh_exp;
