# Supplementary material for: Predicting Trabecular Bone Stiffness from Clinical Cone-Beam CT and HR-pQCT Data; an In Vitro Study Using Finite Element Analysis
Source: PLoS One. 2016 Aug 11;11(8):e0161101. doi: 10.1371/journal.pone.0161101 (PMC4981445; doi:10.1371/journal.pone.0161101)
Supplement: S1 File — This is the code used to segment and analyse the trabecular bone volumes with the structure parameters as a result. (ZIP) [file pone.0161101.s001.zip › Code_PLoS/Annat/Legacy/envelope3d.m]

function Na_e = envelope3d(S,a)
% Na_e = envelope3d(S,a)
% Returnerar det a-konnektiva envelopet till S.
% a: konnektivitet, dvs 6,18 el 26
% 
% Joel Petersson

% Använder dilationsfunktionen för att utöka till a-dilationen av S.
Na_e = dilate3d(S,a);

% Ta bort de voxlar som hör till S, för att utse envelopet.
Na_e(S) = 0;
