# Supplementary material for: Predicting Trabecular Bone Stiffness from Clinical Cone-Beam CT and HR-pQCT Data; an In Vitro Study Using Finite Element Analysis
Source: PLoS One. 2016 Aug 11;11(8):e0161101. doi: 10.1371/journal.pone.0161101 (PMC4981445; doi:10.1371/journal.pone.0161101)
Supplement: S1 File — This is the code used to segment and analyse the trabecular bone volumes with the structure parameters as a result. (ZIP) [file pone.0161101.s001.zip › Code_PLoS/Annat/Legacy/evaluate.m]

function evaluate(F, Fi, Fw, f, srf)
%
%   evaluate(F, Fideal, Fweight, f, surf)
%   
%  surf - Make surface plots (default is mesh plot)
%
%  Evaluates the  optimized filter by  distortion.m and
%  plots the result. Evaluate only accepts 1D and 2D wa.
%   
%   Computer Vison Laboratory, Link�ping University
%   Author: matsa@isy.liu.se
%

switch nargin
  case 4
    srf=0;
  case 5
  otherwise
    help evaluate
    return
end	

sz_F = size(F);

if size(sz_F,2) > 2
  fprintf('evaluate: only 1D and 2D wa are accepted \n')
  return
end

[E,S] = distortion(F, Fi, Fw);

if min(sz_F) == 1  % 1D case

  left= 0.1;
  bot= 0.75;
  boff= -0.28;
  wid= 0.85;
  hgh= 0.2;
%  subplot(411)
  axes('Position', [left bot wid hgh]);
  bot= bot + boff;
  wamesh(Fw, 'Frequency weight function')

%  subplot(412)
  axes('Position', [left bot wid hgh]);
  bot= bot + boff;
  wamesh(Fi, 'Frequency response')
  
%  subplot(413)
  axes('Position', [left bot wid hgh]);
  bot= bot + boff;
  wamesh(f, 'Convolution kernel')
  
%  subplot(414)
  axes('Position', [left bot+0.1 wid hgh-0.1]);
  axis off
  str_rmsFi = sprintf('RMS Fi = %2.3d  \n', S{2});
  str_rmsF  = sprintf('RMS F = %2.3d  \n', S{3});
  str_uwdist = sprintf('unweighted distortion = %2.1f %% \n', S{6});
  str_wdist = sprintf('weighted distortion = %2.1f %% \n', S{7});
  dcerr = getorigo(E{1});
  str_dcerr = sprintf('DC error = %2.3d  \n', dcerr);
  text(0,0.7,['\bf',str_uwdist])
  text(0,0.4,['\bf',str_wdist])
  text(0,0.1,['\bf',str_dcerr])
  text(0.5,0.7,['\bf',str_rmsFi])
  text(0.5,0.4,['\bf',str_rmsF])
else                         % 2D case
  subplot(321),wamesh(Fw,srf)
  title('\bf Fw','fontname','times')

  subplot(322),wamesh(F,srf)
  title('\bf F','fontname','times')

  subplot(323),wamesh(E{1},srf)
  title('\bf F - Fi','fontname','times')

  subplot(324), axis off
  str_uwdist = sprintf('unweighted distortion = %2.1f %% \n', S{6});
  str_wdist = sprintf('weighted distortion = %2.1f %% \n', S{7});
  str_rmsFi = sprintf('RMS Fi = %2.3d  \n', S{2});
  str_rmsF  = sprintf('RMS F = %2.3d  \n', S{3});
  dcerr = getorigo(E{1});
  str_dcerr = sprintf('DC error = %2.3d  \n', dcerr);

  text(0,0.8, ['\bf',str_uwdist])
  text(0,0.65,['\bf',str_wdist])
  text(0,0.5, ['\bf',str_dcerr])
  text(0,0.35,['\bf',str_rmsFi])
  text(0,0.2, ['\bf',str_rmsF])

  subplot(325),wamesh(real(f), srf)
  title('\bf real(f)','fontname','times')
 
  subplot(326),wamesh(imag(f), srf)
  title('\bf imag(f)','fontname','times')
end
