# Supplementary material for: Predicting Trabecular Bone Stiffness from Clinical Cone-Beam CT and HR-pQCT Data; an In Vitro Study Using Finite Element Analysis
Source: PLoS One. 2016 Aug 11;11(8):e0161101. doi: 10.1371/journal.pone.0161101 (PMC4981445; doi:10.1371/journal.pone.0161101)
Supplement: S1 File — This is the code used to segment and analyse the trabecular bone volumes with the structure parameters as a result. (ZIP) [file pone.0161101.s001.zip › Code_PLoS/Annat/Legacy/export.asv]

function export()
global adfilt;

% Save displayed images to disk
[filename, pathname, filterspec] = uiputfile({'*.mat', '*.mat'; '*.tif','*.tif'},'Export');
if(filename == 0)
    return;
else
    if(strcmp(lower(filename(end-3:end)),'.tif'))
        % Add file extension if needed
        if(findstr(filename,'.tif'))
            filename = filename(1:end-4);
        else
            %do nothing
        end

        % Save it to disk
        imwrite(uint16((2^16-1)*adfilt.display.input),[pathname filename 'original.tif'],'compression','none');
        imwrite(uint16((2^16-1)*adfilt.display.output),[pathname filename 'enhanced.tif'],'compression','none');
    else
        
    end
