# Supplementary material for: Predicting Trabecular Bone Stiffness from Clinical Cone-Beam CT and HR-pQCT Data; an In Vitro Study Using Finite Element Analysis
Source: PLoS One. 2016 Aug 11;11(8):e0161101. doi: 10.1371/journal.pone.0161101 (PMC4981445; doi:10.1371/journal.pone.0161101)
Supplement: S1 File — This is the code used to segment and analyse the trabecular bone volumes with the structure parameters as a result. (ZIP) [file pone.0161101.s001.zip › Code_PLoS/Annat/Legacy/f18w_m.m]

function nr_comp = f18w_m(S,env6w)
% nr_comp = f18w_m(S,env6w)
% Returnerar '1' om antal a-konnektiva objekt med face-granne är ett, 
% annars returneras '0'.
%
% a: konnektivitet, dvs 6, 18 el 26 
%
% nr_comp: countcomponents(S)
%
% Joel Petersson

S_prim = logical(zeros(3,3,3));
A = logical(zeros(3,3,3));

% Sök första svarta komponenten i env6inv
idx = int8(find(env6w == 1)); %Index överstiger ej 9.
if isempty(idx)
    nr_comp = 0;
    return
end
S_prim(idx(1)) = 1;

% Identifera hela komponenten
A = S_prim;
while sum(S_prim(:)) ~= 0
    dil_S_prim = dilate3d(S_prim,6);
    E = dil_S_prim & S;
    S_prim = E & ~A; %E - A
    A = A | E; % A U E
end

% Om den första komponenten var den enda stämmer likheten
if compare_mat(A,S)
    nr_comp = 1;
% Om A ~= S men alla 1:or i env6inv ingår i A så är f18w_m = 1.
elseif compare_mat(env6w,env6w & A)
    nr_comp = 1;
% För alla andra fall är f18w_m ~= 1.
else    
    nr_comp = 0;
end
