# Supplementary material for: Predicting Trabecular Bone Stiffness from Clinical Cone-Beam CT and HR-pQCT Data; an In Vitro Study Using Finite Element Analysis
Source: PLoS One. 2016 Aug 11;11(8):e0161101. doi: 10.1371/journal.pone.0161101 (PMC4981445; doi:10.1371/journal.pone.0161101)
Supplement: S1 File — This is the code used to segment and analyse the trabecular bone volumes with the structure parameters as a result. (ZIP) [file pone.0161101.s001.zip › Code_PLoS/Annat/Legacy/fastdicominfo.m]

function [outstruct,varargout] = fastinfo(filename,tags2find)
%FASTDICOMINFO Significantly faster than DICOM info, and reads only required fields
%
%The function takes a lot of short cuts, but seems actuelly pretty stable
%despite that. Currently only little endian files are supported. Both the
%explicit and the implicit method is implemented however.
%
%Syntax:
%
%info = fastinfo(filename,taglist)
%
%where taglist is a structure array of desired tags. These list can be
%generated by using the function str2taglist. If no taglist is supplied
%then a set of the most useful/common tags is returned.
%
%Example
% tags2find(1).name = 'PatientName'; tags2find(1).tagnr = '00100010'; tags2find(1).type ='char'; tags2find(1).default='';
% tags2find(2).name = 'SliceThickness'; tags2find(2).tagnr = '00180050'; tags2find(2).type ='num'; tags2find(2).default=0;
%
%info=fastinfo('test.dcm',tags2find);
%
%Optional output
% imagedataatend   - true if pixeldata is lasttag.
% startofpixeldata - start of pixeldata (true position)
%
%General differences between dicominfo
% - Generates an answer for all required fields even tag not found (default value)
% - Matlab dicominfo inserts tags that are not in dicom file such as
%   StartOfPixelData, FileSize,...
%
%See also DICOMINFO, STR2TAGLIST.

%Einar Heiberg

if nargin==0
  error('Expected at least a filename.');
end;

if nargin==1
  %No tag list given, take default
  tags2find(1).name = 'InstanceNumber'; tags2find(1).tagnr = '00200013'; tags2find(1).type ='num'; tags2find(1).default=0;
  tags2find(2).name = 'SeriesNumber'; tags2find(2).tagnr = '00200011'; tags2find(2).type ='num'; tags2find(2).default=0;
  tags2find(3).name = 'SamplesPerPixel'; tags2find(3).tagnr = '00280002'; tags2find(3).type ='uint16'; tags2find(3).default=0;
%   
%   tags2find(1).name = 'PatientsName'; tags2find(1).tagnr = '00100010'; tags2find(1).type ='char'; tags2find(1).default='';
%   tags2find(2).name = 'PatientID'; tags2find(2).tagnr = '00100020'; tags2find(2).type ='char'; tags2find(2).default='';
%   tags2find(3).name = 'PatientsBirthDate'; tags2find(3).tagnr = '00100030'; tags2find(3).type ='char'; tags2find(3).default='';
%   tags2find(4).name = 'PatientsSex'; tags2find(4).tagnr = '00100040'; tags2find(4).type ='char'; tags2find(4).default='';
%   tags2find(5).name = 'PatientsAge'; tags2find(5).tagnr = '00101010'; tags2find(5).type ='char'; tags2find(5).default='';
%   tags2find(6).name = 'PatientsWeight'; tags2find(6).tagnr = '00101030'; tags2find(6).type ='num'; tags2find(6).default=0;
%   tags2find(7).name = 'HeartRate'; tags2find(7).tagnr = '00181088'; tags2find(7).type ='num'; tags2find(7).default=0;
%   tags2find(8).name = 'AcquisitionDate'; tags2find(8).tagnr = '00080022'; tags2find(8).type ='char'; tags2find(8).default='';
%   tags2find(9).name = 'SeriesDescription'; tags2find(9).tagnr = '0008103e'; tags2find(9).type ='char'; tags2find(9).default='';
%   tags2find(10).name = 'SliceLocation'; tags2find(10).tagnr = '00201041'; tags2find(10).type ='num'; tags2find(10).default=0;
%   tags2find(11).name = 'Modality'; tags2find(11).tagnr = '00080060'; tags2find(11).type ='char'; tags2find(11).default='';
%   tags2find(12).name = 'NumberOfFrames'; tags2find(12).tagnr = '00280008'; tags2find(12).type ='num'; tags2find(12).default=0;
%   tags2find(13).name = 'NumberOfSlices'; tags2find(13).tagnr = '00540081'; tags2find(13).type ='uint16'; tags2find(13).default=0;
%   tags2find(14).name = 'CardiacNumberOfImages'; tags2find(14).tagnr = '00181090'; tags2find(14).type ='num'; tags2find(14).default=0;
%   tags2find(15).name = 'BitsAllocated'; tags2find(15).tagnr = '00280100'; tags2find(15).type ='uint16'; tags2find(15).default=0;
%   tags2find(16).name = 'BitsStored'; tags2find(16).tagnr = '00280101'; tags2find(16).type ='uint16'; tags2find(16).default=0;
%   tags2find(17).name = 'SliceThickness'; tags2find(17).tagnr = '00180050'; tags2find(17).type ='num'; tags2find(17).default=0;
%   tags2find(18).name = 'SpacingBetweenSlices'; tags2find(18).tagnr = '00180088'; tags2find(18).type ='num'; tags2find(18).default=0;
%   tags2find(19).name = 'ReconstructionDiameter'; tags2find(19).tagnr = '00181100'; tags2find(19).type ='num'; tags2find(19).default=0;
%   tags2find(20).name = 'PixelSpacing'; tags2find(20).tagnr = '00280030'; tags2find(20).type ='num'; tags2find(20).default=0;
  if nargout>1
    %Try to read a dummy tag to force read to eof
    tags2find(21).name = 'NotUsed'; tags2find(21).tagnr = 'ffffffff'; tags2find(21).type ='uint16'; tags2find(21).default=0;
  end;
end;

%--- Prepare the input struct
for loop=1:length(tags2find)
  if length(tags2find(loop).tagnr)==8
    tags2find(loop).tagnr = ...
      hex2dec([tags2find(loop).tagnr(1:4)]) + ...
      hex2dec([tags2find(loop).tagnr(5:8)])*65536;   
  else
    error('Tagnumber needs to be 8 digits (hex).');
    return;
  end;
end;

taglist = cat(1,tags2find(:).tagnr);

%Prepare to find position of image data
pixeldatatagnr = 32736+16*65536; %'7fe0 0010';
startofpixeldata = 0;

%--- Prepare the output struct
outstruct = [];
for loop=1:length(tags2find)
  outstruct = setfield(outstruct,tags2find(loop).name,tags2find(loop).default);
end;

%--- Open the file
fid=fopen(filename,'r', 'l');
if fid == -1
  fclose(fid);
  error('Could not open the file');
end;

%--- Check header ofset
%Some file has a 128 byte offset
fseek(fid,128,'bof');
stri = fread(fid,4,'uchar'); %Read 4 chars
if any(stri - [68;73;67;77]~=0) %DICM
  warning('Not a DICOM file?'); 
  offset = 0;
else
  offset = 128+4;
end

%Intialize position
curpos = offset;

%Start reading tags
fseek(fid,curpos,'bof');
gotlost = false;
numfound = 0; %Number of tags found so far

%Find if explicit/implicit mode
explicitmode = isexplicitmode(fid);

while not(feof(fid))&not(gotlost)&(numfound<length(tags2find))
  %--- Read tag header
  [tagnumber,vr,datasize,curpos] = readtagheader(fid,curpos,explicitmode);

  %Last tagnumber will be empty, avoid trouble
  if not(isempty(tagnumber))
    
    %showtag(tagnumber);
    
    if (tagnumber==pixeldatatagnr)
      %Found pixeldata
      imagedataatend = true; %Will be true only if this is the last tag read
      startofpixeldata = curpos-datasize;
    else
      imagedataatend = false;
    end;

    %Check if wanted tag
    if not(feof(fid))
      pos = find(tagnumber==taglist);
      if length(pos)>0
        %showtag(tagnumber);
        data = readtagdata(fid,datasize,tags2find(pos).type);
        outstruct = setfield(outstruct,tags2find(pos).name,data);
        numfound = numfound+1;
      else
        %Skipforward
        fseek(fid,datasize,'cof');
      end;
    end;
  end;
end; %While clause

%Close file
fclose(fid);

%Store output
if nargout>1
  varargout = cell(1,nargout-1);
  varargout{1} = imagedataatend;
  if nargout>2
    varargout{2} = startofpixeldata;
  end;
end;

%---------------------------------
function bol = isexplicitmode(fid)
%---------------------------------
%Try to find out weather it is explicit or implict mode

searching = true;
while searching

  temp = fread(fid,2,'uint16'); %Tag number
  tag = temp(1)*65536 + temp(2);
  vr = fread(fid,2,'uchar')'; %Try to read VR
  if tag == 131072
    ValueLength = fread(fid,1,'uint16');
    next = fread(fid,ValueLength/4,'uint32')';
    next = next + ftell(fid);
  elseif (tag == 131088)
    ValueLength = fread(fid,1,'uint16');
    TransferSyntax = char(fread(fid,ValueLength,'uchar')');
    if strcmp(TransferSyntax,['1.2.840.10008.1.2' 0])
      ts = 'il';
      bol = false;
    elseif strcmp(TransferSyntax,['1.2.840.10008.1.2.1' 0])
      ts = 'el';
      bol = true;
    elseif strcmp(TransferSyntax,['1.2.840.10008.1.2.2' 0])
      ts = 'eb';
      bol = true;
    else
      fclose(fid);
      error('Problem with transfer syntax');
    end
  elseif tag > 196608
    fseek(fid,next,'bof');
    break;
  else   
    switch char(vr)
     case {'OB','OW','OF','SQ','UT','UN'}
      fseek(fid,2,'cof');
      ValueLength = fread(fid,1,'uint32');
     otherwise
      ValueLength = fread(fid,1,'uint16');
    end
    fseek(fid,ValueLength,'cof');
  end
end

%-------------------------------------------------------------------------------
function [tagnumber,vr,datasize,curpos] = readtagheader(fid,curpos,explicitmode)
%-------------------------------------------------------------------------------
%Read a tag from a dicom file

if not(explicitmode)
  %--- Implicit mode
  tagnumber = fread(fid,1,'uint32'); %Read tag number
  datasize = fread(fid,1,'uint32'); %Read data size

  %Increment file pointer
  curpos = curpos+4+4+datasize;

  vr = '--';
else
  %--- Explicit mode
  tagnumber = fread(fid,1,'uint32'); %Read tag number
  vr = char(fread(fid,2,'uchar'))';
  switch char(vr)
    case {'OB','OW','OF','SQ','UT','UN'}
      fseek(fid,2,'cof');
      datasize = fread(fid,1,'uint32'); %4
      curpos = curpos+4+2+2+4+datasize; %tagnumber+vr+2+4+data
    otherwise
      datasize = fread(fid,1,'uint16'); %2
      curpos = curpos+4+2+2+datasize;   %tagnumber+vr+2+data
  end
end;

%------------------------------------------------
function out = readtagdata(fid,datasize,datatype)
%------------------------------------------------
%Read data and convert
switch datatype
  case 'char'
    out = char(fread(fid,datasize,'uchar'))';
  case 'num'
    out = char(fread(fid,datasize,'uchar'))';
    out(out=='\')=' ';
    [numout,ok] = str2num(out);
    if ok
      out = numout;
    end;
  case 'uint8'
    out = fread(fid,datasize,datatype)';
  case 'uint16'
    out = fread(fid,datasize/2,datatype)';
  otherwise
    error(sprintf('Unknown data format %s.',datatype));
end;
