# Supplementary material for: Predicting Trabecular Bone Stiffness from Clinical Cone-Beam CT and HR-pQCT Data; an In Vitro Study Using Finite Element Analysis
Source: PLoS One. 2016 Aug 11;11(8):e0161101. doi: 10.1371/journal.pone.0161101 (PMC4981445; doi:10.1371/journal.pone.0161101)
Supplement: S1 File — This is the code used to segment and analyse the trabecular bone volumes with the structure parameters as a result. (ZIP) [file pone.0161101.s001.zip › Code_PLoS/Annat/Legacy/figtitle.m]

function figtitle(title, nbrtitle)
  
% function figtitle(title, nbrtitle)
%
%  Displays a text string in the current figure windows title.
%
%  title    - Title string for figure window.
%  nbrtitle - String that controls if figure number is added to
%             figure title. Allowed values: 'yes' or 'no' 
%             (Optional, default 'on')
%
%  Author: Johan Wiklund, jowi@isy.liu.se
%
  
if nargin < 1 | nargin > 2
  help figtitle
  return
end

if nargin == 1
  nbrtitle = 'on';
end
if ~ischar(title)
  help figtitle
  return
end
if ~(strcmpi(nbrtitle,'on') | strcmpi(nbrtitle,'off'))
  help figtitle
  return
end

set(gcf,'Name',title,'NumberTitle',nbrtitle);
