# Supplementary material for: Predicting Trabecular Bone Stiffness from Clinical Cone-Beam CT and HR-pQCT Data; an In Vitro Study Using Finite Element Analysis
Source: PLoS One. 2016 Aug 11;11(8):e0161101. doi: 10.1371/journal.pone.0161101 (PMC4981445; doi:10.1371/journal.pone.0161101)
Supplement: S1 File — This is the code used to segment and analyse the trabecular bone volumes with the structure parameters as a result. (ZIP) [file pone.0161101.s001.zip › Code_PLoS/Annat/Legacy/fill_holes.m]

function filled = fill_holes(data)
% filled = fill_holes(data)
%
% data: binary 3D-array
%
% Fills cavities inside binary structures. Cavities are not allowed in a
% volume that is thinned. Therefore this function preprocess the volume
% before thinning.
%
% Joel Petersson, 2005

data = logical(data);

[m,n,o] = size(data);

T = logical(zeros(m+2,n+2,o+2));
T(2:end-1,2:end-1,2:end-1) = logical(data);

filling = logical(ones(size(T)));
filling(2:end-1,2:end-1,2:end-1) = 0;

last = [];
%n = 1;
while ~compare_mat(filling,last);
    last = filling;
    filling = dilate3d(filling);%.*~T;
    filling(T) = 0;
    %n = n + 1;
end 

%waitbar(1,h);

holes = ~(filling(2:end-1,2:end-1,2:end-1) | data);

filled = data | holes;

%close(h)
