# Supplementary material for: Predicting Trabecular Bone Stiffness from Clinical Cone-Beam CT and HR-pQCT Data; an In Vitro Study Using Finite Element Analysis
Source: PLoS One. 2016 Aug 11;11(8):e0161101. doi: 10.1371/journal.pone.0161101 (PMC4981445; doi:10.1371/journal.pone.0161101)
Supplement: S1 File — This is the code used to segment and analyse the trabecular bone volumes with the structure parameters as a result. (ZIP) [file pone.0161101.s001.zip › Code_PLoS/Annat/Legacy/filterr.m]

function [d,duw] = filterr(fopt2, f2, W2, f1, W1, print_err)
% WA/FILTERR Calculate errors of WA according to the paper 
% 'Advanced Filter Design' by Knutsson, Andersson and Wiklund see:  
% http://www.imt.liu.se/mi/Publications/all_by_year/index.html#1999
%
%                     ~                  
%  [d, duw] = filterr(f2, f2, W2, f1, W1, print_err)
%    
%     ~
%     f2          -   optimized filter in space 2 (Fourier domain)
%     
%     f2          -   ideal filter in space 2 (Fourier domain)
%     
%     W2          -   weight function in space 2 (Fourier domain)
% 
%     f1          -   ideal filter in space 1 (Spatio-temporal), optional.
%
%     W1          -   weight function in space 1, optional.
%
%     print_err  -    print  computed errors in matlab window, optional.
% 
%    d{1} = error in F.D. (space 2)
%    d{2} = DC error 
%    d{3} = shape error in F.D.
%    d{4} = over all error.
%    d{5} = error in spatio temporal domain (space 1).
%    d{6} = shape error in spatio temporal domain.
%    d{7} = filter RMS value in spatio temporal domain.
%    d{8} = Effective spatial size (pixels).
%    
%    duw{1..7} returns the unweighted correspondence to 'd', i.e.
%              same computations but for W1 = 1 and W2 = 1
%

error(nargchk(3,6,nargin))
switch nargin
    case 3
	include_spatial = 0;
	print_err      = 0;
    case 4
	include_spatial = 0;
	print_err = f1;
    case 5
	include_spatial = 1;
	print_err      = 0;
    case 6
	include_spatial = 1;
end

if ~isa(fopt2, 'wa') | ~isa(f2, 'wa')
  help wa/filterr
  return
end
if ~issame(fopt2, f2)
  help wa/filterr
  return
end
if ~isa(W2, 'wa')
    help wa/filterr
    return
end
if ~issame(W2, f2)
    help wa/filterr
    return
end

if include_spatial
    if ~isa(f1, 'wa') | ~isa(W1, 'wa')
	help wa/filterr
	return
    end
    if ~issame(f1, W1)
	help wa/filterr
	return
    end
end

%*****************************************************************
% Adapt spatio temporal variables
%*****************************************************************
if include_spatial
    os = size(f1);
    if length(os) < 4
	os = [os ones(1, 4-length(os))];
    end
    N1 = prod(os);  % elements in space 1 (spatio temporal)
    fopt1 = idft(fopt2,size(f1)); 
    W1 = abs(W1);   % positive weights only
    R1 = radius(W1);
    if getorigo(W1) == 0
	W1 = putorigo(W1,sqrt(eps));
    end
    fopt1 = reshape(getdata(fopt1),N1,1);
    f1    = reshape(getdata(f1),N1,1);
    W1    = reshape(getdata(W1),N1,1);
    R1    = reshape(getdata(R1),N1,1);
    if f1'*W1 == 0
	error('>> f1*W1 is zero')
    end
    if fopt1'*W1 == 0
	error('>> fopt1*W1 is zero')
    end
end


%*****************************************************************
% Adapt Fourier domain variables
%*****************************************************************
os = size(fopt2);
if length(os) < 4
  os = [os ones(1, 4-length(os))];
end
N2 = prod(os);  % elements in space 2 (F.D.)
W2 = abs(W2);   % positive weights only

fo2    = putorigo(f2,0);  % DC error in FD are treated separately
fopto2 = putorigo(fopt2,0);
Wo2    = putorigo(W2,0);

DCerr2_uw = abs(getorigo(f2) - getorigo(fopt2));
DCerr2    = getorigo(W2)*DCerr2_uw;

fopt2 = reshape(getdata(fopt2),N2,1);
f2    = reshape(getdata(f2),N2,1);
W2    = reshape(getdata(W2),N2,1);

fopto2 = reshape(getdata(fopto2),N2,1);
fo2    = reshape(getdata(fo2),N2,1);
Wo2    = reshape(getdata(Wo2),N2,1);

if f2'*W2 == 0
    error('>> f2*W2 is zero')
end
if fopt2'*W2 == 0
    error('>> fopt2*W2 is zero')
end


%*****************************************************************
% errors in space 2
%*****************************************************************
fW2    = f2.*W2;
ferr2  = f2 - fopt2;
ferrW2 = W2.*ferr2;
delta_acc1 = ferrW2'*ferrW2; % accumulator for total normalized error
delta_acc2 = fW2'*fW2;         
delta_acc1_uw = ferr2'*ferr2; 
delta_acc2_uw = f2'*f2;         

fWo2    = fo2.*Wo2;         % no DC here
ferro2  = fo2 - fopto2;
ferrWo2 = Wo2.*ferro2;

%delta2 = ferrWo2'*ferrWo2/((Wo2'*Wo2)*(fo2'*fo2));
delta2 = ferrWo2'*ferrWo2/(fWo2'*fWo2);
delta2 = sqrt(delta2);

delta2_uw = ferro2'*ferro2/(fo2'*fo2);  % unweighted error in space 2
delta2_uw = sqrt(delta2_uw);


%*****************************************************************
% filter RMS value
%*****************************************************************
if include_spatial
    foptoW2    = fopto2.*Wo2;
    rms = foptoW2'*foptoW2/(Wo2'*Wo2);
    rms = sqrt(rms/N1);
    rms_uw = sqrt(fopt2'*fopt2/N2/N1);
end


%*****************************************************************
% error in space 1
%*****************************************************************
if include_spatial              
    fW1    = f1.*W1;
    ferr1  = f1 - fopt1;
    ferrW1 = W1.*ferr1;
    tmp1   = ferrW1'*ferrW1;
    tmp2   = fW1'*fW1;

    tmp3   = ferr1'*ferr1;
    tmp4   = f1'*f1;
    
    tmp5  = tmp4 * (W1'*W1); 
    
    delta_acc1 = delta_acc1 + tmp1;
    delta_acc2 = delta_acc2 + tmp2;
    
    delta_acc1_uw = delta_acc1_uw + tmp3;  %ferr1'*ferr1;
    delta_acc2_uw = delta_acc2_uw + tmp4;  %f1'*f1;
    
    delta1 = sqrt(tmp1/tmp2);      % error in space 1
    delta1_uw = sqrt(tmp3/tmp4);
end

%*****************************************************************
% total normalized error 
%*****************************************************************
delta    = sqrt(delta_acc1/delta_acc2);    
delta_uw = sqrt(delta_acc1_uw/delta_acc2_uw);    


%*****************************************************************
% shape error
%*****************************************************************
% tmp1 = real(fopt2'*fW2).^2;
% tmp2 = ((fopt2.*W2)'*fopt2)*(fW2'*f2); 
% sigma2 = sqrt(1-tmp1/tmp2);

tmp1 = (real( (fopt2.*W2)'*fW2 )).^2;          
tmp2 = ((fopt2.*W2.^2)'*fopt2)*(fW2'*fW2); 
sigma2 = sqrt(1-tmp1/tmp2);

tmp1 = real(fopt2'*f2).^2;
tmp2 = (fopt2'*fopt2)*(f2'*f2); 
sigma2_uw = sqrt(1-tmp1/tmp2);


if include_spatial                
    %tmp1 = real(fopt1'*fW1).^2;
    %tmp2 = ((fopt1.*W1)'*fopt1)*(fW1'*f1); 
    %sigma1 = sqrt(1-tmp1/tmp2);

    tmp1 = real((fopt1.*W1)'*fW1).^2;          
    tmp2 = ((fopt1.*W1.^2)'*fopt1)*(fW1'*fW1); 
    sigma1 = sqrt(1-tmp1/tmp2);

    tmp1 = real(fopt1'*f1).^2;
    tmp2 = (fopt1'*fopt1)*(f1'*f1); 
    sigma1_uw = sqrt(1-tmp1/tmp2);
end


%*****************************************************************
% effective spatio temporal size
%*****************************************************************
if include_spatial
    fopt1abs = abs(fopt1);
    effstsz = fopt1abs'*R1.^2/sqrt(fopt1abs'*fopt1abs);
    effstsz = sqrt(effstsz);
end

d{1} = real(delta2);
d{2} = DCerr2;
d{3} = real(sigma2);
d{4} = real(delta);


duw{1} = real(delta2_uw);
duw{2} = DCerr2_uw;
duw{3} = real(sigma2_uw);
duw{4} = real(delta_uw);

if include_spatial                
    d{5} = real(delta1);
    d{6} = real(sigma1);
    d{7} = real(rms);
    d{8} = real(effstsz);    
    duw{5} = real(delta1_uw);
    duw{6} = real(sigma1_uw);
    duw{7} = real(rms_uw);
end


if print_err ~= 0
%    if include_spatial
%    fprintf('Effective spatial size = %4.2f pixels \n\n', d{8})    
%    end

    fprintf('                     \t weighted      \t unweighted \n')
    if include_spatial
%   fprintf('Error space 1        \t %8.2f \t %8.2f \n',d{5},duw{5})
%   fprintf('Shape error, space 1 \t %8.2f \t %8.2f \n',d{6},duw{6})    
    end
    fprintf('Error space 2 (F.D) \t %8.2f  \t %8.2f \n',d{1},duw{1})
    fprintf('Shape error in F.D  \t %8.2f  \t %8.2f \n',d{3},duw{3})
    fprintf('Overall error       \t %8.2f  \t %8.2f \n',d{4},duw{4})
    fprintf('DC error            \t %8.2e  \t %8.2e \n',d{2},duw{2})   
    if include_spatial
    fprintf('Filter RMS value    \t %8.2e  \t %8.2e \n', rms,rms_uw)   
    fprintf('Effective spatial size = %4.2f pixels \n\n', d{8})    
    end
end
