# Supplementary material for: Predicting Trabecular Bone Stiffness from Clinical Cone-Beam CT and HR-pQCT Data; an In Vitro Study Using Finite Element Analysis
Source: PLoS One. 2016 Aug 11;11(8):e0161101. doi: 10.1371/journal.pone.0161101 (PMC4981445; doi:10.1371/journal.pone.0161101)
Supplement: S1 File — This is the code used to segment and analyse the trabecular bone volumes with the structure parameters as a result. (ZIP) [file pone.0161101.s001.zip › Code_PLoS/Annat/Legacy/findcoord.asv]

function [x,y,z,idx] = findcoord(A)
% [x,y,z,idx] = findcoord(A)
% 
% Derives the 3D-coordinates of the points set to '1' in the input volume.
% 
% A: input volume, recommended use with condition, e.g findcoor(V > 0)
% where V is a 3D-array.
%
% x, y ,z: the coordinates in type int16
% i
%
% Joel Petersson

idx = int32(find(A));
[x,y,z] = (ind2sub(size(A),idx));
x = int16(x);
y = int16(y);
z = int16(z);

% [m,n,o] = size(varargin{1});
% [x,yz] = find(varargin{:});
% x = int16(x);
% z = ceil(yz/n);
% y = yz-(z-1)*(n);
% y = int16(y);
% z = int16(z);
