# Supplementary material for: Predicting Trabecular Bone Stiffness from Clinical Cone-Beam CT and HR-pQCT Data; an In Vitro Study Using Finite Element Analysis
Source: PLoS One. 2016 Aug 11;11(8):e0161101. doi: 10.1371/journal.pone.0161101 (PMC4981445; doi:10.1371/journal.pone.0161101)
Supplement: S1 File — This is the code used to segment and analyse the trabecular bone volumes with the structure parameters as a result. (ZIP) [file pone.0161101.s001.zip › Code_PLoS/Annat/Legacy/flipdim.m]

function u = flipdim(w, dim)
% WA/FLIPDIM Flip WA along specified dimension
%  u = flipdim(w, dim)

if nargin ~= 2 | ~isa(w, 'wa')
  help wa/flipdim
  return
end

u= w;
if dim > 0 & dim < 5
  u.v= flipdim(w.v, dim);
  u.coord{dim}= -1 * w.coord{dim}(length(w.coord{dim}):-1:1);
end
