# Supplementary material for: Predicting Trabecular Bone Stiffness from Clinical Cone-Beam CT and HR-pQCT Data; an In Vitro Study Using Finite Element Analysis
Source: PLoS One. 2016 Aug 11;11(8):e0161101. doi: 10.1371/journal.pone.0161101 (PMC4981445; doi:10.1371/journal.pone.0161101)
Supplement: S1 File — This is the code used to segment and analyse the trabecular bone volumes with the structure parameters as a result. (ZIP) [file pone.0161101.s001.zip › Code_PLoS/Annat/Legacy/F_weightgen.m]

function f = F_weightgen(sz_F, rexp, cosexp, epsilon, DCamp, norm)
%
%  [f] =  F_weightgen(size, rexp, cosexp, epsilon, DCamp, norm)
%
%   size     - size of WA, [y x z t]
%   rexp     - exponent in function below
%   cosexp   - exponent in function below
%   epsilon  - constant in function below (optional, default = 0)
%   DCamp    - constant in function below (optional, default = 1)
%   norm     - normalize (optional, default = 1)                             
%   Fourier domain weight function for kernel optimization, 
%   see the computer vision book, chapter 5.                     
%                                                          	 
%     _     rexp     __       ui     cosexp          -rexp           
%  Fw(u) = r    * [  || cos (----)  ]       + epsilon
%                              2
%
%                             -
%  Fw(0) = DCamp  *  SUM ( Fw(u) )
%                   |u|~=0
%                                        -    2
% normalization implies :    SUM ( || Fw(u) || ) = 1   
%                          |u|~=0
%
% Copyright
% Mats Andersson, matsa@imt.liu.se
% Hans Knutsson,  knutte@imt.liu.se
% Medical Informatics
% Link�ping University

error(nargchk(3,6,nargin))
switch nargin
    case 3
      epsilon = 0;
      DCamp   = 1;
      norm    = 1;
    case 4
      DCamp   = 1;
      norm    = 1;
    case 5
      norm    = 1;
end

f = wa(sz_F, 1);
[y x z t] = getgrid(f);
r    = radius(f);
r    = putorigo(r, 1);
fr   = (r).^rexp;
fcos = cos(x/2).*cos(y/2).*cos(z/2).*cos(t/2);
fcos = fcos.^cosexp;
f = fr.*fcos + epsilon^-rexp;

f = putorigo(f, 0);    
fnorm = reshape(getdata(f),[prod(sz_F)],1);
fnorm = sqrt(fnorm'*fnorm);
f = putorigo(f, fnorm.*DCamp);    


if norm ~= 0
    f = f./fnorm;
end
