# Supplementary material for: Predicting Trabecular Bone Stiffness from Clinical Cone-Beam CT and HR-pQCT Data; an In Vitro Study Using Finite Element Analysis
Source: PLoS One. 2016 Aug 11;11(8):e0161101. doi: 10.1371/journal.pone.0161101 (PMC4981445; doi:10.1371/journal.pone.0161101)
Supplement: S1 File — This is the code used to segment and analyse the trabecular bone volumes with the structure parameters as a result. (ZIP) [file pone.0161101.s001.zip › Code_PLoS/Annat/Legacy/F_weightgensnr.m]

function f = F_weightgensnr(sz_F, rexp, cosexp, SNRest, DCamp)
%
%  [f] =  F_weightgensnr(size, rexp, cosexp, SNRest, DCamp)
%
%   size     - size of WA, [y x z t]
%   rexp     - exponent in function below, (optional, default = -1)
%   cosexp   - exponent in function below, (optional, default =  1)
%   SNRest  -  estimated SNR(dB) (white noise) (optional, default = 10)
%   DCamp    - constant in function below (optional, default = 10)
%   Fourier domain weight function for kernel optimization, 
%   see the computer vision book, chapter 5.                     
%                                                          	 
%     _     rexp     __       ui     cosexp          
%  Fw(u) = r    * [  || cos (----)  ]       + SNR-term
%                              2
%
%                             -
%  Fw(0) = DCamp  *  SUM ( Fw(u) )
%                   |u|~=0
%                                        
% normalization:    SUM ( || Fw(u) || ) = 1   
%                          |u|~=0
%
% Copyright
% Mats Andersson, matsa@imt.liu.se
% Hans Knutsson,  knutte@imt.liu.se
% Medical Informatics
% Link�ping University

error(nargchk(1,5,nargin))
switch nargin
 case 1
  rexp    = -1;
  cosexp   = 1;  
  SNRest  = 10;
  DCamp   = 10;
 case 2
  cosexp   = 1;
  SNRest  = 10;
  DCamp   = 10;
 case 3
  SNRest  = 10;
  DCamp   = 10;
 case 4
  DCamp   = 10;
end

f = wa(sz_F, 1);
[y x z t] = getgrid(f);
r    = radius(f);
r    = putorigo(r, 1);
fr   = (r).^rexp;
fcos = cos(x/2).*cos(y/2).*cos(z/2).*cos(t/2);
fcos = fcos.^cosexp;
f = fr.*fcos;

f = putorigo(f, 0);    
fnorm = reshape(getdata(f),[prod(sz_F)],1);
fnorm_2 = fnorm'*fnorm;

rms = sqrt(fnorm_2/prod(sz_F));
epsilon = rms*10^-(SNRest/20);
f = f + epsilon;

fnorm = reshape(getdata(f),[prod(sz_F)],1);
fnorm_2 = fnorm'*fnorm;
fnorm = sqrt(fnorm_2);
f = putorigo(f, fnorm.*DCamp);    
f = f./fnorm;
