# Supplementary material for: Predicting Trabecular Bone Stiffness from Clinical Cone-Beam CT and HR-pQCT Data; an In Vitro Study Using Finite Element Analysis
Source: PLoS One. 2016 Aug 11;11(8):e0161101. doi: 10.1371/journal.pone.0161101 (PMC4981445; doi:10.1371/journal.pone.0161101)
Supplement: S1 File — This is the code used to segment and analyse the trabecular bone volumes with the structure parameters as a result. (ZIP) [file pone.0161101.s001.zip › Code_PLoS/Annat/Legacy/gauss.m]

function f = gauss(size,sigma,freq)
%
%  [f] = gauss(size,sigma,freq)
%
%   size   - size of WA, [y x z t]
%   sigma  - standard deviation
%   freq   -  freq = 1 => Fourier domain
%             freq = 0 => spatial domain
%
%   f = exp( u^2/(2*sigma^2)
%
%                         2
%   Computer Vison Laboratory, Link�ping University
%   Author: matsa@isy.liu.se
%


switch nargin
    case 3
    otherwise
	help gauss
	return
end	

f = wa(size, freq);
u = radius(f);
sigma2 = 2*sigma.^2;
u2 = u.^2;
f = exp(-u2./sigma2);
