# Supplementary material for: Predicting Trabecular Bone Stiffness from Clinical Cone-Beam CT and HR-pQCT Data; an In Vitro Study Using Finite Element Analysis
Source: PLoS One. 2016 Aug 11;11(8):e0161101. doi: 10.1371/journal.pone.0161101 (PMC4981445; doi:10.1371/journal.pone.0161101)
Supplement: S1 File — This is the code used to segment and analyse the trabecular bone volumes with the structure parameters as a result. (ZIP) [file pone.0161101.s001.zip › Code_PLoS/Annat/Legacy/gauss_kernel.m]

function kernel = guass_kernel(size, sigma)
% kernel = guass_kernel(sz)
% Creates a symmetric normalized gausskernel in 3d.
% size = the kernel size, must be odd.
% sigma [optional] = the standard deviation of the gauss. 
%                    (= size/5 if not provided)
% kernel = the threedimensional kernel of size [size size size]

if size/2 == round(size/2)
    error('size must be odd.')
end

if nargin <2 
    sigma = size/5;
end

center = (size+1)/2;
max = center - 1;

[X,Y,Z] = meshgrid(-max:max,-max:max,-max:max);

kernel = exp( -(X.^2 + Y.^2 + Z.^2) / (2*sigma^2) );

kernel = kernel/sum(kernel(:));
