# Supplementary material for: Predicting Trabecular Bone Stiffness from Clinical Cone-Beam CT and HR-pQCT Data; an In Vitro Study Using Finite Element Analysis
Source: PLoS One. 2016 Aug 11;11(8):e0161101. doi: 10.1371/journal.pone.0161101 (PMC4981445; doi:10.1371/journal.pone.0161101)
Supplement: S1 File — This is the code used to segment and analyse the trabecular bone volumes with the structure parameters as a result. (ZIP) [file pone.0161101.s001.zip › Code_PLoS/Annat/Legacy/getcenter2d.m]

function fout  = getcenter2d(im,sz)
% function fout  = getcenter2d(im,sz)
% returns the centerpart with size 'sz' out of the 2D image
% im and sz must both be eiter odd or even
% for each dimension.
% By matsa 020906

dim = length(size(im));

if (dim ~= 2)
    error('Image is not 2D')
end

[yi,xi] = size(im);
y = sz(1); x=sz(2);

if (y>yi & x>xi)
    error('image is too small')
end

if (rem(yi,2) ~= rem(y,2) | rem(xi,2) ~= rem(x,2))
    error('not possible to extract center part')
end

% y-dir
ylim1 = (yi - y)/2 + 1;
ylim2 = ylim1 + y - 1;

% x-dir
xlim1 = (xi - x)/2 + 1;
xlim2 = xlim1 + x - 1;

fout = im(ylim1:ylim2, xlim1:xlim2);
