# Supplementary material for: Predicting Trabecular Bone Stiffness from Clinical Cone-Beam CT and HR-pQCT Data; an In Vitro Study Using Finite Element Analysis
Source: PLoS One. 2016 Aug 11;11(8):e0161101. doi: 10.1371/journal.pone.0161101 (PMC4981445; doi:10.1371/journal.pone.0161101)
Supplement: S1 File — This is the code used to segment and analyse the trabecular bone volumes with the structure parameters as a result. (ZIP) [file pone.0161101.s001.zip › Code_PLoS/Annat/Legacy/getcoord.m]

function [yc, xc, zc, tc] = getcoord(w)
% WA/GETCOORD Get coordinates from WA
%  [ycoord xcoord zcoord tcoord] = getcoord(w)
%
%  ycoord - Coordinates along the y-axis
%  xcoord - Coordinates along the x-axis
%  zcoord - Coordinates along the z-axis
%  tcoord - Coordinates along the t-axis
%  w      - WA to get coordinates from

if nargin ~= 1 | ~isa(w, 'wa')
  help wa/getcoord
  return
end

yc = w.coord{1};
xc = w.coord{2};
zc = w.coord{3};
tc = w.coord{4};
