# Supplementary material for: Predicting Trabecular Bone Stiffness from Clinical Cone-Beam CT and HR-pQCT Data; an In Vitro Study Using Finite Element Analysis
Source: PLoS One. 2016 Aug 11;11(8):e0161101. doi: 10.1371/journal.pone.0161101 (PMC4981445; doi:10.1371/journal.pone.0161101)
Supplement: S1 File — This is the code used to segment and analyse the trabecular bone volumes with the structure parameters as a result. (ZIP) [file pone.0161101.s001.zip › Code_PLoS/Annat/Legacy/getdims.m]

function [dims, coords, labels] = getdims(w)
% WA/GETDIMS Get number of dimensions and axis coordinates and labels from WA
%  [dims, coords, labels] = getdims(w)
%
%  dims   - Number of dimensions of WA
%  coords - Cell array of length dims containing axis coordinates
%  labels - Cell array of length dims containing axis labels
%  w      - WA to get dimensions from

if nargin ~= 1 | ~isa(w, 'wa')
  help wa/getcoord
  return
end

dims=0;
if length(w.coord{1}) > 1
  dims= dims+1;
  coords{dims} = w.coord{1};
  labels{dims} = 'y';
end
if length(w.coord{2}) > 1
  dims= dims+1;
  coords{dims} = w.coord{2};
  labels{dims} = 'x';
end
if length(w.coord{3}) > 1
  dims= dims+1;
  coords{dims} = w.coord{3};
  labels{dims} = 'z';
end
if length(w.coord{4}) > 1
  dims= dims+1;
  coords{dims} = w.coord{4};
  labels{dims} = 't';
end
