# Supplementary material for: Predicting Trabecular Bone Stiffness from Clinical Cone-Beam CT and HR-pQCT Data; an In Vitro Study Using Finite Element Analysis
Source: PLoS One. 2016 Aug 11;11(8):e0161101. doi: 10.1371/journal.pone.0161101 (PMC4981445; doi:10.1371/journal.pone.0161101)
Supplement: S1 File — This is the code used to segment and analyse the trabecular bone volumes with the structure parameters as a result. (ZIP) [file pone.0161101.s001.zip › Code_PLoS/Annat/Legacy/getgrid.m]

function [y, x, z, t] = getgrid(w)
% WA/GETGRID Get sampling grid from WA.
%  [y x z t] = getgrid(w)

if nargin ~= 1 | ~isa(w, 'wa')
  help getgrid
  return
end

wy= w.coord{1};
wx= w.coord{2};
wz= w.coord{3};
wt= w.coord{4};

oy = ones(size(wy));
ox = ones(size(wx));
oz = ones(size(wz));
ot = ones(size(wt));

y= kron(kron(kron(ot, oz), ox), wy');
x= kron(kron(kron(ot, oz), wx), oy');
z= kron(kron(kron(ot, wz), ox), oy');
t= kron(kron(kron(wt, oz), ox), oy');

s= size(w);
y= reshape(y, s);
x= reshape(x, s);
z= reshape(z, s);
t= reshape(t, s);
