# Supplementary material for: Predicting Trabecular Bone Stiffness from Clinical Cone-Beam CT and HR-pQCT Data; an In Vitro Study Using Finite Element Analysis
Source: PLoS One. 2016 Aug 11;11(8):e0161101. doi: 10.1371/journal.pone.0161101 (PMC4981445; doi:10.1371/journal.pone.0161101)
Supplement: S1 File — This is the code used to segment and analyse the trabecular bone volumes with the structure parameters as a result. (ZIP) [file pone.0161101.s001.zip › Code_PLoS/Annat/Legacy/getim.m]

function [f] = getim(img)
% function [f] = getim(img)
%
% Reads various image formats (as well as imf-files and
% wa) and returns an image as a matlab matrix of doubles.
% Color images are converted to BW. The argument may
% be a workspace variable or a filename. 
% Examples: 
% img = getim(tmp);          tmp is a 2D array in workspace
% img = getim(ploopgen512);  ploopgen512 is a function
% img = getim('ploop.imf');  a file name on the path
% img = getim('/home/matsa/myimages/test.tiff'); 
%
% Author: Mats Andersson, matsa@imt.liu.se

gotim = 0;
switch isa(img,'char')
    case 0 
	if exist('img') == 1     % img is a variable
	    gotim = 1;
	    if isa(img,'wa')     % check if img is a wa
		img = squeeze(getdata(img));
	    end
	end

	if ~gotim & exist('img') == 2 % img is a function
	    tmp = img;
	    clear img;
	    img = tmp;
	    gotim = 1;
	end

    case 1  % img is a file name
	gotim = 1;
	eval('img = imread(img);',' gotim = 0;')       % try imread
	if ~gotim
	    gotim = 1;                                 % try imfread
	    eval('img = imfread(img);',' gotim = 0;')  
	end
end

if ~gotim
    error('    Image not found')
end

if length(size(img)) == 3  % convert rgb to bw 
    img = sum(img,3)/3;   
end

if isa(img,'uint8')        % uint8 to float
    img = double(img);
end

f = img;          
