# Supplementary material for: Predicting Trabecular Bone Stiffness from Clinical Cone-Beam CT and HR-pQCT Data; an In Vitro Study Using Finite Element Analysis
Source: PLoS One. 2016 Aug 11;11(8):e0161101. doi: 10.1371/journal.pone.0161101 (PMC4981445; doi:10.1371/journal.pone.0161101)
Supplement: S1 File — This is the code used to segment and analyse the trabecular bone volumes with the structure parameters as a result. (ZIP) [file pone.0161101.s001.zip › Code_PLoS/Annat/Legacy/get_global_tensor.m]

function T_global = get_global_tensor(T)
% T_global = get_global_tensor(T)
%
% Calculates an average of the local tensors in T.
%
% T = local tensors, an 6-D double matrix produced by tensor_filt.m
% T_global = The global tensor, a 3x3 double matrix.
%
% Joel Petersson, 2006

[a b c d e f] = size(T);

nvox = a*b*c;

t11 = T(:,:,:,1,1,1);
t11 = sum(t11(:))/nvox;

t12 = T(:,:,:,1,1,2);
t12 = sum(t12(:))/nvox;

t13 = T(:,:,:,1,1,3);
t13 = sum(t13(:))/nvox;

t22 = T(:,:,:,1,2,2);
t22 = sum(t22(:))/nvox;

t23 = T(:,:,:,1,2,3);
t23 = sum(t23(:))/nvox;

t33 = T(:,:,:,1,3,3);
t33 = sum(t33(:))/nvox;

% Symmetric tensor.
T_global = [t11 t12 t13; t12 t22 t23; t13 t23 t33];
