# Supplementary material for: Predicting Trabecular Bone Stiffness from Clinical Cone-Beam CT and HR-pQCT Data; an In Vitro Study Using Finite Element Analysis
Source: PLoS One. 2016 Aug 11;11(8):e0161101. doi: 10.1371/journal.pone.0161101 (PMC4981445; doi:10.1371/journal.pone.0161101)
Supplement: S1 File — This is the code used to segment and analyse the trabecular bone volumes with the structure parameters as a result. (ZIP) [file pone.0161101.s001.zip › Code_PLoS/Annat/Legacy/get_MIL.m]

function [qMIL, V, D] = get_MIL(data,show_plot);
% [qMIL, V, D] = get_MIL(data,show_plot);
%
% Approximates a quasi-MIL tensor based on quadrature filtering of the
% input volume.

% data = Volume
% show_plot [optional] = Boolean, if true a plot is shown. If false or not
%                        specified, no plot is shown.
% qMIL = The quasi-MIL tensor
% V = The eigenvectors of the qMIL in descending order according to
%         eigenvalues. Each column is an eigenvector.
% D = Diagonal matrix with the corresponding eigenvalues.
%
% Joel Petersson, 2006

if nargin < 2
    show_plot = false;
end


T = tensor_filt(data);
T_global = get_global_tensor(T);
%[V,D] = eig(T_global);
%V = inv(V);
%D = inv(D);

qMIL = inv(T_global);%D * V;

if show_plot
    display_eig(qMIL);
end

[V,D] = sort_eig(qMIL);

% zero = zeros(3,1);
% 
% d = diag(D);
% 
% if show_plot
%     figure(1)
%     hold off
%     quiver3(zero,zero,zero,...
%         d(1).*V(1,1),d(1)*V(2,1),d(1)*V(3,1),'r')
% 
%     hold on
%     quiver3(zero,zero,zero,...
%         d(2).*V(1,2),d(2)*V(2,2),d(2)*V(3,2),'g')
% 
%     quiver3(zero,zero,zero,...
%         d(3).*V(1,3),d(3)*V(2,3),d(3)*V(3,3),'b')
% 
%     xlabel('x'), ylabel('y'),zlabel('z')
%     grid off
%     axis equal
% end
