# Supplementary material for: Predicting Trabecular Bone Stiffness from Clinical Cone-Beam CT and HR-pQCT Data; an In Vitro Study Using Finite Element Analysis
Source: PLoS One. 2016 Aug 11;11(8):e0161101. doi: 10.1371/journal.pone.0161101 (PMC4981445; doi:10.1371/journal.pone.0161101)
Supplement: S1 File — This is the code used to segment and analyse the trabecular bone volumes with the structure parameters as a result. (ZIP) [file pone.0161101.s001.zip › Code_PLoS/Annat/Legacy/gimage.m]

function  gimage(im, maxval, gamma, scale)
% function  gimage(im, maxval, gamma, scale)
%
% Gimage displays a grey-level image in its true 
% size (or scaled by the parameter scale).
% GIMAGE wraps GETIM, BWIMAGE and SHRINKWRAP and produces
% a general display tool adopted to the authors own preferences.
%
% im     -  1) 2D array
%           2) A function that generates a 2D array (e.g. ploopgen512).
%	    3) A wa (kernel generator array)
%	    4) A string containing a name of an image file. Full file 
%              names are only necessary when image file is not located 
%              on the matlab path. See imread and imfread for more 
%	       info on image file formats
%
% maxval -  The magnitude is scaled so that maxval gives maximum
%           intensity. If maxval is negative, the image is auto
%           normalized. (optional, default=1).
%
% gamma  -  Sets the global variable IMAGEGAMMA = gamma
%           this value affects successive plots and prints.
%           (optional, default sqrt(0.5));
%
% scale  - Scale the true image size with this factor (Optional,
%          default 1)
%
% Author: Mats Andersson, matsa@imt.liu.se
%

default_maxval = 1;
default_gamma = sqrt(0.5);
default_scale = 1;

switch nargin
    case 1
	maxval = default_maxval;
	 gamma = default_gamma;
	 scale = default_scale;
     case 2
	 gamma = default_gamma;
	 scale = default_scale;
     case 3
     	 scale = default_scale;
     case 4
     otherwise
        help gimage
        return
end     

if maxval <= 0 
    maxval = -1;   % compatibility to earlier version
end

im = getim(im);
global IMAGEGAMMA
IMAGEGAMMA = gamma;
shrinkwrap(scale, bwimage(im, maxval))
