# Supplementary material for: Predicting Trabecular Bone Stiffness from Clinical Cone-Beam CT and HR-pQCT Data; an In Vitro Study Using Finite Element Analysis
Source: PLoS One. 2016 Aug 11;11(8):e0161101. doi: 10.1371/journal.pone.0161101 (PMC4981445; doi:10.1371/journal.pone.0161101)
Supplement: S1 File — This is the code used to segment and analyse the trabecular bone volumes with the structure parameters as a result. (ZIP) [file pone.0161101.s001.zip › Code_PLoS/Annat/Legacy/goodsw.m]

function f = goodsw(Dsize, rexp, offset)
%
%  [f] = goodsw(size, rexp, offset)
%
%   size     - size of WA, [y x z t]
%   rexp     - exponent in function below (optional, default rexp=2)
%   offset   - shift the origin, see help wa                                                            
%   Spatial weight function for kernel optimization, 
%   compare the computer vision book, chapter 5.                     
%                                                          	 
%             rexp
%            r
%   f = ------------------------
%        ___  / 1 - xi  \2
%        | | | -------- | 
%         i   \   ai    /
%
% by knutte & matsa 990825

switch nargin
    case 1
	rexp = 2;
	offset = zeros(1,length(Dsize));
    case 2
	offset = zeros(1,length(Dsize));
    case 3
    otherwise
	help goodsw
	return
end	


f = wa(Dsize, 0, offset);
[y x z t] = getgrid(f);
[yc xc zc tc] = getcoord(f);

maxy = max(yc); miny= min(yc);
maxx = max(xc); minx= min(xc);
maxz = max(zc); minz= min(zc);
maxt = max(tc); mint= min(tc);

y0 = (maxy + miny)/2;
x0 = (maxx + minx)/2;
z0 = (maxz + minz)/2;
t0 = (maxt + mint)/2;

yn = (maxy - miny)/2 + 1;
xn = (maxx - minx)/2 + 1;
zn = (maxz - minz)/2 + 1;
tn = (maxt - mint)/2 + 1;

y = (abs(y - y0 )/yn).^2;
x = (abs(x - x0 )/xn).^2;
z = (abs(z - z0 )/zn).^2;
t = (abs(t - t0 )/tn).^2;

denom = (1-y).*(1-x).*(1-z).*(1-t);
r    = radius(f);

f = r.^rexp./denom;

if 0   %
    sz_F = Dsize; %(Dsize - 1)*4 + 1;
    F = dft(f,sz_F);
    [y x z t] = getgrid(F);
    %G = cos(y).*cos(x).*cos(z).*cos(t);
    G = cos(y/2).*cos(x/2).*cos(z/2).*cos(t/2);
    F = F.*G;
    f = idft(F,Dsize);
end

%normalize  sum(Sw.^2) = 1;
f2norm = reshape(getdata(f),[1,prod(Dsize)]);
f2norm = f2norm.^2;  
f2norm = sqrt(sum(f2norm));

f = f./f2norm;
