# Supplementary material for: Predicting Trabecular Bone Stiffness from Clinical Cone-Beam CT and HR-pQCT Data; an In Vitro Study Using Finite Element Analysis
Source: PLoS One. 2016 Aug 11;11(8):e0161101. doi: 10.1371/journal.pone.0161101 (PMC4981445; doi:10.1371/journal.pone.0161101)
Supplement: S1 File — This is the code used to segment and analyse the trabecular bone volumes with the structure parameters as a result. (ZIP) [file pone.0161101.s001.zip › Code_PLoS/Annat/Legacy/harm2tens.m]

function T = harm2tens(q,w,av)
%
%
 
  av = 5;
  
  switch(nargin)
   case 1
    w = {}
   
   otherwise
    error('To many input arguments')
  end
  
  for k=length(q)+1:4
    q{k} = 0;
  end
    
  t11 = 1/24*(real(6*q{1}.*q{3} - 3*q{2}.^2 + 3*q{4}.*conj(q{2})) + 4*abs(q{1}).^2 ...
	      + 5*abs(q{2}).^2 + 2*abs(q{3}).^2 + abs(q{4}).^2);
  t22 = 1/24*(-real(6*q{1}.*q{3} - 3*q{2}.^2 + 3*q{4}.*conj(q{2})) + 4*abs(q{1}).^2 ...
	      + 5*abs(q{2}).^2 + 2*abs(q{3}).^2 + abs(q{4}).^2);
  t12 = 1/24*imag(6*q{1}.*q{3} - 3*q{2}.^2 + 3*q{4}.*conj(q{2}));
  
  t11 = aver2(t11,av);
  t12 = aver2(t12,av);
  t22 = aver2(t22,av);

  T = zeros([size(t11) 4]);
  T(:,:,1) = t11;
  T(:,:,2) = t12;
  T(:,:,3) = t12;
  T(:,:,4) = t22;
