# Supplementary material for: Predicting Trabecular Bone Stiffness from Clinical Cone-Beam CT and HR-pQCT Data; an In Vitro Study Using Finite Element Analysis
Source: PLoS One. 2016 Aug 11;11(8):e0161101. doi: 10.1371/journal.pone.0161101 (PMC4981445; doi:10.1371/journal.pone.0161101)
Supplement: S1 File — This is the code used to segment and analyse the trabecular bone volumes with the structure parameters as a result. (ZIP) [file pone.0161101.s001.zip › Code_PLoS/Annat/Legacy/harmmapresponse.m]

function out = mapresponse(h, eigT, lambda, fset, map)

sz = size(h{1});

b = sqrt(2);
B = 0.5*[ 1  2  0  1  0 -1;
          1 -2  0  1  0 -1;
          1  0  2 -1  0  1;
          1  0 -2 -1  0  1;
         -1  0  0  1  2  1;
         -1  0  0  1 -2  1];

% Create control-tensor 

gamma = feval(map.handle,sqrt(lambda),map.param{:});

for k = 1:6
  c{k} = gamma(:,:,:,:,1).*eigT(:,:,:,:,k,1)+gamma(:,:,:,:,2).*eigT(:,:,:,:,k,2)+gamma(:,:,:,:,3).*eigT(:,:,:,:,k,3);
end  

% Calculate filter weights

out = h{end};
for k = 1:6
  w{k} = zeros(sz);
  w{k}(:) = [c{1}(:) c{2}(:) c{3}(:) c{4}(:) c{5}(:) c{6}(:)]*B(k,:)';  
  out = out + w{k}.*h{k};  
end
%keyboard
