# Supplementary material for: Predicting Trabecular Bone Stiffness from Clinical Cone-Beam CT and HR-pQCT Data; an In Vitro Study Using Finite Element Analysis
Source: PLoS One. 2016 Aug 11;11(8):e0161101. doi: 10.1371/journal.pone.0161101 (PMC4981445; doi:10.1371/journal.pone.0161101)
Supplement: S1 File — This is the code used to segment and analyse the trabecular bone volumes with the structure parameters as a result. (ZIP) [file pone.0161101.s001.zip › Code_PLoS/Annat/Legacy/hfilter_3D.m]

function h = hfilter_3D(img, filterset,roi)
% function q = qfilter_3D(img, filterset)
%
% Filters an image using the (quadrature) filters in the struct
% filterset. This struct is usually produced by create_filterset and
% contains:
%
% nquads - a scalar containing the number of filter (directions)
% f      - nquads wa objects containing the spatial filter kernels
% dir    - nquads filter direction vectors 
%
% qfilter returns a cellarray containing the filter outputs from each of
% the filters.
  
% Initiate output cells
  h = cell(filterset.nf, 1);
  
  
  % Apply roi
  if nargin == 3
    img = img(roi.inmask{1},roi.inmask{2},roi.inmask{3},roi.inmask{4});
  end
  
  % Loop over filters
  for n = 1:filterset.nf
    % Get the filter kernel
    krn = getdata(filterset.f{n});
    
    disp(['filtering, ' num2str(n) ' of ' num2str(filterset.nf)]);

    % conv3 does not perform mirroring before convolving
    krn(1:end,:,:) = krn(end:-1:1,:,:);
    krn(:,1:end,:) = krn(:,end:-1:1,:);
    krn(:,:,1:end) = krn(:,:,end:-1:1);

    h{n} = conv3(img, real(krn));
  end
