# Supplementary material for: Predicting Trabecular Bone Stiffness from Clinical Cone-Beam CT and HR-pQCT Data; an In Vitro Study Using Finite Element Analysis
Source: PLoS One. 2016 Aug 11;11(8):e0161101. doi: 10.1371/journal.pone.0161101 (PMC4981445; doi:10.1371/journal.pone.0161101)
Supplement: S1 File — This is the code used to segment and analyse the trabecular bone volumes with the structure parameters as a result. (ZIP) [file pone.0161101.s001.zip › Code_PLoS/Annat/Legacy/hildebrand.geom]

LIST
{ OFF
4 1 4
9.500010 59.500000 -0.500000
9.500010 60.500000 -0.500000
9.500010 60.500000 0.500000
9.500010 59.500000 0.500000

4 0 1 2 3 1 1 1
}

{ OFF
4 1 4
9.500000 59.500011 -0.500000
10.500000 59.500011 -0.500000
10.500000 59.500011 0.500000
9.500000 59.500011 0.500000

4 0 1 2 3 1 1 1
}

{ OFF
4 1 4
9.500000 59.500000 -0.499990
10.500000 59.500000 -0.499990
10.500000 60.500000 -0.499990
9.500000 60.500000 -0.499990

4 0 1 2 3 1 1 1
}

{ OFF
4 1 4
9.500000 60.500011 -0.500000
10.500000 60.500011 -0.500000
10.500000 60.500011 0.500000
9.500000 60.500011 0.500000

4 0 1 2 3 1 1 1
}

{ OFF
4 1 4
9.500000 59.500000 0.500010
10.500000 59.500000 0.500010
10.500000 60.500000 0.500010
9.500000 60.500000 0.500010

4 0 1 2 3 1 1 1
}

{ OFF
4 1 4
10.500000 59.500011 -0.500000
11.500000 59.500011 -0.500000
11.500000 59.500011 0.500000
10.500000 59.500011 0.500000

4 0 1 2 3 2 2 2
}

{ OFF
4 1 4
10.500000 59.500000 -0.499990
11.500000 59.500000 -0.499990
11.500000 60.500000 -0.499990
10.500000 60.500000 -0.499990

4 0 1 2 3 2 2 2
}

{ OFF
4 1 4
10.500000 59.500000 0.500010
11.500000 59.500000 0.500010
11.500000 60.500000 0.500010
10.500000 60.500000 0.500010

4 0 1 2 3 2 2 2
}

{ OFF
4 1 4
10.500010 60.500000 -0.500000
10.500010 61.500000 -0.500000
10.500010 61.500000 0.500000
10.500010 60.500000 0.500000

4 0 1 2 3 1 1 1
}

{ OFF
4 1 4
10.500000 60.500000 -0.499990
11.500000 60.500000 -0.499990
11.500000 61.500000 -0.499990
10.500000 61.500000 -0.499990

4 0 1 2 3 1 1 1
}

{ OFF
4 1 4
10.500000 61.500011 -0.500000
11.500000 61.500011 -0.500000
11.500000 61.500011 0.500000
10.500000 61.500011 0.500000

4 0 1 2 3 1 1 1
}

{ OFF
4 1 4
10.500000 60.500000 0.500010
11.500000 60.500000 0.500010
11.500000 61.500000 0.500010
10.500000 61.500000 0.500010

4 0 1 2 3 1 1 1
}

{ OFF
4 1 4
11.500010 58.500000 -0.500000
11.500010 59.500000 -0.500000
11.500010 59.500000 0.500000
11.500010 58.500000 0.500000

4 0 1 2 3 2 2 2
}

{ OFF
4 1 4
11.500000 58.500011 -0.500000
12.500000 58.500011 -0.500000
12.500000 58.500011 0.500000
11.500000 58.500011 0.500000

4 0 1 2 3 2 2 2
}

{ OFF
4 1 4
11.500000 58.500000 -0.499990
12.500000 58.500000 -0.499990
12.500000 59.500000 -0.499990
11.500000 59.500000 -0.499990

4 0 1 2 3 2 2 2
}

{ OFF
4 1 4
11.500000 58.500000 0.500010
12.500000 58.500000 0.500010
12.500000 59.500000 0.500010
11.500000 59.500000 0.500010

4 0 1 2 3 2 2 2
}

{ OFF
4 1 4
11.500000 59.500000 -0.499990
12.500000 59.500000 -0.499990
12.500000 60.500000 -0.499990
11.500000 60.500000 -0.499990

4 0 1 2 3 5 5 5
}

{ OFF
4 1 4
11.500000 59.500000 0.500010
12.500000 59.500000 0.500010
12.500000 60.500000 0.500010
11.500000 60.500000 0.500010

4 0 1 2 3 5 5 5
}

{ OFF
4 1 4
11.500000 60.500000 -0.499990
12.500000 60.500000 -0.499990
12.500000 61.500000 -0.499990
11.500000 61.500000 -0.499990

4 0 1 2 3 2 2 2
}

{ OFF
4 1 4
11.500000 61.500011 -0.500000
12.500000 61.500011 -0.500000
12.500000 61.500011 0.500000
11.500000 61.500011 0.500000

4 0 1 2 3 2 2 2
}

{ OFF
4 1 4
11.500000 60.500000 0.500010
12.500000 60.500000 0.500010
12.500000 61.500000 0.500010
11.500000 61.500000 0.500010

4 0 1 2 3 2 2 2
}

{ OFF
4 1 4
12.500000 58.500011 -0.500000
13.500000 58.500011 -0.500000
13.500000 58.500011 0.500000
12.500000 58.500011 0.500000

4 0 1 2 3 5 5 5
}

{ OFF
4 1 4
12.500000 58.500000 -0.499990
13.500000 58.500000 -0.499990
13.500000 59.500000 -0.499990
12.500000 59.500000 -0.499990

4 0 1 2 3 5 5 5
}

{ OFF
4 1 4
12.500000 58.500000 0.500010
13.500000 58.500000 0.500010
13.500000 59.500000 0.500010
12.500000 59.500000 0.500010

4 0 1 2 3 5 5 5
}

{ OFF
4 1 4
12.500000 59.500000 -0.499990
13.500000 59.500000 -0.499990
13.500000 60.500000 -0.499990
12.500000 60.500000 -0.499990

4 0 1 2 3 10 10 10
}

{ OFF
4 1 4
12.500000 59.500000 0.500010
13.500000 59.500000 0.500010
13.500000 60.500000 0.500010
12.500000 60.500000 0.500010

4 0 1 2 3 10 10 10
}

{ OFF
4 1 4
12.500000 60.500000 -0.499990
13.500000 60.500000 -0.499990
13.500000 61.500000 -0.499990
12.500000 61.500000 -0.499990

4 0 1 2 3 5 5 5
}

{ OFF
4 1 4
12.500000 60.500000 0.500010
13.500000 60.500000 0.500010
13.500000 61.500000 0.500010
12.500000 61.500000 0.500010

4 0 1 2 3 5 5 5
}

{ OFF
4 1 4
12.500010 61.500000 -0.500000
12.500010 62.500000 -0.500000
12.500010 62.500000 0.500000
12.500010 61.500000 0.500000

4 0 1 2 3 2 2 2
}

{ OFF
4 1 4
12.500000 61.500000 -0.499990
13.500000 61.500000 -0.499990
13.500000 62.500000 -0.499990
12.500000 62.500000 -0.499990

4 0 1 2 3 2 2 2
}

{ OFF
4 1 4
12.500000 62.500011 -0.500000
13.500000 62.500011 -0.500000
13.500000 62.500011 0.500000
12.500000 62.500011 0.500000

4 0 1 2 3 2 2 2
}

{ OFF
4 1 4
12.500000 61.500000 0.500010
13.500000 61.500000 0.500010
13.500000 62.500000 0.500010
12.500000 62.500000 0.500010

4 0 1 2 3 2 2 2
}

{ OFF
4 1 4
13.500010 57.500000 -0.500000
13.500010 58.500000 -0.500000
13.500010 58.500000 0.500000
13.500010 57.500000 0.500000

4 0 1 2 3 10 10 10
}

{ OFF
4 1 4
13.500000 57.500011 -0.500000
14.500000 57.500011 -0.500000
14.500000 57.500011 0.500000
13.500000 57.500011 0.500000

4 0 1 2 3 10 10 10
}

{ OFF
4 1 4
13.500000 57.500000 -0.499990
14.500000 57.500000 -0.499990
14.500000 58.500000 -0.499990
13.500000 58.500000 -0.499990

4 0 1 2 3 10 10 10
}

{ OFF
4 1 4
13.500000 57.500000 0.500010
14.500000 57.500000 0.500010
14.500000 58.500000 0.500010
13.500000 58.500000 0.500010

4 0 1 2 3 10 10 10
}

{ OFF
4 1 4
13.500000 58.500000 -0.499990
14.500000 58.500000 -0.499990
14.500000 59.500000 -0.499990
13.500000 59.500000 -0.499990

4 0 1 2 3 10 10 10
}

{ OFF
4 1 4
13.500000 58.500000 0.500010
14.500000 58.500000 0.500010
14.500000 59.500000 0.500010
13.500000 59.500000 0.500010

4 0 1 2 3 10 10 10
}

{ OFF
4 1 4
13.500000 59.500000 -0.499990
14.500000 59.500000 -0.499990
14.500000 60.500000 -0.499990
13.500000 60.500000 -0.499990

4 0 1 2 3 17 17 17
}

{ OFF
4 1 4
13.500000 59.500000 0.500010
14.500000 59.500000 0.500010
14.500000 60.500000 0.500010
13.500000 60.500000 0.500010

4 0 1 2 3 17 17 17
}

{ OFF
4 1 4
13.500000 60.500000 -0.499990
14.500000 60.500000 -0.499990
14.500000 61.500000 -0.499990
13.500000 61.500000 -0.499990

4 0 1 2 3 10 10 10
}

{ OFF
4 1 4
13.500000 60.500000 0.500010
14.500000 60.500000 0.500010
14.500000 61.500000 0.500010
13.500000 61.500000 0.500010

4 0 1 2 3 10 10 10
}

{ OFF
4 1 4
13.500000 61.500000 -0.499990
14.500000 61.500000 -0.499990
14.500000 62.500000 -0.499990
13.500000 62.500000 -0.499990

4 0 1 2 3 10 10 10
}

{ OFF
4 1 4
13.500000 62.500011 -0.500000
14.500000 62.500011 -0.500000
14.500000 62.500011 0.500000
13.500000 62.500011 0.500000

4 0 1 2 3 10 10 10
}

{ OFF
4 1 4
13.500000 61.500000 0.500010
14.500000 61.500000 0.500010
14.500000 62.500000 0.500010
13.500000 62.500000 0.500010

4 0 1 2 3 10 10 10
}

{ OFF
4 1 4
14.500000 57.500011 -0.500000
15.500000 57.500011 -0.500000
15.500000 57.500011 0.500000
14.500000 57.500011 0.500000

4 0 1 2 3 17 17 17
}

{ OFF
4 1 4
14.500000 57.500000 -0.499990
15.500000 57.500000 -0.499990
15.500000 58.500000 -0.499990
14.500000 58.500000 -0.499990

4 0 1 2 3 17 17 17
}

{ OFF
4 1 4
14.500000 57.500000 0.500010
15.500000 57.500000 0.500010
15.500000 58.500000 0.500010
14.500000 58.500000 0.500010

4 0 1 2 3 17 17 17
}

{ OFF
4 1 4
14.500000 58.500000 -0.499990
15.500000 58.500000 -0.499990
15.500000 59.500000 -0.499990
14.500000 59.500000 -0.499990

4 0 1 2 3 17 17 17
}

{ OFF
4 1 4
14.500000 58.500000 0.500010
15.500000 58.500000 0.500010
15.500000 59.500000 0.500010
14.500000 59.500000 0.500010

4 0 1 2 3 17 17 17
}

{ OFF
4 1 4
14.500000 59.500000 -0.499990
15.500000 59.500000 -0.499990
15.500000 60.500000 -0.499990
14.500000 60.500000 -0.499990

4 0 1 2 3 17 17 17
}

{ OFF
4 1 4
14.500000 59.500000 0.500010
15.500000 59.500000 0.500010
15.500000 60.500000 0.500010
14.500000 60.500000 0.500010

4 0 1 2 3 17 17 17
}

{ OFF
4 1 4
14.500000 60.500000 -0.499990
15.500000 60.500000 -0.499990
15.500000 61.500000 -0.499990
14.500000 61.500000 -0.499990

4 0 1 2 3 17 17 17
}

{ OFF
4 1 4
14.500000 60.500000 0.500010
15.500000 60.500000 0.500010
15.500000 61.500000 0.500010
14.500000 61.500000 0.500010

4 0 1 2 3 17 17 17
}

{ OFF
4 1 4
14.500000 61.500000 -0.499990
15.500000 61.500000 -0.499990
15.500000 62.500000 -0.499990
14.500000 62.500000 -0.499990

4 0 1 2 3 17 17 17
}

{ OFF
4 1 4
14.500000 61.500000 0.500010
15.500000 61.500000 0.500010
15.500000 62.500000 0.500010
14.500000 62.500000 0.500010

4 0 1 2 3 17 17 17
}

{ OFF
4 1 4
14.500010 62.500000 -0.500000
14.500010 63.500000 -0.500000
14.500010 63.500000 0.500000
14.500010 62.500000 0.500000

4 0 1 2 3 10 10 10
}

{ OFF
4 1 4
14.500000 62.500000 -0.499990
15.500000 62.500000 -0.499990
15.500000 63.500000 -0.499990
14.500000 63.500000 -0.499990

4 0 1 2 3 10 10 10
}

{ OFF
4 1 4
14.500000 63.500011 -0.500000
15.500000 63.500011 -0.500000
15.500000 63.500011 0.500000
14.500000 63.500011 0.500000

4 0 1 2 3 10 10 10
}

{ OFF
4 1 4
14.500000 62.500000 0.500010
15.500000 62.500000 0.500010
15.500000 63.500000 0.500010
14.500000 63.500000 0.500010

4 0 1 2 3 10 10 10
}

{ OFF
4 1 4
15.500010 56.500000 -0.500000
15.500010 57.500000 -0.500000
15.500010 57.500000 0.500000
15.500010 56.500000 0.500000

4 0 1 2 3 17 17 17
}

{ OFF
4 1 4
15.500000 56.500011 -0.500000
16.500000 56.500011 -0.500000
16.500000 56.500011 0.500000
15.500000 56.500011 0.500000

4 0 1 2 3 17 17 17
}

{ OFF
4 1 4
15.500000 56.500000 -0.499990
16.500000 56.500000 -0.499990
16.500000 57.500000 -0.499990
15.500000 57.500000 -0.499990

4 0 1 2 3 17 17 17
}

{ OFF
4 1 4
15.500000 56.500000 0.500010
16.500000 56.500000 0.500010
16.500000 57.500000 0.500010
15.500000 57.500000 0.500010

4 0 1 2 3 17 17 17
}

{ OFF
4 1 4
15.500000 57.500000 -0.499990
16.500000 57.500000 -0.499990
16.500000 58.500000 -0.499990
15.500000 58.500000 -0.499990

4 0 1 2 3 17 17 17
}

{ OFF
4 1 4
15.500000 57.500000 0.500010
16.500000 57.500000 0.500010
16.500000 58.500000 0.500010
15.500000 58.500000 0.500010

4 0 1 2 3 17 17 17
}

{ OFF
4 1 4
15.500000 58.500000 -0.499990
16.500000 58.500000 -0.499990
16.500000 59.500000 -0.499990
15.500000 59.500000 -0.499990

4 0 1 2 3 29 29 29
}

{ OFF
4 1 4
15.500000 58.500000 0.500010
16.500000 58.500000 0.500010
16.500000 59.500000 0.500010
15.500000 59.500000 0.500010

4 0 1 2 3 29 29 29
}

{ OFF
4 1 4
15.500000 59.500000 -0.499990
16.500000 59.500000 -0.499990
16.500000 60.500000 -0.499990
15.500000 60.500000 -0.499990

4 0 1 2 3 29 29 29
}

{ OFF
4 1 4
15.500000 59.500000 0.500010
16.500000 59.500000 0.500010
16.500000 60.500000 0.500010
15.500000 60.500000 0.500010

4 0 1 2 3 29 29 29
}

{ OFF
4 1 4
15.500000 60.500000 -0.499990
16.500000 60.500000 -0.499990
16.500000 61.500000 -0.499990
15.500000 61.500000 -0.499990

4 0 1 2 3 29 29 29
}

{ OFF
4 1 4
15.500000 60.500000 0.500010
16.500000 60.500000 0.500010
16.500000 61.500000 0.500010
15.500000 61.500000 0.500010

4 0 1 2 3 29 29 29
}

{ OFF
4 1 4
15.500000 61.500000 -0.499990
16.500000 61.500000 -0.499990
16.500000 62.500000 -0.499990
15.500000 62.500000 -0.499990

4 0 1 2 3 17 17 17
}

{ OFF
4 1 4
15.500000 61.500000 0.500010
16.500000 61.500000 0.500010
16.500000 62.500000 0.500010
15.500000 62.500000 0.500010

4 0 1 2 3 17 17 17
}

{ OFF
4 1 4
15.500000 62.500000 -0.499990
16.500000 62.500000 -0.499990
16.500000 63.500000 -0.499990
15.500000 63.500000 -0.499990

4 0 1 2 3 17 17 17
}

{ OFF
4 1 4
15.500000 63.500011 -0.500000
16.500000 63.500011 -0.500000
16.500000 63.500011 0.500000
15.500000 63.500011 0.500000

4 0 1 2 3 17 17 17
}

{ OFF
4 1 4
15.500000 62.500000 0.500010
16.500000 62.500000 0.500010
16.500000 63.500000 0.500010
15.500000 63.500000 0.500010

4 0 1 2 3 17 17 17
}

{ OFF
4 1 4
16.500000 56.500011 -0.500000
17.500000 56.500011 -0.500000
17.500000 56.500011 0.500000
16.500000 56.500011 0.500000

4 0 1 2 3 29 29 29
}

{ OFF
4 1 4
16.500000 56.500000 -0.499990
17.500000 56.500000 -0.499990
17.500000 57.500000 -0.499990
16.500000 57.500000 -0.499990

4 0 1 2 3 29 29 29
}

{ OFF
4 1 4
16.500000 56.500000 0.500010
17.500000 56.500000 0.500010
17.500000 57.500000 0.500010
16.500000 57.500000 0.500010

4 0 1 2 3 29 29 29
}

{ OFF
4 1 4
16.500000 57.500000 -0.499990
17.500000 57.500000 -0.499990
17.500000 58.500000 -0.499990
16.500000 58.500000 -0.499990

4 0 1 2 3 29 29 29
}

{ OFF
4 1 4
16.500000 57.500000 0.500010
17.500000 57.500000 0.500010
17.500000 58.500000 0.500010
16.500000 58.500000 0.500010

4 0 1 2 3 29 29 29
}

{ OFF
4 1 4
16.500000 58.500000 -0.499990
17.500000 58.500000 -0.499990
17.500000 59.500000 -0.499990
16.500000 59.500000 -0.499990

4 0 1 2 3 40 40 40
}

{ OFF
4 1 4
16.500000 58.500000 0.500010
17.500000 58.500000 0.500010
17.500000 59.500000 0.500010
16.500000 59.500000 0.500010

4 0 1 2 3 40 40 40
}

{ OFF
4 1 4
16.500000 59.500000 -0.499990
17.500000 59.500000 -0.499990
17.500000 60.500000 -0.499990
16.500000 60.500000 -0.499990

4 0 1 2 3 40 40 40
}

{ OFF
4 1 4
16.500000 59.500000 0.500010
17.500000 59.500000 0.500010
17.500000 60.500000 0.500010
16.500000 60.500000 0.500010

4 0 1 2 3 40 40 40
}

{ OFF
4 1 4
16.500000 60.500000 -0.499990
17.500000 60.500000 -0.499990
17.500000 61.500000 -0.499990
16.500000 61.500000 -0.499990

4 0 1 2 3 40 40 40
}

{ OFF
4 1 4
16.500000 60.500000 0.500010
17.500000 60.500000 0.500010
17.500000 61.500000 0.500010
16.500000 61.500000 0.500010

4 0 1 2 3 40 40 40
}

{ OFF
4 1 4
16.500000 61.500000 -0.499990
17.500000 61.500000 -0.499990
17.500000 62.500000 -0.499990
16.500000 62.500000 -0.499990

4 0 1 2 3 29 29 29
}

{ OFF
4 1 4
16.500000 61.500000 0.500010
17.500000 61.500000 0.500010
17.500000 62.500000 0.500010
16.500000 62.500000 0.500010

4 0 1 2 3 29 29 29
}

{ OFF
4 1 4
16.500000 62.500000 -0.499990
17.500000 62.500000 -0.499990
17.500000 63.500000 -0.499990
16.500000 63.500000 -0.499990

4 0 1 2 3 29 29 29
}

{ OFF
4 1 4
16.500000 62.500000 0.500010
17.500000 62.500000 0.500010
17.500000 63.500000 0.500010
16.500000 63.500000 0.500010

4 0 1 2 3 29 29 29
}

{ OFF
4 1 4
16.500010 63.500000 -0.500000
16.500010 64.500000 -0.500000
16.500010 64.500000 0.500000
16.500010 63.500000 0.500000

4 0 1 2 3 17 17 17
}

{ OFF
4 1 4
16.500000 63.500000 -0.499990
17.500000 63.500000 -0.499990
17.500000 64.500000 -0.499990
16.500000 64.500000 -0.499990

4 0 1 2 3 17 17 17
}

{ OFF
4 1 4
16.500000 64.500008 -0.500000
17.500000 64.500008 -0.500000
17.500000 64.500008 0.500000
16.500000 64.500008 0.500000

4 0 1 2 3 17 17 17
}

{ OFF
4 1 4
16.500000 63.500000 0.500010
17.500000 63.500000 0.500010
17.500000 64.500000 0.500010
16.500000 64.500000 0.500010

4 0 1 2 3 17 17 17
}

{ OFF
4 1 4
17.500010 55.500000 -0.500000
17.500010 56.500000 -0.500000
17.500010 56.500000 0.500000
17.500010 55.500000 0.500000

4 0 1 2 3 29 29 29
}

{ OFF
4 1 4
17.500000 55.500011 -0.500000
18.500000 55.500011 -0.500000
18.500000 55.500011 0.500000
17.500000 55.500011 0.500000

4 0 1 2 3 29 29 29
}

{ OFF
4 1 4
17.500000 55.500000 -0.499990
18.500000 55.500000 -0.499990
18.500000 56.500000 -0.499990
17.500000 56.500000 -0.499990

4 0 1 2 3 29 29 29
}

{ OFF
4 1 4
17.500000 55.500000 0.500010
18.500000 55.500000 0.500010
18.500000 56.500000 0.500010
17.500000 56.500000 0.500010

4 0 1 2 3 29 29 29
}

{ OFF
4 1 4
17.500000 56.500000 -0.499990
18.500000 56.500000 -0.499990
18.500000 57.500000 -0.499990
17.500000 57.500000 -0.499990

4 0 1 2 3 40 40 40
}

{ OFF
4 1 4
17.500000 56.500000 0.500010
18.500000 56.500000 0.500010
18.500000 57.500000 0.500010
17.500000 57.500000 0.500010

4 0 1 2 3 40 40 40
}

{ OFF
4 1 4
17.500000 57.500000 -0.499990
18.500000 57.500000 -0.499990
18.500000 58.500000 -0.499990
17.500000 58.500000 -0.499990

4 0 1 2 3 40 40 40
}

{ OFF
4 1 4
17.500000 57.500000 0.500010
18.500000 57.500000 0.500010
18.500000 58.500000 0.500010
17.500000 58.500000 0.500010

4 0 1 2 3 40 40 40
}

{ OFF
4 1 4
17.500000 58.500000 -0.499990
18.500000 58.500000 -0.499990
18.500000 59.500000 -0.499990
17.500000 59.500000 -0.499990

4 0 1 2 3 52 52 52
}

{ OFF
4 1 4
17.500000 58.500000 0.500010
18.500000 58.500000 0.500010
18.500000 59.500000 0.500010
17.500000 59.500000 0.500010

4 0 1 2 3 52 52 52
}

{ OFF
4 1 4
17.500000 59.500000 -0.499990
18.500000 59.500000 -0.499990
18.500000 60.500000 -0.499990
17.500000 60.500000 -0.499990

4 0 1 2 3 52 52 52
}

{ OFF
4 1 4
17.500000 59.500000 0.500010
18.500000 59.500000 0.500010
18.500000 60.500000 0.500010
17.500000 60.500000 0.500010

4 0 1 2 3 52 52 52
}

{ OFF
4 1 4
17.500000 60.500000 -0.499990
18.500000 60.500000 -0.499990
18.500000 61.500000 -0.499990
17.500000 61.500000 -0.499990

4 0 1 2 3 52 52 52
}

{ OFF
4 1 4
17.500000 60.500000 0.500010
18.500000 60.500000 0.500010
18.500000 61.500000 0.500010
17.500000 61.500000 0.500010

4 0 1 2 3 52 52 52
}

{ OFF
4 1 4
17.500000 61.500000 -0.499990
18.500000 61.500000 -0.499990
18.500000 62.500000 -0.499990
17.500000 62.500000 -0.499990

4 0 1 2 3 40 40 40
}

{ OFF
4 1 4
17.500000 61.500000 0.500010
18.500000 61.500000 0.500010
18.500000 62.500000 0.500010
17.500000 62.500000 0.500010

4 0 1 2 3 40 40 40
}

{ OFF
4 1 4
17.500000 62.500000 -0.499990
18.500000 62.500000 -0.499990
18.500000 63.500000 -0.499990
17.500000 63.500000 -0.499990

4 0 1 2 3 40 40 40
}

{ OFF
4 1 4
17.500000 62.500000 0.500010
18.500000 62.500000 0.500010
18.500000 63.500000 0.500010
17.500000 63.500000 0.500010

4 0 1 2 3 40 40 40
}

{ OFF
4 1 4
17.500000 63.500000 -0.499990
18.500000 63.500000 -0.499990
18.500000 64.500000 -0.499990
17.500000 64.500000 -0.499990

4 0 1 2 3 29 29 29
}

{ OFF
4 1 4
17.500000 64.500008 -0.500000
18.500000 64.500008 -0.500000
18.500000 64.500008 0.500000
17.500000 64.500008 0.500000

4 0 1 2 3 29 29 29
}

{ OFF
4 1 4
17.500000 63.500000 0.500010
18.500000 63.500000 0.500010
18.500000 64.500000 0.500010
17.500000 64.500000 0.500010

4 0 1 2 3 29 29 29
}

{ OFF
4 1 4
18.500000 55.500011 -0.500000
19.500000 55.500011 -0.500000
19.500000 55.500011 0.500000
18.500000 55.500011 0.500000

4 0 1 2 3 40 40 40
}

{ OFF
4 1 4
18.500000 55.500000 -0.499990
19.500000 55.500000 -0.499990
19.500000 56.500000 -0.499990
18.500000 56.500000 -0.499990

4 0 1 2 3 40 40 40
}

{ OFF
4 1 4
18.500000 55.500000 0.500010
19.500000 55.500000 0.500010
19.500000 56.500000 0.500010
18.500000 56.500000 0.500010

4 0 1 2 3 40 40 40
}

{ OFF
4 1 4
18.500000 56.500000 -0.499990
19.500000 56.500000 -0.499990
19.500000 57.500000 -0.499990
18.500000 57.500000 -0.499990

4 0 1 2 3 52 52 52
}

{ OFF
4 1 4
18.500000 56.500000 0.500010
19.500000 56.500000 0.500010
19.500000 57.500000 0.500010
18.500000 57.500000 0.500010

4 0 1 2 3 52 52 52
}

{ OFF
4 1 4
18.500000 57.500000 -0.499990
19.500000 57.500000 -0.499990
19.500000 58.500000 -0.499990
18.500000 58.500000 -0.499990

4 0 1 2 3 52 52 52
}

{ OFF
4 1 4
18.500000 57.500000 0.500010
19.500000 57.500000 0.500010
19.500000 58.500000 0.500010
18.500000 58.500000 0.500010

4 0 1 2 3 52 52 52
}

{ OFF
4 1 4
18.500000 58.500000 -0.499990
19.500000 58.500000 -0.499990
19.500000 59.500000 -0.499990
18.500000 59.500000 -0.499990

4 0 1 2 3 52 52 52
}

{ OFF
4 1 4
18.500000 58.500000 0.500010
19.500000 58.500000 0.500010
19.500000 59.500000 0.500010
18.500000 59.500000 0.500010

4 0 1 2 3 52 52 52
}

{ OFF
4 1 4
18.500000 59.500000 -0.499990
19.500000 59.500000 -0.499990
19.500000 60.500000 -0.499990
18.500000 60.500000 -0.499990

4 0 1 2 3 65 65 65
}

{ OFF
4 1 4
18.500000 59.500000 0.500010
19.500000 59.500000 0.500010
19.500000 60.500000 0.500010
18.500000 60.500000 0.500010

4 0 1 2 3 65 65 65
}

{ OFF
4 1 4
18.500000 60.500000 -0.499990
19.500000 60.500000 -0.499990
19.500000 61.500000 -0.499990
18.500000 61.500000 -0.499990

4 0 1 2 3 52 52 52
}

{ OFF
4 1 4
18.500000 60.500000 0.500010
19.500000 60.500000 0.500010
19.500000 61.500000 0.500010
18.500000 61.500000 0.500010

4 0 1 2 3 52 52 52
}

{ OFF
4 1 4
18.500000 61.500000 -0.499990
19.500000 61.500000 -0.499990
19.500000 62.500000 -0.499990
18.500000 62.500000 -0.499990

4 0 1 2 3 52 52 52
}

{ OFF
4 1 4
18.500000 61.500000 0.500010
19.500000 61.500000 0.500010
19.500000 62.500000 0.500010
18.500000 62.500000 0.500010

4 0 1 2 3 52 52 52
}

{ OFF
4 1 4
18.500000 62.500000 -0.499990
19.500000 62.500000 -0.499990
19.500000 63.500000 -0.499990
18.500000 63.500000 -0.499990

4 0 1 2 3 52 52 52
}

{ OFF
4 1 4
18.500000 62.500000 0.500010
19.500000 62.500000 0.500010
19.500000 63.500000 0.500010
18.500000 63.500000 0.500010

4 0 1 2 3 52 52 52
}

{ OFF
4 1 4
18.500000 63.500000 -0.499990
19.500000 63.500000 -0.499990
19.500000 64.500000 -0.499990
18.500000 64.500000 -0.499990

4 0 1 2 3 40 40 40
}

{ OFF
4 1 4
18.500000 63.500000 0.500010
19.500000 63.500000 0.500010
19.500000 64.500000 0.500010
18.500000 64.500000 0.500010

4 0 1 2 3 40 40 40
}

{ OFF
4 1 4
18.500010 64.500000 -0.500000
18.500010 65.500000 -0.500000
18.500010 65.500000 0.500000
18.500010 64.500000 0.500000

4 0 1 2 3 29 29 29
}

{ OFF
4 1 4
18.500000 64.500000 -0.499990
19.500000 64.500000 -0.499990
19.500000 65.500000 -0.499990
18.500000 65.500000 -0.499990

4 0 1 2 3 29 29 29
}

{ OFF
4 1 4
18.500000 65.500008 -0.500000
19.500000 65.500008 -0.500000
19.500000 65.500008 0.500000
18.500000 65.500008 0.500000

4 0 1 2 3 29 29 29
}

{ OFF
4 1 4
18.500000 64.500000 0.500010
19.500000 64.500000 0.500010
19.500000 65.500000 0.500010
18.500000 65.500000 0.500010

4 0 1 2 3 29 29 29
}

{ OFF
4 1 4
19.500010 54.500000 -0.500000
19.500010 55.500000 -0.500000
19.500010 55.500000 0.500000
19.500010 54.500000 0.500000

4 0 1 2 3 52 52 52
}

{ OFF
4 1 4
19.500000 54.500011 -0.500000
20.500000 54.500011 -0.500000
20.500000 54.500011 0.500000
19.500000 54.500011 0.500000

4 0 1 2 3 52 52 52
}

{ OFF
4 1 4
19.500000 54.500000 -0.499990
20.500000 54.500000 -0.499990
20.500000 55.500000 -0.499990
19.500000 55.500000 -0.499990

4 0 1 2 3 52 52 52
}

{ OFF
4 1 4
19.500000 54.500000 0.500010
20.500000 54.500000 0.500010
20.500000 55.500000 0.500010
19.500000 55.500000 0.500010

4 0 1 2 3 52 52 52
}

{ OFF
4 1 4
19.500000 55.500000 -0.499990
20.500000 55.500000 -0.499990
20.500000 56.500000 -0.499990
19.500000 56.500000 -0.499990

4 0 1 2 3 52 52 52
}

{ OFF
4 1 4
19.500000 55.500000 0.500010
20.500000 55.500000 0.500010
20.500000 56.500000 0.500010
19.500000 56.500000 0.500010

4 0 1 2 3 52 52 52
}

{ OFF
4 1 4
19.500000 56.500000 -0.499990
20.500000 56.500000 -0.499990
20.500000 57.500000 -0.499990
19.500000 57.500000 -0.499990

4 0 1 2 3 65 65 65
}

{ OFF
4 1 4
19.500000 56.500000 0.500010
20.500000 56.500000 0.500010
20.500000 57.500000 0.500010
19.500000 57.500000 0.500010

4 0 1 2 3 65 65 65
}

{ OFF
4 1 4
19.500000 57.500000 -0.499990
20.500000 57.500000 -0.499990
20.500000 58.500000 -0.499990
19.500000 58.500000 -0.499990

4 0 1 2 3 73 73 73
}

{ OFF
4 1 4
19.500000 57.500000 0.500010
20.500000 57.500000 0.500010
20.500000 58.500000 0.500010
19.500000 58.500000 0.500010

4 0 1 2 3 73 73 73
}

{ OFF
4 1 4
19.500000 58.500000 -0.499990
20.500000 58.500000 -0.499990
20.500000 59.500000 -0.499990
19.500000 59.500000 -0.499990

4 0 1 2 3 73 73 73
}

{ OFF
4 1 4
19.500000 58.500000 0.500010
20.500000 58.500000 0.500010
20.500000 59.500000 0.500010
19.500000 59.500000 0.500010

4 0 1 2 3 73 73 73
}

{ OFF
4 1 4
19.500000 59.500000 -0.499990
20.500000 59.500000 -0.499990
20.500000 60.500000 -0.499990
19.500000 60.500000 -0.499990

4 0 1 2 3 73 73 73
}

{ OFF
4 1 4
19.500000 59.500000 0.500010
20.500000 59.500000 0.500010
20.500000 60.500000 0.500010
19.500000 60.500000 0.500010

4 0 1 2 3 73 73 73
}

{ OFF
4 1 4
19.500000 60.500000 -0.499990
20.500000 60.500000 -0.499990
20.500000 61.500000 -0.499990
19.500000 61.500000 -0.499990

4 0 1 2 3 73 73 73
}

{ OFF
4 1 4
19.500000 60.500000 0.500010
20.500000 60.500000 0.500010
20.500000 61.500000 0.500010
19.500000 61.500000 0.500010

4 0 1 2 3 73 73 73
}

{ OFF
4 1 4
19.500000 61.500000 -0.499990
20.500000 61.500000 -0.499990
20.500000 62.500000 -0.499990
19.500000 62.500000 -0.499990

4 0 1 2 3 73 73 73
}

{ OFF
4 1 4
19.500000 61.500000 0.500010
20.500000 61.500000 0.500010
20.500000 62.500000 0.500010
19.500000 62.500000 0.500010

4 0 1 2 3 73 73 73
}

{ OFF
4 1 4
19.500000 62.500000 -0.499990
20.500000 62.500000 -0.499990
20.500000 63.500000 -0.499990
19.500000 63.500000 -0.499990

4 0 1 2 3 65 65 65
}

{ OFF
4 1 4
19.500000 62.500000 0.500010
20.500000 62.500000 0.500010
20.500000 63.500000 0.500010
19.500000 63.500000 0.500010

4 0 1 2 3 65 65 65
}

{ OFF
4 1 4
19.500000 63.500000 -0.499990
20.500000 63.500000 -0.499990
20.500000 64.500000 -0.499990
19.500000 64.500000 -0.499990

4 0 1 2 3 52 52 52
}

{ OFF
4 1 4
19.500000 63.500000 0.500010
20.500000 63.500000 0.500010
20.500000 64.500000 0.500010
19.500000 64.500000 0.500010

4 0 1 2 3 52 52 52
}

{ OFF
4 1 4
19.500000 64.500000 -0.499990
20.500000 64.500000 -0.499990
20.500000 65.500000 -0.499990
19.500000 65.500000 -0.499990

4 0 1 2 3 52 52 52
}

{ OFF
4 1 4
19.500000 65.500008 -0.500000
20.500000 65.500008 -0.500000
20.500000 65.500008 0.500000
19.500000 65.500008 0.500000

4 0 1 2 3 52 52 52
}

{ OFF
4 1 4
19.500000 64.500000 0.500010
20.500000 64.500000 0.500010
20.500000 65.500000 0.500010
19.500000 65.500000 0.500010

4 0 1 2 3 52 52 52
}

{ OFF
4 1 4
20.500000 54.500011 -0.500000
21.500000 54.500011 -0.500000
21.500000 54.500011 0.500000
20.500000 54.500011 0.500000

4 0 1 2 3 65 65 65
}

{ OFF
4 1 4
20.500000 54.500000 -0.499990
21.500000 54.500000 -0.499990
21.500000 55.500000 -0.499990
20.500000 55.500000 -0.499990

4 0 1 2 3 65 65 65
}

{ OFF
4 1 4
20.500000 54.500000 0.500010
21.500000 54.500000 0.500010
21.500000 55.500000 0.500010
20.500000 55.500000 0.500010

4 0 1 2 3 65 65 65
}

{ OFF
4 1 4
20.500000 55.500000 -0.499990
21.500000 55.500000 -0.499990
21.500000 56.500000 -0.499990
20.500000 56.500000 -0.499990

4 0 1 2 3 73 73 73
}

{ OFF
4 1 4
20.500000 55.500000 0.500010
21.500000 55.500000 0.500010
21.500000 56.500000 0.500010
20.500000 56.500000 0.500010

4 0 1 2 3 73 73 73
}

{ OFF
4 1 4
20.500000 56.500000 -0.499990
21.500000 56.500000 -0.499990
21.500000 57.500000 -0.499990
20.500000 57.500000 -0.499990

4 0 1 2 3 73 73 73
}

{ OFF
4 1 4
20.500000 56.500000 0.500010
21.500000 56.500000 0.500010
21.500000 57.500000 0.500010
20.500000 57.500000 0.500010

4 0 1 2 3 73 73 73
}

{ OFF
4 1 4
20.500000 57.500000 -0.499990
21.500000 57.500000 -0.499990
21.500000 58.500000 -0.499990
20.500000 58.500000 -0.499990

4 0 1 2 3 89 89 89
}

{ OFF
4 1 4
20.500000 57.500000 0.500010
21.500000 57.500000 0.500010
21.500000 58.500000 0.500010
20.500000 58.500000 0.500010

4 0 1 2 3 89 89 89
}

{ OFF
4 1 4
20.500000 58.500000 -0.499990
21.500000 58.500000 -0.499990
21.500000 59.500000 -0.499990
20.500000 59.500000 -0.499990

4 0 1 2 3 89 89 89
}

{ OFF
4 1 4
20.500000 58.500000 0.500010
21.500000 58.500000 0.500010
21.500000 59.500000 0.500010
20.500000 59.500000 0.500010

4 0 1 2 3 89 89 89
}

{ OFF
4 1 4
20.500000 59.500000 -0.499990
21.500000 59.500000 -0.499990
21.500000 60.500000 -0.499990
20.500000 60.500000 -0.499990

4 0 1 2 3 89 89 89
}

{ OFF
4 1 4
20.500000 59.500000 0.500010
21.500000 59.500000 0.500010
21.500000 60.500000 0.500010
20.500000 60.500000 0.500010

4 0 1 2 3 89 89 89
}

{ OFF
4 1 4
20.500000 60.500000 -0.499990
21.500000 60.500000 -0.499990
21.500000 61.500000 -0.499990
20.500000 61.500000 -0.499990

4 0 1 2 3 89 89 89
}

{ OFF
4 1 4
20.500000 60.500000 0.500010
21.500000 60.500000 0.500010
21.500000 61.500000 0.500010
20.500000 61.500000 0.500010

4 0 1 2 3 89 89 89
}

{ OFF
4 1 4
20.500000 61.500000 -0.499990
21.500000 61.500000 -0.499990
21.500000 62.500000 -0.499990
20.500000 62.500000 -0.499990

4 0 1 2 3 89 89 89
}

{ OFF
4 1 4
20.500000 61.500000 0.500010
21.500000 61.500000 0.500010
21.500000 62.500000 0.500010
20.500000 62.500000 0.500010

4 0 1 2 3 89 89 89
}

{ OFF
4 1 4
20.500000 62.500000 -0.499990
21.500000 62.500000 -0.499990
21.500000 63.500000 -0.499990
20.500000 63.500000 -0.499990

4 0 1 2 3 73 73 73
}

{ OFF
4 1 4
20.500000 62.500000 0.500010
21.500000 62.500000 0.500010
21.500000 63.500000 0.500010
20.500000 63.500000 0.500010

4 0 1 2 3 73 73 73
}

{ OFF
4 1 4
20.500000 63.500000 -0.499990
21.500000 63.500000 -0.499990
21.500000 64.500000 -0.499990
20.500000 64.500000 -0.499990

4 0 1 2 3 73 73 73
}

{ OFF
4 1 4
20.500000 63.500000 0.500010
21.500000 63.500000 0.500010
21.500000 64.500000 0.500010
20.500000 64.500000 0.500010

4 0 1 2 3 73 73 73
}

{ OFF
4 1 4
20.500000 64.500000 -0.499990
21.500000 64.500000 -0.499990
21.500000 65.500000 -0.499990
20.500000 65.500000 -0.499990

4 0 1 2 3 65 65 65
}

{ OFF
4 1 4
20.500000 64.500000 0.500010
21.500000 64.500000 0.500010
21.500000 65.500000 0.500010
20.500000 65.500000 0.500010

4 0 1 2 3 65 65 65
}

{ OFF
4 1 4
20.500010 65.500000 -0.500000
20.500010 66.500000 -0.500000
20.500010 66.500000 0.500000
20.500010 65.500000 0.500000

4 0 1 2 3 52 52 52
}

{ OFF
4 1 4
20.500000 65.500000 -0.499990
21.500000 65.500000 -0.499990
21.500000 66.500000 -0.499990
20.500000 66.500000 -0.499990

4 0 1 2 3 52 52 52
}

{ OFF
4 1 4
20.500000 66.500008 -0.500000
21.500000 66.500008 -0.500000
21.500000 66.500008 0.500000
20.500000 66.500008 0.500000

4 0 1 2 3 52 52 52
}

{ OFF
4 1 4
20.500000 65.500000 0.500010
21.500000 65.500000 0.500010
21.500000 66.500000 0.500010
20.500000 66.500000 0.500010

4 0 1 2 3 52 52 52
}

{ OFF
4 1 4
21.500010 53.500000 -0.500000
21.500010 54.500000 -0.500000
21.500010 54.500000 0.500000
21.500010 53.500000 0.500000

4 0 1 2 3 73 73 73
}

{ OFF
4 1 4
21.500000 53.500011 -0.500000
22.500000 53.500011 -0.500000
22.500000 53.500011 0.500000
21.500000 53.500011 0.500000

4 0 1 2 3 73 73 73
}

{ OFF
4 1 4
21.500000 53.500000 -0.499990
22.500000 53.500000 -0.499990
22.500000 54.500000 -0.499990
21.500000 54.500000 -0.499990

4 0 1 2 3 73 73 73
}

{ OFF
4 1 4
21.500000 53.500000 0.500010
22.500000 53.500000 0.500010
22.500000 54.500000 0.500010
21.500000 54.500000 0.500010

4 0 1 2 3 73 73 73
}

{ OFF
4 1 4
21.500000 54.500000 -0.499990
22.500000 54.500000 -0.499990
22.500000 55.500000 -0.499990
21.500000 55.500000 -0.499990

4 0 1 2 3 73 73 73
}

{ OFF
4 1 4
21.500000 54.500000 0.500010
22.500000 54.500000 0.500010
22.500000 55.500000 0.500010
21.500000 55.500000 0.500010

4 0 1 2 3 73 73 73
}

{ OFF
4 1 4
21.500000 55.500000 -0.499990
22.500000 55.500000 -0.499990
22.500000 56.500000 -0.499990
21.500000 56.500000 -0.499990

4 0 1 2 3 89 89 89
}

{ OFF
4 1 4
21.500000 55.500000 0.500010
22.500000 55.500000 0.500010
22.500000 56.500000 0.500010
21.500000 56.500000 0.500010

4 0 1 2 3 89 89 89
}

{ OFF
4 1 4
21.500000 56.500000 -0.499990
22.500000 56.500000 -0.499990
22.500000 57.500000 -0.499990
21.500000 57.500000 -0.499990

4 0 1 2 3 89 89 89
}

{ OFF
4 1 4
21.500000 56.500000 0.500010
22.500000 56.500000 0.500010
22.500000 57.500000 0.500010
21.500000 57.500000 0.500010

4 0 1 2 3 89 89 89
}

{ OFF
4 1 4
21.500000 57.500000 -0.499990
22.500000 57.500000 -0.499990
22.500000 58.500000 -0.499990
21.500000 58.500000 -0.499990

4 0 1 2 3 106 106 106
}

{ OFF
4 1 4
21.500000 57.500000 0.500010
22.500000 57.500000 0.500010
22.500000 58.500000 0.500010
21.500000 58.500000 0.500010

4 0 1 2 3 106 106 106
}

{ OFF
4 1 4
21.500000 58.500000 -0.499990
22.500000 58.500000 -0.499990
22.500000 59.500000 -0.499990
21.500000 59.500000 -0.499990

4 0 1 2 3 106 106 106
}

{ OFF
4 1 4
21.500000 58.500000 0.500010
22.500000 58.500000 0.500010
22.500000 59.500000 0.500010
21.500000 59.500000 0.500010

4 0 1 2 3 106 106 106
}

{ OFF
4 1 4
21.500000 59.500000 -0.499990
22.500000 59.500000 -0.499990
22.500000 60.500000 -0.499990
21.500000 60.500000 -0.499990

4 0 1 2 3 106 106 106
}

{ OFF
4 1 4
21.500000 59.500000 0.500010
22.500000 59.500000 0.500010
22.500000 60.500000 0.500010
21.500000 60.500000 0.500010

4 0 1 2 3 106 106 106
}

{ OFF
4 1 4
21.500000 60.500000 -0.499990
22.500000 60.500000 -0.499990
22.500000 61.500000 -0.499990
21.500000 61.500000 -0.499990

4 0 1 2 3 106 106 106
}

{ OFF
4 1 4
21.500000 60.500000 0.500010
22.500000 60.500000 0.500010
22.500000 61.500000 0.500010
21.500000 61.500000 0.500010

4 0 1 2 3 106 106 106
}

{ OFF
4 1 4
21.500000 61.500000 -0.499990
22.500000 61.500000 -0.499990
22.500000 62.500000 -0.499990
21.500000 62.500000 -0.499990

4 0 1 2 3 106 106 106
}

{ OFF
4 1 4
21.500000 61.500000 0.500010
22.500000 61.500000 0.500010
22.500000 62.500000 0.500010
21.500000 62.500000 0.500010

4 0 1 2 3 106 106 106
}

{ OFF
4 1 4
21.500000 62.500000 -0.499990
22.500000 62.500000 -0.499990
22.500000 63.500000 -0.499990
21.500000 63.500000 -0.499990

4 0 1 2 3 89 89 89
}

{ OFF
4 1 4
21.500000 62.500000 0.500010
22.500000 62.500000 0.500010
22.500000 63.500000 0.500010
21.500000 63.500000 0.500010

4 0 1 2 3 89 89 89
}

{ OFF
4 1 4
21.500000 63.500000 -0.499990
22.500000 63.500000 -0.499990
22.500000 64.500000 -0.499990
21.500000 64.500000 -0.499990

4 0 1 2 3 89 89 89
}

{ OFF
4 1 4
21.500000 63.500000 0.500010
22.500000 63.500000 0.500010
22.500000 64.500000 0.500010
21.500000 64.500000 0.500010

4 0 1 2 3 89 89 89
}

{ OFF
4 1 4
21.500000 64.500000 -0.499990
22.500000 64.500000 -0.499990
22.500000 65.500000 -0.499990
21.500000 65.500000 -0.499990

4 0 1 2 3 73 73 73
}

{ OFF
4 1 4
21.500000 64.500000 0.500010
22.500000 64.500000 0.500010
22.500000 65.500000 0.500010
21.500000 65.500000 0.500010

4 0 1 2 3 73 73 73
}

{ OFF
4 1 4
21.500000 65.500000 -0.499990
22.500000 65.500000 -0.499990
22.500000 66.500000 -0.499990
21.500000 66.500000 -0.499990

4 0 1 2 3 73 73 73
}

{ OFF
4 1 4
21.500000 66.500008 -0.500000
22.500000 66.500008 -0.500000
22.500000 66.500008 0.500000
21.500000 66.500008 0.500000

4 0 1 2 3 73 73 73
}

{ OFF
4 1 4
21.500000 65.500000 0.500010
22.500000 65.500000 0.500010
22.500000 66.500000 0.500010
21.500000 66.500000 0.500010

4 0 1 2 3 73 73 73
}

{ OFF
4 1 4
22.500000 53.500011 -0.500000
23.500000 53.500011 -0.500000
23.500000 53.500011 0.500000
22.500000 53.500011 0.500000

4 0 1 2 3 89 89 89
}

{ OFF
4 1 4
22.500000 53.500000 -0.499990
23.500000 53.500000 -0.499990
23.500000 54.500000 -0.499990
22.500000 54.500000 -0.499990

4 0 1 2 3 89 89 89
}

{ OFF
4 1 4
22.500000 53.500000 0.500010
23.500000 53.500000 0.500010
23.500000 54.500000 0.500010
22.500000 54.500000 0.500010

4 0 1 2 3 89 89 89
}

{ OFF
4 1 4
22.500000 54.500000 -0.499990
23.500000 54.500000 -0.499990
23.500000 55.500000 -0.499990
22.500000 55.500000 -0.499990

4 0 1 2 3 89 89 89
}

{ OFF
4 1 4
22.500000 54.500000 0.500010
23.500000 54.500000 0.500010
23.500000 55.500000 0.500010
22.500000 55.500000 0.500010

4 0 1 2 3 89 89 89
}

{ OFF
4 1 4
22.500000 55.500000 -0.499990
23.500000 55.500000 -0.499990
23.500000 56.500000 -0.499990
22.500000 56.500000 -0.499990

4 0 1 2 3 106 106 106
}

{ OFF
4 1 4
22.500000 55.500000 0.500010
23.500000 55.500000 0.500010
23.500000 56.500000 0.500010
22.500000 56.500000 0.500010

4 0 1 2 3 106 106 106
}

{ OFF
4 1 4
22.500000 56.500000 -0.499990
23.500000 56.500000 -0.499990
23.500000 57.500000 -0.499990
22.500000 57.500000 -0.499990

4 0 1 2 3 106 106 106
}

{ OFF
4 1 4
22.500000 56.500000 0.500010
23.500000 56.500000 0.500010
23.500000 57.500000 0.500010
22.500000 57.500000 0.500010

4 0 1 2 3 106 106 106
}

{ OFF
4 1 4
22.500000 57.500000 -0.499990
23.500000 57.500000 -0.499990
23.500000 58.500000 -0.499990
22.500000 58.500000 -0.499990

4 0 1 2 3 106 106 106
}

{ OFF
4 1 4
22.500000 57.500000 0.500010
23.500000 57.500000 0.500010
23.500000 58.500000 0.500010
22.500000 58.500000 0.500010

4 0 1 2 3 106 106 106
}

{ OFF
4 1 4
22.500000 58.500000 -0.499990
23.500000 58.500000 -0.499990
23.500000 59.500000 -0.499990
22.500000 59.500000 -0.499990

4 0 1 2 3 125 125 125
}

{ OFF
4 1 4
22.500000 58.500000 0.500010
23.500000 58.500000 0.500010
23.500000 59.500000 0.500010
22.500000 59.500000 0.500010

4 0 1 2 3 125 125 125
}

{ OFF
4 1 4
22.500000 59.500000 -0.499990
23.500000 59.500000 -0.499990
23.500000 60.500000 -0.499990
22.500000 60.500000 -0.499990

4 0 1 2 3 125 125 125
}

{ OFF
4 1 4
22.500000 59.500000 0.500010
23.500000 59.500000 0.500010
23.500000 60.500000 0.500010
22.500000 60.500000 0.500010

4 0 1 2 3 125 125 125
}

{ OFF
4 1 4
22.500000 60.500000 -0.499990
23.500000 60.500000 -0.499990
23.500000 61.500000 -0.499990
22.500000 61.500000 -0.499990

4 0 1 2 3 125 125 125
}

{ OFF
4 1 4
22.500000 60.500000 0.500010
23.500000 60.500000 0.500010
23.500000 61.500000 0.500010
22.500000 61.500000 0.500010

4 0 1 2 3 125 125 125
}

{ OFF
4 1 4
22.500000 61.500000 -0.499990
23.500000 61.500000 -0.499990
23.500000 62.500000 -0.499990
22.500000 62.500000 -0.499990

4 0 1 2 3 106 106 106
}

{ OFF
4 1 4
22.500000 61.500000 0.500010
23.500000 61.500000 0.500010
23.500000 62.500000 0.500010
22.500000 62.500000 0.500010

4 0 1 2 3 106 106 106
}

{ OFF
4 1 4
22.500000 62.500000 -0.499990
23.500000 62.500000 -0.499990
23.500000 63.500000 -0.499990
22.500000 63.500000 -0.499990

4 0 1 2 3 106 106 106
}

{ OFF
4 1 4
22.500000 62.500000 0.500010
23.500000 62.500000 0.500010
23.500000 63.500000 0.500010
22.500000 63.500000 0.500010

4 0 1 2 3 106 106 106
}

{ OFF
4 1 4
22.500000 63.500000 -0.499990
23.500000 63.500000 -0.499990
23.500000 64.500000 -0.499990
22.500000 64.500000 -0.499990

4 0 1 2 3 106 106 106
}

{ OFF
4 1 4
22.500000 63.500000 0.500010
23.500000 63.500000 0.500010
23.500000 64.500000 0.500010
22.500000 64.500000 0.500010

4 0 1 2 3 106 106 106
}

{ OFF
4 1 4
22.500000 64.500000 -0.499990
23.500000 64.500000 -0.499990
23.500000 65.500000 -0.499990
22.500000 65.500000 -0.499990

4 0 1 2 3 89 89 89
}

{ OFF
4 1 4
22.500000 64.500000 0.500010
23.500000 64.500000 0.500010
23.500000 65.500000 0.500010
22.500000 65.500000 0.500010

4 0 1 2 3 89 89 89
}

{ OFF
4 1 4
22.500000 65.500000 -0.499990
23.500000 65.500000 -0.499990
23.500000 66.500000 -0.499990
22.500000 66.500000 -0.499990

4 0 1 2 3 89 89 89
}

{ OFF
4 1 4
22.500000 65.500000 0.500010
23.500000 65.500000 0.500010
23.500000 66.500000 0.500010
22.500000 66.500000 0.500010

4 0 1 2 3 89 89 89
}

{ OFF
4 1 4
22.500010 66.500000 -0.500000
22.500010 67.500000 -0.500000
22.500010 67.500000 0.500000
22.500010 66.500000 0.500000

4 0 1 2 3 73 73 73
}

{ OFF
4 1 4
22.500000 66.500000 -0.499990
23.500000 66.500000 -0.499990
23.500000 67.500000 -0.499990
22.500000 67.500000 -0.499990

4 0 1 2 3 73 73 73
}

{ OFF
4 1 4
22.500000 67.500008 -0.500000
23.500000 67.500008 -0.500000
23.500000 67.500008 0.500000
22.500000 67.500008 0.500000

4 0 1 2 3 73 73 73
}

{ OFF
4 1 4
22.500000 66.500000 0.500010
23.500000 66.500000 0.500010
23.500000 67.500000 0.500010
22.500000 67.500000 0.500010

4 0 1 2 3 73 73 73
}

{ OFF
4 1 4
23.500010 52.500000 -0.500000
23.500010 53.500000 -0.500000
23.500010 53.500000 0.500000
23.500010 52.500000 0.500000

4 0 1 2 3 89 89 89
}

{ OFF
4 1 4
23.500000 52.500011 -0.500000
24.500000 52.500011 -0.500000
24.500000 52.500011 0.500000
23.500000 52.500011 0.500000

4 0 1 2 3 89 89 89
}

{ OFF
4 1 4
23.500000 52.500000 -0.499990
24.500000 52.500000 -0.499990
24.500000 53.500000 -0.499990
23.500000 53.500000 -0.499990

4 0 1 2 3 89 89 89
}

{ OFF
4 1 4
23.500000 52.500000 0.500010
24.500000 52.500000 0.500010
24.500000 53.500000 0.500010
23.500000 53.500000 0.500010

4 0 1 2 3 89 89 89
}

{ OFF
4 1 4
23.500000 53.500000 -0.499990
24.500000 53.500000 -0.499990
24.500000 54.500000 -0.499990
23.500000 54.500000 -0.499990

4 0 1 2 3 106 106 106
}

{ OFF
4 1 4
23.500000 53.500000 0.500010
24.500000 53.500000 0.500010
24.500000 54.500000 0.500010
23.500000 54.500000 0.500010

4 0 1 2 3 106 106 106
}

{ OFF
4 1 4
23.500000 54.500000 -0.499990
24.500000 54.500000 -0.499990
24.500000 55.500000 -0.499990
23.500000 55.500000 -0.499990

4 0 1 2 3 106 106 106
}

{ OFF
4 1 4
23.500000 54.500000 0.500010
24.500000 54.500000 0.500010
24.500000 55.500000 0.500010
23.500000 55.500000 0.500010

4 0 1 2 3 106 106 106
}

{ OFF
4 1 4
23.500000 55.500000 -0.499990
24.500000 55.500000 -0.499990
24.500000 56.500000 -0.499990
23.500000 56.500000 -0.499990

4 0 1 2 3 125 125 125
}

{ OFF
4 1 4
23.500000 55.500000 0.500010
24.500000 55.500000 0.500010
24.500000 56.500000 0.500010
23.500000 56.500000 0.500010

4 0 1 2 3 125 125 125
}

{ OFF
4 1 4
23.500000 56.500000 -0.499990
24.500000 56.500000 -0.499990
24.500000 57.500000 -0.499990
23.500000 57.500000 -0.499990

4 0 1 2 3 125 125 125
}

{ OFF
4 1 4
23.500000 56.500000 0.500010
24.500000 56.500000 0.500010
24.500000 57.500000 0.500010
23.500000 57.500000 0.500010

4 0 1 2 3 125 125 125
}

{ OFF
4 1 4
23.500000 57.500000 -0.499990
24.500000 57.500000 -0.499990
24.500000 58.500000 -0.499990
23.500000 58.500000 -0.499990

4 0 1 2 3 125 125 125
}

{ OFF
4 1 4
23.500000 57.500000 0.500010
24.500000 57.500000 0.500010
24.500000 58.500000 0.500010
23.500000 58.500000 0.500010

4 0 1 2 3 125 125 125
}

{ OFF
4 1 4
23.500000 58.500000 -0.499990
24.500000 58.500000 -0.499990
24.500000 59.500000 -0.499990
23.500000 59.500000 -0.499990

4 0 1 2 3 146 146 146
}

{ OFF
4 1 4
23.500000 58.500000 0.500010
24.500000 58.500000 0.500010
24.500000 59.500000 0.500010
23.500000 59.500000 0.500010

4 0 1 2 3 146 146 146
}

{ OFF
4 1 4
23.500000 59.500000 -0.499990
24.500000 59.500000 -0.499990
24.500000 60.500000 -0.499990
23.500000 60.500000 -0.499990

4 0 1 2 3 146 146 146
}

{ OFF
4 1 4
23.500000 59.500000 0.500010
24.500000 59.500000 0.500010
24.500000 60.500000 0.500010
23.500000 60.500000 0.500010

4 0 1 2 3 146 146 146
}

{ OFF
4 1 4
23.500000 60.500000 -0.499990
24.500000 60.500000 -0.499990
24.500000 61.500000 -0.499990
23.500000 61.500000 -0.499990

4 0 1 2 3 146 146 146
}

{ OFF
4 1 4
23.500000 60.500000 0.500010
24.500000 60.500000 0.500010
24.500000 61.500000 0.500010
23.500000 61.500000 0.500010

4 0 1 2 3 146 146 146
}

{ OFF
4 1 4
23.500000 61.500000 -0.499990
24.500000 61.500000 -0.499990
24.500000 62.500000 -0.499990
23.500000 62.500000 -0.499990

4 0 1 2 3 125 125 125
}

{ OFF
4 1 4
23.500000 61.500000 0.500010
24.500000 61.500000 0.500010
24.500000 62.500000 0.500010
23.500000 62.500000 0.500010

4 0 1 2 3 125 125 125
}

{ OFF
4 1 4
23.500000 62.500000 -0.499990
24.500000 62.500000 -0.499990
24.500000 63.500000 -0.499990
23.500000 63.500000 -0.499990

4 0 1 2 3 125 125 125
}

{ OFF
4 1 4
23.500000 62.500000 0.500010
24.500000 62.500000 0.500010
24.500000 63.500000 0.500010
23.500000 63.500000 0.500010

4 0 1 2 3 125 125 125
}

{ OFF
4 1 4
23.500000 63.500000 -0.499990
24.500000 63.500000 -0.499990
24.500000 64.500000 -0.499990
23.500000 64.500000 -0.499990

4 0 1 2 3 125 125 125
}

{ OFF
4 1 4
23.500000 63.500000 0.500010
24.500000 63.500000 0.500010
24.500000 64.500000 0.500010
23.500000 64.500000 0.500010

4 0 1 2 3 125 125 125
}

{ OFF
4 1 4
23.500000 64.500000 -0.499990
24.500000 64.500000 -0.499990
24.500000 65.500000 -0.499990
23.500000 65.500000 -0.499990

4 0 1 2 3 106 106 106
}

{ OFF
4 1 4
23.500000 64.500000 0.500010
24.500000 64.500000 0.500010
24.500000 65.500000 0.500010
23.500000 65.500000 0.500010

4 0 1 2 3 106 106 106
}

{ OFF
4 1 4
23.500000 65.500000 -0.499990
24.500000 65.500000 -0.499990
24.500000 66.500000 -0.499990
23.500000 66.500000 -0.499990

4 0 1 2 3 106 106 106
}

{ OFF
4 1 4
23.500000 65.500000 0.500010
24.500000 65.500000 0.500010
24.500000 66.500000 0.500010
23.500000 66.500000 0.500010

4 0 1 2 3 106 106 106
}

{ OFF
4 1 4
23.500000 66.500000 -0.499990
24.500000 66.500000 -0.499990
24.500000 67.500000 -0.499990
23.500000 67.500000 -0.499990

4 0 1 2 3 89 89 89
}

{ OFF
4 1 4
23.500000 67.500008 -0.500000
24.500000 67.500008 -0.500000
24.500000 67.500008 0.500000
23.500000 67.500008 0.500000

4 0 1 2 3 89 89 89
}

{ OFF
4 1 4
23.500000 66.500000 0.500010
24.500000 66.500000 0.500010
24.500000 67.500000 0.500010
23.500000 67.500000 0.500010

4 0 1 2 3 89 89 89
}

{ OFF
4 1 4
24.500000 52.500011 -0.500000
25.500000 52.500011 -0.500000
25.500000 52.500011 0.500000
24.500000 52.500011 0.500000

4 0 1 2 3 106 106 106
}

{ OFF
4 1 4
24.500000 52.500000 -0.499990
25.500000 52.500000 -0.499990
25.500000 53.500000 -0.499990
24.500000 53.500000 -0.499990

4 0 1 2 3 106 106 106
}

{ OFF
4 1 4
24.500000 52.500000 0.500010
25.500000 52.500000 0.500010
25.500000 53.500000 0.500010
24.500000 53.500000 0.500010

4 0 1 2 3 106 106 106
}

{ OFF
4 1 4
24.500000 53.500000 -0.499990
25.500000 53.500000 -0.499990
25.500000 54.500000 -0.499990
24.500000 54.500000 -0.499990

4 0 1 2 3 125 125 125
}

{ OFF
4 1 4
24.500000 53.500000 0.500010
25.500000 53.500000 0.500010
25.500000 54.500000 0.500010
24.500000 54.500000 0.500010

4 0 1 2 3 125 125 125
}

{ OFF
4 1 4
24.500000 54.500000 -0.499990
25.500000 54.500000 -0.499990
25.500000 55.500000 -0.499990
24.500000 55.500000 -0.499990

4 0 1 2 3 125 125 125
}

{ OFF
4 1 4
24.500000 54.500000 0.500010
25.500000 54.500000 0.500010
25.500000 55.500000 0.500010
24.500000 55.500000 0.500010

4 0 1 2 3 125 125 125
}

{ OFF
4 1 4
24.500000 55.500000 -0.499990
25.500000 55.500000 -0.499990
25.500000 56.500000 -0.499990
24.500000 56.500000 -0.499990

4 0 1 2 3 146 146 146
}

{ OFF
4 1 4
24.500000 55.500000 0.500010
25.500000 55.500000 0.500010
25.500000 56.500000 0.500010
24.500000 56.500000 0.500010

4 0 1 2 3 146 146 146
}

{ OFF
4 1 4
24.500000 56.500000 -0.499990
25.500000 56.500000 -0.499990
25.500000 57.500000 -0.499990
24.500000 57.500000 -0.499990

4 0 1 2 3 146 146 146
}

{ OFF
4 1 4
24.500000 56.500000 0.500010
25.500000 56.500000 0.500010
25.500000 57.500000 0.500010
24.500000 57.500000 0.500010

4 0 1 2 3 146 146 146
}

{ OFF
4 1 4
24.500000 57.500000 -0.499990
25.500000 57.500000 -0.499990
25.500000 58.500000 -0.499990
24.500000 58.500000 -0.499990

4 0 1 2 3 146 146 146
}

{ OFF
4 1 4
24.500000 57.500000 0.500010
25.500000 57.500000 0.500010
25.500000 58.500000 0.500010
24.500000 58.500000 0.500010

4 0 1 2 3 146 146 146
}

{ OFF
4 1 4
24.500000 58.500000 -0.499990
25.500000 58.500000 -0.499990
25.500000 59.500000 -0.499990
24.500000 59.500000 -0.499990

4 0 1 2 3 146 146 146
}

{ OFF
4 1 4
24.500000 58.500000 0.500010
25.500000 58.500000 0.500010
25.500000 59.500000 0.500010
24.500000 59.500000 0.500010

4 0 1 2 3 146 146 146
}

{ OFF
4 1 4
24.500000 59.500000 -0.499990
25.500000 59.500000 -0.499990
25.500000 60.500000 -0.499990
24.500000 60.500000 -0.499990

4 0 1 2 3 146 146 146
}

{ OFF
4 1 4
24.500000 59.500000 0.500010
25.500000 59.500000 0.500010
25.500000 60.500000 0.500010
24.500000 60.500000 0.500010

4 0 1 2 3 146 146 146
}

{ OFF
4 1 4
24.500000 60.500000 -0.499990
25.500000 60.500000 -0.499990
25.500000 61.500000 -0.499990
24.500000 61.500000 -0.499990

4 0 1 2 3 146 146 146
}

{ OFF
4 1 4
24.500000 60.500000 0.500010
25.500000 60.500000 0.500010
25.500000 61.500000 0.500010
24.500000 61.500000 0.500010

4 0 1 2 3 146 146 146
}

{ OFF
4 1 4
24.500000 61.500000 -0.499990
25.500000 61.500000 -0.499990
25.500000 62.500000 -0.499990
24.500000 62.500000 -0.499990

4 0 1 2 3 146 146 146
}

{ OFF
4 1 4
24.500000 61.500000 0.500010
25.500000 61.500000 0.500010
25.500000 62.500000 0.500010
24.500000 62.500000 0.500010

4 0 1 2 3 146 146 146
}

{ OFF
4 1 4
24.500000 62.500000 -0.499990
25.500000 62.500000 -0.499990
25.500000 63.500000 -0.499990
24.500000 63.500000 -0.499990

4 0 1 2 3 146 146 146
}

{ OFF
4 1 4
24.500000 62.500000 0.500010
25.500000 62.500000 0.500010
25.500000 63.500000 0.500010
24.500000 63.500000 0.500010

4 0 1 2 3 146 146 146
}

{ OFF
4 1 4
24.500000 63.500000 -0.499990
25.500000 63.500000 -0.499990
25.500000 64.500000 -0.499990
24.500000 64.500000 -0.499990

4 0 1 2 3 146 146 146
}

{ OFF
4 1 4
24.500000 63.500000 0.500010
25.500000 63.500000 0.500010
25.500000 64.500000 0.500010
24.500000 64.500000 0.500010

4 0 1 2 3 146 146 146
}

{ OFF
4 1 4
24.500000 64.500000 -0.499990
25.500000 64.500000 -0.499990
25.500000 65.500000 -0.499990
24.500000 65.500000 -0.499990

4 0 1 2 3 125 125 125
}

{ OFF
4 1 4
24.500000 64.500000 0.500010
25.500000 64.500000 0.500010
25.500000 65.500000 0.500010
24.500000 65.500000 0.500010

4 0 1 2 3 125 125 125
}

{ OFF
4 1 4
24.500000 65.500000 -0.499990
25.500000 65.500000 -0.499990
25.500000 66.500000 -0.499990
24.500000 66.500000 -0.499990

4 0 1 2 3 125 125 125
}

{ OFF
4 1 4
24.500000 65.500000 0.500010
25.500000 65.500000 0.500010
25.500000 66.500000 0.500010
24.500000 66.500000 0.500010

4 0 1 2 3 125 125 125
}

{ OFF
4 1 4
24.500000 66.500000 -0.499990
25.500000 66.500000 -0.499990
25.500000 67.500000 -0.499990
24.500000 67.500000 -0.499990

4 0 1 2 3 106 106 106
}

{ OFF
4 1 4
24.500000 66.500000 0.500010
25.500000 66.500000 0.500010
25.500000 67.500000 0.500010
24.500000 67.500000 0.500010

4 0 1 2 3 106 106 106
}

{ OFF
4 1 4
24.500010 67.500000 -0.500000
24.500010 68.500000 -0.500000
24.500010 68.500000 0.500000
24.500010 67.500000 0.500000

4 0 1 2 3 89 89 89
}

{ OFF
4 1 4
24.500000 67.500000 -0.499990
25.500000 67.500000 -0.499990
25.500000 68.500000 -0.499990
24.500000 68.500000 -0.499990

4 0 1 2 3 89 89 89
}

{ OFF
4 1 4
24.500000 68.500008 -0.500000
25.500000 68.500008 -0.500000
25.500000 68.500008 0.500000
24.500000 68.500008 0.500000

4 0 1 2 3 89 89 89
}

{ OFF
4 1 4
24.500000 67.500000 0.500010
25.500000 67.500000 0.500010
25.500000 68.500000 0.500010
24.500000 68.500000 0.500010

4 0 1 2 3 89 89 89
}

{ OFF
4 1 4
25.500010 51.500000 -0.500000
25.500010 52.500000 -0.500000
25.500010 52.500000 0.500000
25.500010 51.500000 0.500000

4 0 1 2 3 106 106 106
}

{ OFF
4 1 4
25.500000 51.500011 -0.500000
26.500000 51.500011 -0.500000
26.500000 51.500011 0.500000
25.500000 51.500011 0.500000

4 0 1 2 3 106 106 106
}

{ OFF
4 1 4
25.500000 51.500000 -0.499990
26.500000 51.500000 -0.499990
26.500000 52.500000 -0.499990
25.500000 52.500000 -0.499990

4 0 1 2 3 106 106 106
}

{ OFF
4 1 4
25.500000 51.500000 0.500010
26.500000 51.500000 0.500010
26.500000 52.500000 0.500010
25.500000 52.500000 0.500010

4 0 1 2 3 106 106 106
}

{ OFF
4 1 4
25.500000 52.500000 -0.499990
26.500000 52.500000 -0.499990
26.500000 53.500000 -0.499990
25.500000 53.500000 -0.499990

4 0 1 2 3 125 125 125
}

{ OFF
4 1 4
25.500000 52.500000 0.500010
26.500000 52.500000 0.500010
26.500000 53.500000 0.500010
25.500000 53.500000 0.500010

4 0 1 2 3 125 125 125
}

{ OFF
4 1 4
25.500000 53.500000 -0.499990
26.500000 53.500000 -0.499990
26.500000 54.500000 -0.499990
25.500000 54.500000 -0.499990

4 0 1 2 3 146 146 146
}

{ OFF
4 1 4
25.500000 53.500000 0.500010
26.500000 53.500000 0.500010
26.500000 54.500000 0.500010
25.500000 54.500000 0.500010

4 0 1 2 3 146 146 146
}

{ OFF
4 1 4
25.500000 54.500000 -0.499990
26.500000 54.500000 -0.499990
26.500000 55.500000 -0.499990
25.500000 55.500000 -0.499990

4 0 1 2 3 146 146 146
}

{ OFF
4 1 4
25.500000 54.500000 0.500010
26.500000 54.500000 0.500010
26.500000 55.500000 0.500010
25.500000 55.500000 0.500010

4 0 1 2 3 146 146 146
}

{ OFF
4 1 4
25.500000 55.500000 -0.499990
26.500000 55.500000 -0.499990
26.500000 56.500000 -0.499990
25.500000 56.500000 -0.499990

4 0 1 2 3 146 146 146
}

{ OFF
4 1 4
25.500000 55.500000 0.500010
26.500000 55.500000 0.500010
26.500000 56.500000 0.500010
25.500000 56.500000 0.500010

4 0 1 2 3 146 146 146
}

{ OFF
4 1 4
25.500000 56.500000 -0.499990
26.500000 56.500000 -0.499990
26.500000 57.500000 -0.499990
25.500000 57.500000 -0.499990

4 0 1 2 3 180 180 180
}

{ OFF
4 1 4
25.500000 56.500000 0.500010
26.500000 56.500000 0.500010
26.500000 57.500000 0.500010
25.500000 57.500000 0.500010

4 0 1 2 3 180 180 180
}

{ OFF
4 1 4
25.500000 57.500000 -0.499990
26.500000 57.500000 -0.499990
26.500000 58.500000 -0.499990
25.500000 58.500000 -0.499990

4 0 1 2 3 180 180 180
}

{ OFF
4 1 4
25.500000 57.500000 0.500010
26.500000 57.500000 0.500010
26.500000 58.500000 0.500010
25.500000 58.500000 0.500010

4 0 1 2 3 180 180 180
}

{ OFF
4 1 4
25.500000 58.500000 -0.499990
26.500000 58.500000 -0.499990
26.500000 59.500000 -0.499990
25.500000 59.500000 -0.499990

4 0 1 2 3 180 180 180
}

{ OFF
4 1 4
25.500000 58.500000 0.500010
26.500000 58.500000 0.500010
26.500000 59.500000 0.500010
25.500000 59.500000 0.500010

4 0 1 2 3 180 180 180
}

{ OFF
4 1 4
25.500000 59.500000 -0.499990
26.500000 59.500000 -0.499990
26.500000 60.500000 -0.499990
25.500000 60.500000 -0.499990

4 0 1 2 3 180 180 180
}

{ OFF
4 1 4
25.500000 59.500000 0.500010
26.500000 59.500000 0.500010
26.500000 60.500000 0.500010
25.500000 60.500000 0.500010

4 0 1 2 3 180 180 180
}

{ OFF
4 1 4
25.500000 60.500000 -0.499990
26.500000 60.500000 -0.499990
26.500000 61.500000 -0.499990
25.500000 61.500000 -0.499990

4 0 1 2 3 180 180 180
}

{ OFF
4 1 4
25.500000 60.500000 0.500010
26.500000 60.500000 0.500010
26.500000 61.500000 0.500010
25.500000 61.500000 0.500010

4 0 1 2 3 180 180 180
}

{ OFF
4 1 4
25.500000 61.500000 -0.499990
26.500000 61.500000 -0.499990
26.500000 62.500000 -0.499990
25.500000 62.500000 -0.499990

4 0 1 2 3 180 180 180
}

{ OFF
4 1 4
25.500000 61.500000 0.500010
26.500000 61.500000 0.500010
26.500000 62.500000 0.500010
25.500000 62.500000 0.500010

4 0 1 2 3 180 180 180
}

{ OFF
4 1 4
25.500000 62.500000 -0.499990
26.500000 62.500000 -0.499990
26.500000 63.500000 -0.499990
25.500000 63.500000 -0.499990

4 0 1 2 3 180 180 180
}

{ OFF
4 1 4
25.500000 62.500000 0.500010
26.500000 62.500000 0.500010
26.500000 63.500000 0.500010
25.500000 63.500000 0.500010

4 0 1 2 3 180 180 180
}

{ OFF
4 1 4
25.500000 63.500000 -0.499990
26.500000 63.500000 -0.499990
26.500000 64.500000 -0.499990
25.500000 64.500000 -0.499990

4 0 1 2 3 146 146 146
}

{ OFF
4 1 4
25.500000 63.500000 0.500010
26.500000 63.500000 0.500010
26.500000 64.500000 0.500010
25.500000 64.500000 0.500010

4 0 1 2 3 146 146 146
}

{ OFF
4 1 4
25.500000 64.500000 -0.499990
26.500000 64.500000 -0.499990
26.500000 65.500000 -0.499990
25.500000 65.500000 -0.499990

4 0 1 2 3 146 146 146
}

{ OFF
4 1 4
25.500000 64.500000 0.500010
26.500000 64.500000 0.500010
26.500000 65.500000 0.500010
25.500000 65.500000 0.500010

4 0 1 2 3 146 146 146
}

{ OFF
4 1 4
25.500000 65.500000 -0.499990
26.500000 65.500000 -0.499990
26.500000 66.500000 -0.499990
25.500000 66.500000 -0.499990

4 0 1 2 3 146 146 146
}

{ OFF
4 1 4
25.500000 65.500000 0.500010
26.500000 65.500000 0.500010
26.500000 66.500000 0.500010
25.500000 66.500000 0.500010

4 0 1 2 3 146 146 146
}

{ OFF
4 1 4
25.500000 66.500000 -0.499990
26.500000 66.500000 -0.499990
26.500000 67.500000 -0.499990
25.500000 67.500000 -0.499990

4 0 1 2 3 125 125 125
}

{ OFF
4 1 4
25.500000 66.500000 0.500010
26.500000 66.500000 0.500010
26.500000 67.500000 0.500010
25.500000 67.500000 0.500010

4 0 1 2 3 125 125 125
}

{ OFF
4 1 4
25.500000 67.500000 -0.499990
26.500000 67.500000 -0.499990
26.500000 68.500000 -0.499990
25.500000 68.500000 -0.499990

4 0 1 2 3 106 106 106
}

{ OFF
4 1 4
25.500000 68.500008 -0.500000
26.500000 68.500008 -0.500000
26.500000 68.500008 0.500000
25.500000 68.500008 0.500000

4 0 1 2 3 106 106 106
}

{ OFF
4 1 4
25.500000 67.500000 0.500010
26.500000 67.500000 0.500010
26.500000 68.500000 0.500010
25.500000 68.500000 0.500010

4 0 1 2 3 106 106 106
}

{ OFF
4 1 4
26.500000 51.500011 -0.500000
27.500000 51.500011 -0.500000
27.500000 51.500011 0.500000
26.500000 51.500011 0.500000

4 0 1 2 3 146 146 146
}

{ OFF
4 1 4
26.500000 51.500000 -0.499990
27.500000 51.500000 -0.499990
27.500000 52.500000 -0.499990
26.500000 52.500000 -0.499990

4 0 1 2 3 146 146 146
}

{ OFF
4 1 4
26.500000 51.500000 0.500010
27.500000 51.500000 0.500010
27.500000 52.500000 0.500010
26.500000 52.500000 0.500010

4 0 1 2 3 146 146 146
}

{ OFF
4 1 4
26.500000 52.500000 -0.499990
27.500000 52.500000 -0.499990
27.500000 53.500000 -0.499990
26.500000 53.500000 -0.499990

4 0 1 2 3 146 146 146
}

{ OFF
4 1 4
26.500000 52.500000 0.500010
27.500000 52.500000 0.500010
27.500000 53.500000 0.500010
26.500000 53.500000 0.500010

4 0 1 2 3 146 146 146
}

{ OFF
4 1 4
26.500000 53.500000 -0.499990
27.500000 53.500000 -0.499990
27.500000 54.500000 -0.499990
26.500000 54.500000 -0.499990

4 0 1 2 3 146 146 146
}

{ OFF
4 1 4
26.500000 53.500000 0.500010
27.500000 53.500000 0.500010
27.500000 54.500000 0.500010
26.500000 54.500000 0.500010

4 0 1 2 3 146 146 146
}

{ OFF
4 1 4
26.500000 54.500000 -0.499990
27.500000 54.500000 -0.499990
27.500000 55.500000 -0.499990
26.500000 55.500000 -0.499990

4 0 1 2 3 180 180 180
}

{ OFF
4 1 4
26.500000 54.500000 0.500010
27.500000 54.500000 0.500010
27.500000 55.500000 0.500010
26.500000 55.500000 0.500010

4 0 1 2 3 180 180 180
}

{ OFF
4 1 4
26.500000 55.500000 -0.499990
27.500000 55.500000 -0.499990
27.500000 56.500000 -0.499990
26.500000 56.500000 -0.499990

4 0 1 2 3 180 180 180
}

{ OFF
4 1 4
26.500000 55.500000 0.500010
27.500000 55.500000 0.500010
27.500000 56.500000 0.500010
26.500000 56.500000 0.500010

4 0 1 2 3 180 180 180
}

{ OFF
4 1 4
26.500000 56.500000 -0.499990
27.500000 56.500000 -0.499990
27.500000 57.500000 -0.499990
26.500000 57.500000 -0.499990

4 0 1 2 3 180 180 180
}

{ OFF
4 1 4
26.500000 56.500000 0.500010
27.500000 56.500000 0.500010
27.500000 57.500000 0.500010
26.500000 57.500000 0.500010

4 0 1 2 3 180 180 180
}

{ OFF
4 1 4
26.500000 57.500000 -0.499990
27.500000 57.500000 -0.499990
27.500000 58.500000 -0.499990
26.500000 58.500000 -0.499990

4 0 1 2 3 205 205 205
}

{ OFF
4 1 4
26.500000 57.500000 0.500010
27.500000 57.500000 0.500010
27.500000 58.500000 0.500010
26.500000 58.500000 0.500010

4 0 1 2 3 205 205 205
}

{ OFF
4 1 4
26.500000 58.500000 -0.499990
27.500000 58.500000 -0.499990
27.500000 59.500000 -0.499990
26.500000 59.500000 -0.499990

4 0 1 2 3 205 205 205
}

{ OFF
4 1 4
26.500000 58.500000 0.500010
27.500000 58.500000 0.500010
27.500000 59.500000 0.500010
26.500000 59.500000 0.500010

4 0 1 2 3 205 205 205
}

{ OFF
4 1 4
26.500000 59.500000 -0.499990
27.500000 59.500000 -0.499990
27.500000 60.500000 -0.499990
26.500000 60.500000 -0.499990

4 0 1 2 3 205 205 205
}

{ OFF
4 1 4
26.500000 59.500000 0.500010
27.500000 59.500000 0.500010
27.500000 60.500000 0.500010
26.500000 60.500000 0.500010

4 0 1 2 3 205 205 205
}

{ OFF
4 1 4
26.500000 60.500000 -0.499990
27.500000 60.500000 -0.499990
27.500000 61.500000 -0.499990
26.500000 61.500000 -0.499990

4 0 1 2 3 205 205 205
}

{ OFF
4 1 4
26.500000 60.500000 0.500010
27.500000 60.500000 0.500010
27.500000 61.500000 0.500010
26.500000 61.500000 0.500010

4 0 1 2 3 205 205 205
}

{ OFF
4 1 4
26.500000 61.500000 -0.499990
27.500000 61.500000 -0.499990
27.500000 62.500000 -0.499990
26.500000 62.500000 -0.499990

4 0 1 2 3 205 205 205
}

{ OFF
4 1 4
26.500000 61.500000 0.500010
27.500000 61.500000 0.500010
27.500000 62.500000 0.500010
26.500000 62.500000 0.500010

4 0 1 2 3 205 205 205
}

{ OFF
4 1 4
26.500000 62.500000 -0.499990
27.500000 62.500000 -0.499990
27.500000 63.500000 -0.499990
26.500000 63.500000 -0.499990

4 0 1 2 3 180 180 180
}

{ OFF
4 1 4
26.500000 62.500000 0.500010
27.500000 62.500000 0.500010
27.500000 63.500000 0.500010
26.500000 63.500000 0.500010

4 0 1 2 3 180 180 180
}

{ OFF
4 1 4
26.500000 63.500000 -0.499990
27.500000 63.500000 -0.499990
27.500000 64.500000 -0.499990
26.500000 64.500000 -0.499990

4 0 1 2 3 180 180 180
}

{ OFF
4 1 4
26.500000 63.500000 0.500010
27.500000 63.500000 0.500010
27.500000 64.500000 0.500010
26.500000 64.500000 0.500010

4 0 1 2 3 180 180 180
}

{ OFF
4 1 4
26.500000 64.500000 -0.499990
27.500000 64.500000 -0.499990
27.500000 65.500000 -0.499990
26.500000 65.500000 -0.499990

4 0 1 2 3 180 180 180
}

{ OFF
4 1 4
26.500000 64.500000 0.500010
27.500000 64.500000 0.500010
27.500000 65.500000 0.500010
26.500000 65.500000 0.500010

4 0 1 2 3 180 180 180
}

{ OFF
4 1 4
26.500000 65.500000 -0.499990
27.500000 65.500000 -0.499990
27.500000 66.500000 -0.499990
26.500000 66.500000 -0.499990

4 0 1 2 3 146 146 146
}

{ OFF
4 1 4
26.500000 65.500000 0.500010
27.500000 65.500000 0.500010
27.500000 66.500000 0.500010
26.500000 66.500000 0.500010

4 0 1 2 3 146 146 146
}

{ OFF
4 1 4
26.500000 66.500000 -0.499990
27.500000 66.500000 -0.499990
27.500000 67.500000 -0.499990
26.500000 67.500000 -0.499990

4 0 1 2 3 146 146 146
}

{ OFF
4 1 4
26.500000 66.500000 0.500010
27.500000 66.500000 0.500010
27.500000 67.500000 0.500010
26.500000 67.500000 0.500010

4 0 1 2 3 146 146 146
}

{ OFF
4 1 4
26.500000 67.500000 -0.499990
27.500000 67.500000 -0.499990
27.500000 68.500000 -0.499990
26.500000 68.500000 -0.499990

4 0 1 2 3 146 146 146
}

{ OFF
4 1 4
26.500000 67.500000 0.500010
27.500000 67.500000 0.500010
27.500000 68.500000 0.500010
26.500000 68.500000 0.500010

4 0 1 2 3 146 146 146
}

{ OFF
4 1 4
26.500010 68.500000 -0.500000
26.500010 69.500000 -0.500000
26.500010 69.500000 0.500000
26.500010 68.500000 0.500000

4 0 1 2 3 106 106 106
}

{ OFF
4 1 4
26.500000 68.500000 -0.499990
27.500000 68.500000 -0.499990
27.500000 69.500000 -0.499990
26.500000 69.500000 -0.499990

4 0 1 2 3 106 106 106
}

{ OFF
4 1 4
26.500000 69.500008 -0.500000
27.500000 69.500008 -0.500000
27.500000 69.500008 0.500000
26.500000 69.500008 0.500000

4 0 1 2 3 106 106 106
}

{ OFF
4 1 4
26.500000 68.500000 0.500010
27.500000 68.500000 0.500010
27.500000 69.500000 0.500010
26.500000 69.500000 0.500010

4 0 1 2 3 106 106 106
}

{ OFF
4 1 4
27.500010 50.500000 -0.500000
27.500010 51.500000 -0.500000
27.500010 51.500000 0.500000
27.500010 50.500000 0.500000

4 0 1 2 3 146 146 146
}

{ OFF
4 1 4
27.500000 50.500011 -0.500000
28.500000 50.500011 -0.500000
28.500000 50.500011 0.500000
27.500000 50.500011 0.500000

4 0 1 2 3 146 146 146
}

{ OFF
4 1 4
27.500000 50.500000 -0.499990
28.500000 50.500000 -0.499990
28.500000 51.500000 -0.499990
27.500000 51.500000 -0.499990

4 0 1 2 3 146 146 146
}

{ OFF
4 1 4
27.500000 50.500000 0.500010
28.500000 50.500000 0.500010
28.500000 51.500000 0.500010
27.500000 51.500000 0.500010

4 0 1 2 3 146 146 146
}

{ OFF
4 1 4
27.500000 51.500000 -0.499990
28.500000 51.500000 -0.499990
28.500000 52.500000 -0.499990
27.500000 52.500000 -0.499990

4 0 1 2 3 146 146 146
}

{ OFF
4 1 4
27.500000 51.500000 0.500010
28.500000 51.500000 0.500010
28.500000 52.500000 0.500010
27.500000 52.500000 0.500010

4 0 1 2 3 146 146 146
}

{ OFF
4 1 4
27.500000 52.500000 -0.499990
28.500000 52.500000 -0.499990
28.500000 53.500000 -0.499990
27.500000 53.500000 -0.499990

4 0 1 2 3 180 180 180
}

{ OFF
4 1 4
27.500000 52.500000 0.500010
28.500000 52.500000 0.500010
28.500000 53.500000 0.500010
27.500000 53.500000 0.500010

4 0 1 2 3 180 180 180
}

{ OFF
4 1 4
27.500000 53.500000 -0.499990
28.500000 53.500000 -0.499990
28.500000 54.500000 -0.499990
27.500000 54.500000 -0.499990

4 0 1 2 3 180 180 180
}

{ OFF
4 1 4
27.500000 53.500000 0.500010
28.500000 53.500000 0.500010
28.500000 54.500000 0.500010
27.500000 54.500000 0.500010

4 0 1 2 3 180 180 180
}

{ OFF
4 1 4
27.500000 54.500000 -0.499990
28.500000 54.500000 -0.499990
28.500000 55.500000 -0.499990
27.500000 55.500000 -0.499990

4 0 1 2 3 205 205 205
}

{ OFF
4 1 4
27.500000 54.500000 0.500010
28.500000 54.500000 0.500010
28.500000 55.500000 0.500010
27.500000 55.500000 0.500010

4 0 1 2 3 205 205 205
}

{ OFF
4 1 4
27.500000 55.500000 -0.499990
28.500000 55.500000 -0.499990
28.500000 56.500000 -0.499990
27.500000 56.500000 -0.499990

4 0 1 2 3 205 205 205
}

{ OFF
4 1 4
27.500000 55.500000 0.500010
28.500000 55.500000 0.500010
28.500000 56.500000 0.500010
27.500000 56.500000 0.500010

4 0 1 2 3 205 205 205
}

{ OFF
4 1 4
27.500000 56.500000 -0.499990
28.500000 56.500000 -0.499990
28.500000 57.500000 -0.499990
27.500000 57.500000 -0.499990

4 0 1 2 3 205 205 205
}

{ OFF
4 1 4
27.500000 56.500000 0.500010
28.500000 56.500000 0.500010
28.500000 57.500000 0.500010
27.500000 57.500000 0.500010

4 0 1 2 3 205 205 205
}

{ OFF
4 1 4
27.500000 57.500000 -0.499990
28.500000 57.500000 -0.499990
28.500000 58.500000 -0.499990
27.500000 58.500000 -0.499990

4 0 1 2 3 232 232 232
}

{ OFF
4 1 4
27.500000 57.500000 0.500010
28.500000 57.500000 0.500010
28.500000 58.500000 0.500010
27.500000 58.500000 0.500010

4 0 1 2 3 232 232 232
}

{ OFF
4 1 4
27.500000 58.500000 -0.499990
28.500000 58.500000 -0.499990
28.500000 59.500000 -0.499990
27.500000 59.500000 -0.499990

4 0 1 2 3 232 232 232
}

{ OFF
4 1 4
27.500000 58.500000 0.500010
28.500000 58.500000 0.500010
28.500000 59.500000 0.500010
27.500000 59.500000 0.500010

4 0 1 2 3 232 232 232
}

{ OFF
4 1 4
27.500000 59.500000 -0.499990
28.500000 59.500000 -0.499990
28.500000 60.500000 -0.499990
27.500000 60.500000 -0.499990

4 0 1 2 3 232 232 232
}

{ OFF
4 1 4
27.500000 59.500000 0.500010
28.500000 59.500000 0.500010
28.500000 60.500000 0.500010
27.500000 60.500000 0.500010

4 0 1 2 3 232 232 232
}

{ OFF
4 1 4
27.500000 60.500000 -0.499990
28.500000 60.500000 -0.499990
28.500000 61.500000 -0.499990
27.500000 61.500000 -0.499990

4 0 1 2 3 232 232 232
}

{ OFF
4 1 4
27.500000 60.500000 0.500010
28.500000 60.500000 0.500010
28.500000 61.500000 0.500010
27.500000 61.500000 0.500010

4 0 1 2 3 232 232 232
}

{ OFF
4 1 4
27.500000 61.500000 -0.499990
28.500000 61.500000 -0.499990
28.500000 62.500000 -0.499990
27.500000 62.500000 -0.499990

4 0 1 2 3 232 232 232
}

{ OFF
4 1 4
27.500000 61.500000 0.500010
28.500000 61.500000 0.500010
28.500000 62.500000 0.500010
27.500000 62.500000 0.500010

4 0 1 2 3 232 232 232
}

{ OFF
4 1 4
27.500000 62.500000 -0.499990
28.500000 62.500000 -0.499990
28.500000 63.500000 -0.499990
27.500000 63.500000 -0.499990

4 0 1 2 3 205 205 205
}

{ OFF
4 1 4
27.500000 62.500000 0.500010
28.500000 62.500000 0.500010
28.500000 63.500000 0.500010
27.500000 63.500000 0.500010

4 0 1 2 3 205 205 205
}

{ OFF
4 1 4
27.500000 63.500000 -0.499990
28.500000 63.500000 -0.499990
28.500000 64.500000 -0.499990
27.500000 64.500000 -0.499990

4 0 1 2 3 205 205 205
}

{ OFF
4 1 4
27.500000 63.500000 0.500010
28.500000 63.500000 0.500010
28.500000 64.500000 0.500010
27.500000 64.500000 0.500010

4 0 1 2 3 205 205 205
}

{ OFF
4 1 4
27.500000 64.500000 -0.499990
28.500000 64.500000 -0.499990
28.500000 65.500000 -0.499990
27.500000 65.500000 -0.499990

4 0 1 2 3 205 205 205
}

{ OFF
4 1 4
27.500000 64.500000 0.500010
28.500000 64.500000 0.500010
28.500000 65.500000 0.500010
27.500000 65.500000 0.500010

4 0 1 2 3 205 205 205
}

{ OFF
4 1 4
27.500000 65.500000 -0.499990
28.500000 65.500000 -0.499990
28.500000 66.500000 -0.499990
27.500000 66.500000 -0.499990

4 0 1 2 3 180 180 180
}

{ OFF
4 1 4
27.500000 65.500000 0.500010
28.500000 65.500000 0.500010
28.500000 66.500000 0.500010
27.500000 66.500000 0.500010

4 0 1 2 3 180 180 180
}

{ OFF
4 1 4
27.500000 66.500000 -0.499990
28.500000 66.500000 -0.499990
28.500000 67.500000 -0.499990
27.500000 67.500000 -0.499990

4 0 1 2 3 180 180 180
}

{ OFF
4 1 4
27.500000 66.500000 0.500010
28.500000 66.500000 0.500010
28.500000 67.500000 0.500010
27.500000 67.500000 0.500010

4 0 1 2 3 180 180 180
}

{ OFF
4 1 4
27.500000 67.500000 -0.499990
28.500000 67.500000 -0.499990
28.500000 68.500000 -0.499990
27.500000 68.500000 -0.499990

4 0 1 2 3 146 146 146
}

{ OFF
4 1 4
27.500000 67.500000 0.500010
28.500000 67.500000 0.500010
28.500000 68.500000 0.500010
27.500000 68.500000 0.500010

4 0 1 2 3 146 146 146
}

{ OFF
4 1 4
27.500000 68.500000 -0.499990
28.500000 68.500000 -0.499990
28.500000 69.500000 -0.499990
27.500000 69.500000 -0.499990

4 0 1 2 3 146 146 146
}

{ OFF
4 1 4
27.500000 69.500008 -0.500000
28.500000 69.500008 -0.500000
28.500000 69.500008 0.500000
27.500000 69.500008 0.500000

4 0 1 2 3 146 146 146
}

{ OFF
4 1 4
27.500000 68.500000 0.500010
28.500000 68.500000 0.500010
28.500000 69.500000 0.500010
27.500000 69.500000 0.500010

4 0 1 2 3 146 146 146
}

{ OFF
4 1 4
28.500000 50.500011 -0.500000
29.500000 50.500011 -0.500000
29.500000 50.500011 0.500000
28.500000 50.500011 0.500000

4 0 1 2 3 146 146 146
}

{ OFF
4 1 4
28.500000 50.500000 -0.499990
29.500000 50.500000 -0.499990
29.500000 51.500000 -0.499990
28.500000 51.500000 -0.499990

4 0 1 2 3 146 146 146
}

{ OFF
4 1 4
28.500000 50.500000 0.500010
29.500000 50.500000 0.500010
29.500000 51.500000 0.500010
28.500000 51.500000 0.500010

4 0 1 2 3 146 146 146
}

{ OFF
4 1 4
28.500000 51.500000 -0.499990
29.500000 51.500000 -0.499990
29.500000 52.500000 -0.499990
28.500000 52.500000 -0.499990

4 0 1 2 3 180 180 180
}

{ OFF
4 1 4
28.500000 51.500000 0.500010
29.500000 51.500000 0.500010
29.500000 52.500000 0.500010
28.500000 52.500000 0.500010

4 0 1 2 3 180 180 180
}

{ OFF
4 1 4
28.500000 52.500000 -0.499990
29.500000 52.500000 -0.499990
29.500000 53.500000 -0.499990
28.500000 53.500000 -0.499990

4 0 1 2 3 205 205 205
}

{ OFF
4 1 4
28.500000 52.500000 0.500010
29.500000 52.500000 0.500010
29.500000 53.500000 0.500010
28.500000 53.500000 0.500010

4 0 1 2 3 205 205 205
}

{ OFF
4 1 4
28.500000 53.500000 -0.499990
29.500000 53.500000 -0.499990
29.500000 54.500000 -0.499990
28.500000 54.500000 -0.499990

4 0 1 2 3 205 205 205
}

{ OFF
4 1 4
28.500000 53.500000 0.500010
29.500000 53.500000 0.500010
29.500000 54.500000 0.500010
28.500000 54.500000 0.500010

4 0 1 2 3 205 205 205
}

{ OFF
4 1 4
28.500000 54.500000 -0.499990
29.500000 54.500000 -0.499990
29.500000 55.500000 -0.499990
28.500000 55.500000 -0.499990

4 0 1 2 3 232 232 232
}

{ OFF
4 1 4
28.500000 54.500000 0.500010
29.500000 54.500000 0.500010
29.500000 55.500000 0.500010
28.500000 55.500000 0.500010

4 0 1 2 3 232 232 232
}

{ OFF
4 1 4
28.500000 55.500000 -0.499990
29.500000 55.500000 -0.499990
29.500000 56.500000 -0.499990
28.500000 56.500000 -0.499990

4 0 1 2 3 232 232 232
}

{ OFF
4 1 4
28.500000 55.500000 0.500010
29.500000 55.500000 0.500010
29.500000 56.500000 0.500010
28.500000 56.500000 0.500010

4 0 1 2 3 232 232 232
}

{ OFF
4 1 4
28.500000 56.500000 -0.499990
29.500000 56.500000 -0.499990
29.500000 57.500000 -0.499990
28.500000 57.500000 -0.499990

4 0 1 2 3 232 232 232
}

{ OFF
4 1 4
28.500000 56.500000 0.500010
29.500000 56.500000 0.500010
29.500000 57.500000 0.500010
28.500000 57.500000 0.500010

4 0 1 2 3 232 232 232
}

{ OFF
4 1 4
28.500000 57.500000 -0.499990
29.500000 57.500000 -0.499990
29.500000 58.500000 -0.499990
28.500000 58.500000 -0.499990

4 0 1 2 3 232 232 232
}

{ OFF
4 1 4
28.500000 57.500000 0.500010
29.500000 57.500000 0.500010
29.500000 58.500000 0.500010
28.500000 58.500000 0.500010

4 0 1 2 3 232 232 232
}

{ OFF
4 1 4
28.500000 58.500000 -0.499990
29.500000 58.500000 -0.499990
29.500000 59.500000 -0.499990
28.500000 59.500000 -0.499990

4 0 1 2 3 4 4 4
}

{ OFF
4 1 4
28.500000 58.500000 0.500010
29.500000 58.500000 0.500010
29.500000 59.500000 0.500010
28.500000 59.500000 0.500010

4 0 1 2 3 4 4 4
}

{ OFF
4 1 4
28.500000 59.500000 -0.499990
29.500000 59.500000 -0.499990
29.500000 60.500000 -0.499990
28.500000 60.500000 -0.499990

4 0 1 2 3 4 4 4
}

{ OFF
4 1 4
28.500000 59.500000 0.500010
29.500000 59.500000 0.500010
29.500000 60.500000 0.500010
28.500000 60.500000 0.500010

4 0 1 2 3 4 4 4
}

{ OFF
4 1 4
28.500000 60.500000 -0.499990
29.500000 60.500000 -0.499990
29.500000 61.500000 -0.499990
28.500000 61.500000 -0.499990

4 0 1 2 3 4 4 4
}

{ OFF
4 1 4
28.500000 60.500000 0.500010
29.500000 60.500000 0.500010
29.500000 61.500000 0.500010
28.500000 61.500000 0.500010

4 0 1 2 3 4 4 4
}

{ OFF
4 1 4
28.500000 61.500000 -0.499990
29.500000 61.500000 -0.499990
29.500000 62.500000 -0.499990
28.500000 62.500000 -0.499990

4 0 1 2 3 232 232 232
}

{ OFF
4 1 4
28.500000 61.500000 0.500010
29.500000 61.500000 0.500010
29.500000 62.500000 0.500010
28.500000 62.500000 0.500010

4 0 1 2 3 232 232 232
}

{ OFF
4 1 4
28.500000 62.500000 -0.499990
29.500000 62.500000 -0.499990
29.500000 63.500000 -0.499990
28.500000 63.500000 -0.499990

4 0 1 2 3 232 232 232
}

{ OFF
4 1 4
28.500000 62.500000 0.500010
29.500000 62.500000 0.500010
29.500000 63.500000 0.500010
28.500000 63.500000 0.500010

4 0 1 2 3 232 232 232
}

{ OFF
4 1 4
28.500000 63.500000 -0.499990
29.500000 63.500000 -0.499990
29.500000 64.500000 -0.499990
28.500000 64.500000 -0.499990

4 0 1 2 3 232 232 232
}

{ OFF
4 1 4
28.500000 63.500000 0.500010
29.500000 63.500000 0.500010
29.500000 64.500000 0.500010
28.500000 64.500000 0.500010

4 0 1 2 3 232 232 232
}

{ OFF
4 1 4
28.500000 64.500000 -0.499990
29.500000 64.500000 -0.499990
29.500000 65.500000 -0.499990
28.500000 65.500000 -0.499990

4 0 1 2 3 232 232 232
}

{ OFF
4 1 4
28.500000 64.500000 0.500010
29.500000 64.500000 0.500010
29.500000 65.500000 0.500010
28.500000 65.500000 0.500010

4 0 1 2 3 232 232 232
}

{ OFF
4 1 4
28.500000 65.500000 -0.499990
29.500000 65.500000 -0.499990
29.500000 66.500000 -0.499990
28.500000 66.500000 -0.499990

4 0 1 2 3 205 205 205
}

{ OFF
4 1 4
28.500000 65.500000 0.500010
29.500000 65.500000 0.500010
29.500000 66.500000 0.500010
28.500000 66.500000 0.500010

4 0 1 2 3 205 205 205
}

{ OFF
4 1 4
28.500000 66.500000 -0.499990
29.500000 66.500000 -0.499990
29.500000 67.500000 -0.499990
28.500000 67.500000 -0.499990

4 0 1 2 3 205 205 205
}

{ OFF
4 1 4
28.500000 66.500000 0.500010
29.500000 66.500000 0.500010
29.500000 67.500000 0.500010
28.500000 67.500000 0.500010

4 0 1 2 3 205 205 205
}

{ OFF
4 1 4
28.500000 67.500000 -0.499990
29.500000 67.500000 -0.499990
29.500000 68.500000 -0.499990
28.500000 68.500000 -0.499990

4 0 1 2 3 180 180 180
}

{ OFF
4 1 4
28.500000 67.500000 0.500010
29.500000 67.500000 0.500010
29.500000 68.500000 0.500010
28.500000 68.500000 0.500010

4 0 1 2 3 180 180 180
}

{ OFF
4 1 4
28.500000 68.500000 -0.499990
29.500000 68.500000 -0.499990
29.500000 69.500000 -0.499990
28.500000 69.500000 -0.499990

4 0 1 2 3 146 146 146
}

{ OFF
4 1 4
28.500000 68.500000 0.500010
29.500000 68.500000 0.500010
29.500000 69.500000 0.500010
28.500000 69.500000 0.500010

4 0 1 2 3 146 146 146
}

{ OFF
4 1 4
28.500010 69.500000 -0.500000
28.500010 70.500000 -0.500000
28.500010 70.500000 0.500000
28.500010 69.500000 0.500000

4 0 1 2 3 146 146 146
}

{ OFF
4 1 4
28.500000 69.500000 -0.499990
29.500000 69.500000 -0.499990
29.500000 70.500000 -0.499990
28.500000 70.500000 -0.499990

4 0 1 2 3 146 146 146
}

{ OFF
4 1 4
28.500000 70.500008 -0.500000
29.500000 70.500008 -0.500000
29.500000 70.500008 0.500000
28.500000 70.500008 0.500000

4 0 1 2 3 146 146 146
}

{ OFF
4 1 4
28.500000 69.500000 0.500010
29.500000 69.500000 0.500010
29.500000 70.500000 0.500010
28.500000 70.500000 0.500010

4 0 1 2 3 146 146 146
}

{ OFF
4 1 4
29.500010 49.500000 -0.500000
29.500010 50.500000 -0.500000
29.500010 50.500000 0.500000
29.500010 49.500000 0.500000

4 0 1 2 3 146 146 146
}

{ OFF
4 1 4
29.500000 49.500011 -0.500000
30.500000 49.500011 -0.500000
30.500000 49.500011 0.500000
29.500000 49.500011 0.500000

4 0 1 2 3 146 146 146
}

{ OFF
4 1 4
29.500000 49.500000 -0.499990
30.500000 49.500000 -0.499990
30.500000 50.500000 -0.499990
29.500000 50.500000 -0.499990

4 0 1 2 3 146 146 146
}

{ OFF
4 1 4
29.500000 49.500000 0.500010
30.500000 49.500000 0.500010
30.500000 50.500000 0.500010
29.500000 50.500000 0.500010

4 0 1 2 3 146 146 146
}

{ OFF
4 1 4
29.500000 50.500000 -0.499990
30.500000 50.500000 -0.499990
30.500000 51.500000 -0.499990
29.500000 51.500000 -0.499990

4 0 1 2 3 205 205 205
}

{ OFF
4 1 4
29.500000 50.500000 0.500010
30.500000 50.500000 0.500010
30.500000 51.500000 0.500010
29.500000 51.500000 0.500010

4 0 1 2 3 205 205 205
}

{ OFF
4 1 4
29.500000 51.500000 -0.499990
30.500000 51.500000 -0.499990
30.500000 52.500000 -0.499990
29.500000 52.500000 -0.499990

4 0 1 2 3 205 205 205
}

{ OFF
4 1 4
29.500000 51.500000 0.500010
30.500000 51.500000 0.500010
30.500000 52.500000 0.500010
29.500000 52.500000 0.500010

4 0 1 2 3 205 205 205
}

{ OFF
4 1 4
29.500000 52.500000 -0.499990
30.500000 52.500000 -0.499990
30.500000 53.500000 -0.499990
29.500000 53.500000 -0.499990

4 0 1 2 3 232 232 232
}

{ OFF
4 1 4
29.500000 52.500000 0.500010
30.500000 52.500000 0.500010
30.500000 53.500000 0.500010
29.500000 53.500000 0.500010

4 0 1 2 3 232 232 232
}

{ OFF
4 1 4
29.500000 53.500000 -0.499990
30.500000 53.500000 -0.499990
30.500000 54.500000 -0.499990
29.500000 54.500000 -0.499990

4 0 1 2 3 232 232 232
}

{ OFF
4 1 4
29.500000 53.500000 0.500010
30.500000 53.500000 0.500010
30.500000 54.500000 0.500010
29.500000 54.500000 0.500010

4 0 1 2 3 232 232 232
}

{ OFF
4 1 4
29.500000 54.500000 -0.499990
30.500000 54.500000 -0.499990
30.500000 55.500000 -0.499990
29.500000 55.500000 -0.499990

4 0 1 2 3 4 4 4
}

{ OFF
4 1 4
29.500000 54.500000 0.500010
30.500000 54.500000 0.500010
30.500000 55.500000 0.500010
29.500000 55.500000 0.500010

4 0 1 2 3 4 4 4
}

{ OFF
4 1 4
29.500000 55.500000 -0.499990
30.500000 55.500000 -0.499990
30.500000 56.500000 -0.499990
29.500000 56.500000 -0.499990

4 0 1 2 3 18 18 18
}

{ OFF
4 1 4
29.500000 55.500000 0.500010
30.500000 55.500000 0.500010
30.500000 56.500000 0.500010
29.500000 56.500000 0.500010

4 0 1 2 3 18 18 18
}

{ OFF
4 1 4
29.500000 56.500000 -0.499990
30.500000 56.500000 -0.499990
30.500000 57.500000 -0.499990
29.500000 57.500000 -0.499990

4 0 1 2 3 18 18 18
}

{ OFF
4 1 4
29.500000 56.500000 0.500010
30.500000 56.500000 0.500010
30.500000 57.500000 0.500010
29.500000 57.500000 0.500010

4 0 1 2 3 18 18 18
}

{ OFF
4 1 4
29.500000 57.500000 -0.499990
30.500000 57.500000 -0.499990
30.500000 58.500000 -0.499990
29.500000 58.500000 -0.499990

4 0 1 2 3 18 18 18
}

{ OFF
4 1 4
29.500000 57.500000 0.500010
30.500000 57.500000 0.500010
30.500000 58.500000 0.500010
29.500000 58.500000 0.500010

4 0 1 2 3 18 18 18
}

{ OFF
4 1 4
29.500000 58.500000 -0.499990
30.500000 58.500000 -0.499990
30.500000 59.500000 -0.499990
29.500000 59.500000 -0.499990

4 0 1 2 3 18 18 18
}

{ OFF
4 1 4
29.500000 58.500000 0.500010
30.500000 58.500000 0.500010
30.500000 59.500000 0.500010
29.500000 59.500000 0.500010

4 0 1 2 3 18 18 18
}

{ OFF
4 1 4
29.500000 59.500000 -0.499990
30.500000 59.500000 -0.499990
30.500000 60.500000 -0.499990
29.500000 60.500000 -0.499990

4 0 1 2 3 18 18 18
}

{ OFF
4 1 4
29.500000 59.500000 0.500010
30.500000 59.500000 0.500010
30.500000 60.500000 0.500010
29.500000 60.500000 0.500010

4 0 1 2 3 18 18 18
}

{ OFF
4 1 4
29.500000 60.500000 -0.499990
30.500000 60.500000 -0.499990
30.500000 61.500000 -0.499990
29.500000 61.500000 -0.499990

4 0 1 2 3 18 18 18
}

{ OFF
4 1 4
29.500000 60.500000 0.500010
30.500000 60.500000 0.500010
30.500000 61.500000 0.500010
29.500000 61.500000 0.500010

4 0 1 2 3 18 18 18
}

{ OFF
4 1 4
29.500000 61.500000 -0.499990
30.500000 61.500000 -0.499990
30.500000 62.500000 -0.499990
29.500000 62.500000 -0.499990

4 0 1 2 3 18 18 18
}

{ OFF
4 1 4
29.500000 61.500000 0.500010
30.500000 61.500000 0.500010
30.500000 62.500000 0.500010
29.500000 62.500000 0.500010

4 0 1 2 3 18 18 18
}

{ OFF
4 1 4
29.500000 62.500000 -0.499990
30.500000 62.500000 -0.499990
30.500000 63.500000 -0.499990
29.500000 63.500000 -0.499990

4 0 1 2 3 18 18 18
}

{ OFF
4 1 4
29.500000 62.500000 0.500010
30.500000 62.500000 0.500010
30.500000 63.500000 0.500010
29.500000 63.500000 0.500010

4 0 1 2 3 18 18 18
}

{ OFF
4 1 4
29.500000 63.500000 -0.499990
30.500000 63.500000 -0.499990
30.500000 64.500000 -0.499990
29.500000 64.500000 -0.499990

4 0 1 2 3 18 18 18
}

{ OFF
4 1 4
29.500000 63.500000 0.500010
30.500000 63.500000 0.500010
30.500000 64.500000 0.500010
29.500000 64.500000 0.500010

4 0 1 2 3 18 18 18
}

{ OFF
4 1 4
29.500000 64.500000 -0.499990
30.500000 64.500000 -0.499990
30.500000 65.500000 -0.499990
29.500000 65.500000 -0.499990

4 0 1 2 3 4 4 4
}

{ OFF
4 1 4
29.500000 64.500000 0.500010
30.500000 64.500000 0.500010
30.500000 65.500000 0.500010
29.500000 65.500000 0.500010

4 0 1 2 3 4 4 4
}

{ OFF
4 1 4
29.500000 65.500000 -0.499990
30.500000 65.500000 -0.499990
30.500000 66.500000 -0.499990
29.500000 66.500000 -0.499990

4 0 1 2 3 232 232 232
}

{ OFF
4 1 4
29.500000 65.500000 0.500010
30.500000 65.500000 0.500010
30.500000 66.500000 0.500010
29.500000 66.500000 0.500010

4 0 1 2 3 232 232 232
}

{ OFF
4 1 4
29.500000 66.500000 -0.499990
30.500000 66.500000 -0.499990
30.500000 67.500000 -0.499990
29.500000 67.500000 -0.499990

4 0 1 2 3 232 232 232
}

{ OFF
4 1 4
29.500000 66.500000 0.500010
30.500000 66.500000 0.500010
30.500000 67.500000 0.500010
29.500000 67.500000 0.500010

4 0 1 2 3 232 232 232
}

{ OFF
4 1 4
29.500000 67.500000 -0.499990
30.500000 67.500000 -0.499990
30.500000 68.500000 -0.499990
29.500000 68.500000 -0.499990

4 0 1 2 3 205 205 205
}

{ OFF
4 1 4
29.500000 67.500000 0.500010
30.500000 67.500000 0.500010
30.500000 68.500000 0.500010
29.500000 68.500000 0.500010

4 0 1 2 3 205 205 205
}

{ OFF
4 1 4
29.500000 68.500000 -0.499990
30.500000 68.500000 -0.499990
30.500000 69.500000 -0.499990
29.500000 69.500000 -0.499990

4 0 1 2 3 205 205 205
}

{ OFF
4 1 4
29.500000 68.500000 0.500010
30.500000 68.500000 0.500010
30.500000 69.500000 0.500010
29.500000 69.500000 0.500010

4 0 1 2 3 205 205 205
}

{ OFF
4 1 4
29.500000 69.500000 -0.499990
30.500000 69.500000 -0.499990
30.500000 70.500000 -0.499990
29.500000 70.500000 -0.499990

4 0 1 2 3 146 146 146
}

{ OFF
4 1 4
29.500000 70.500008 -0.500000
30.500000 70.500008 -0.500000
30.500000 70.500008 0.500000
29.500000 70.500008 0.500000

4 0 1 2 3 146 146 146
}

{ OFF
4 1 4
29.500000 69.500000 0.500010
30.500000 69.500000 0.500010
30.500000 70.500000 0.500010
29.500000 70.500000 0.500010

4 0 1 2 3 146 146 146
}

{ OFF
4 1 4
30.500000 49.500011 -0.500000
31.500000 49.500011 -0.500000
31.500000 49.500011 0.500000
30.500000 49.500011 0.500000

4 0 1 2 3 205 205 205
}

{ OFF
4 1 4
30.500000 49.500000 -0.499990
31.500000 49.500000 -0.499990
31.500000 50.500000 -0.499990
30.500000 50.500000 -0.499990

4 0 1 2 3 205 205 205
}

{ OFF
4 1 4
30.500000 49.500000 0.500010
31.500000 49.500000 0.500010
31.500000 50.500000 0.500010
30.500000 50.500000 0.500010

4 0 1 2 3 205 205 205
}

{ OFF
4 1 4
30.500000 50.500000 -0.499990
31.500000 50.500000 -0.499990
31.500000 51.500000 -0.499990
30.500000 51.500000 -0.499990

4 0 1 2 3 232 232 232
}

{ OFF
4 1 4
30.500000 50.500000 0.500010
31.500000 50.500000 0.500010
31.500000 51.500000 0.500010
30.500000 51.500000 0.500010

4 0 1 2 3 232 232 232
}

{ OFF
4 1 4
30.500000 51.500000 -0.499990
31.500000 51.500000 -0.499990
31.500000 52.500000 -0.499990
30.500000 52.500000 -0.499990

4 0 1 2 3 232 232 232
}

{ OFF
4 1 4
30.500000 51.500000 0.500010
31.500000 51.500000 0.500010
31.500000 52.500000 0.500010
30.500000 52.500000 0.500010

4 0 1 2 3 232 232 232
}

{ OFF
4 1 4
30.500000 52.500000 -0.499990
31.500000 52.500000 -0.499990
31.500000 53.500000 -0.499990
30.500000 53.500000 -0.499990

4 0 1 2 3 4 4 4
}

{ OFF
4 1 4
30.500000 52.500000 0.500010
31.500000 52.500000 0.500010
31.500000 53.500000 0.500010
30.500000 53.500000 0.500010

4 0 1 2 3 4 4 4
}

{ OFF
4 1 4
30.500000 53.500000 -0.499990
31.500000 53.500000 -0.499990
31.500000 54.500000 -0.499990
30.500000 54.500000 -0.499990

4 0 1 2 3 18 18 18
}

{ OFF
4 1 4
30.500000 53.500000 0.500010
31.500000 53.500000 0.500010
31.500000 54.500000 0.500010
30.500000 54.500000 0.500010

4 0 1 2 3 18 18 18
}

{ OFF
4 1 4
30.500000 54.500000 -0.499990
31.500000 54.500000 -0.499990
31.500000 55.500000 -0.499990
30.500000 55.500000 -0.499990

4 0 1 2 3 18 18 18
}

{ OFF
4 1 4
30.500000 54.500000 0.500010
31.500000 54.500000 0.500010
31.500000 55.500000 0.500010
30.500000 55.500000 0.500010

4 0 1 2 3 18 18 18
}

{ OFF
4 1 4
30.500000 55.500000 -0.499990
31.500000 55.500000 -0.499990
31.500000 56.500000 -0.499990
30.500000 56.500000 -0.499990

4 0 1 2 3 18 18 18
}

{ OFF
4 1 4
30.500000 55.500000 0.500010
31.500000 55.500000 0.500010
31.500000 56.500000 0.500010
30.500000 56.500000 0.500010

4 0 1 2 3 18 18 18
}

{ OFF
4 1 4
30.500000 56.500000 -0.499990
31.500000 56.500000 -0.499990
31.500000 57.500000 -0.499990
30.500000 57.500000 -0.499990

4 0 1 2 3 49 49 49
}

{ OFF
4 1 4
30.500000 56.500000 0.500010
31.500000 56.500000 0.500010
31.500000 57.500000 0.500010
30.500000 57.500000 0.500010

4 0 1 2 3 49 49 49
}

{ OFF
4 1 4
30.500000 57.500000 -0.499990
31.500000 57.500000 -0.499990
31.500000 58.500000 -0.499990
30.500000 58.500000 -0.499990

4 0 1 2 3 49 49 49
}

{ OFF
4 1 4
30.500000 57.500000 0.500010
31.500000 57.500000 0.500010
31.500000 58.500000 0.500010
30.500000 58.500000 0.500010

4 0 1 2 3 49 49 49
}

{ OFF
4 1 4
30.500000 58.500000 -0.499990
31.500000 58.500000 -0.499990
31.500000 59.500000 -0.499990
30.500000 59.500000 -0.499990

4 0 1 2 3 49 49 49
}

{ OFF
4 1 4
30.500000 58.500000 0.500010
31.500000 58.500000 0.500010
31.500000 59.500000 0.500010
30.500000 59.500000 0.500010

4 0 1 2 3 49 49 49
}

{ OFF
4 1 4
30.500000 59.500000 -0.499990
31.500000 59.500000 -0.499990
31.500000 60.500000 -0.499990
30.500000 60.500000 -0.499990

4 0 1 2 3 49 49 49
}

{ OFF
4 1 4
30.500000 59.500000 0.500010
31.500000 59.500000 0.500010
31.500000 60.500000 0.500010
30.500000 60.500000 0.500010

4 0 1 2 3 49 49 49
}

{ OFF
4 1 4
30.500000 60.500000 -0.499990
31.500000 60.500000 -0.499990
31.500000 61.500000 -0.499990
30.500000 61.500000 -0.499990

4 0 1 2 3 49 49 49
}

{ OFF
4 1 4
30.500000 60.500000 0.500010
31.500000 60.500000 0.500010
31.500000 61.500000 0.500010
30.500000 61.500000 0.500010

4 0 1 2 3 49 49 49
}

{ OFF
4 1 4
30.500000 61.500000 -0.499990
31.500000 61.500000 -0.499990
31.500000 62.500000 -0.499990
30.500000 62.500000 -0.499990

4 0 1 2 3 49 49 49
}

{ OFF
4 1 4
30.500000 61.500000 0.500010
31.500000 61.500000 0.500010
31.500000 62.500000 0.500010
30.500000 62.500000 0.500010

4 0 1 2 3 49 49 49
}

{ OFF
4 1 4
30.500000 62.500000 -0.499990
31.500000 62.500000 -0.499990
31.500000 63.500000 -0.499990
30.500000 63.500000 -0.499990

4 0 1 2 3 49 49 49
}

{ OFF
4 1 4
30.500000 62.500000 0.500010
31.500000 62.500000 0.500010
31.500000 63.500000 0.500010
30.500000 63.500000 0.500010

4 0 1 2 3 49 49 49
}

{ OFF
4 1 4
30.500000 63.500000 -0.499990
31.500000 63.500000 -0.499990
31.500000 64.500000 -0.499990
30.500000 64.500000 -0.499990

4 0 1 2 3 18 18 18
}

{ OFF
4 1 4
30.500000 63.500000 0.500010
31.500000 63.500000 0.500010
31.500000 64.500000 0.500010
30.500000 64.500000 0.500010

4 0 1 2 3 18 18 18
}

{ OFF
4 1 4
30.500000 64.500000 -0.499990
31.500000 64.500000 -0.499990
31.500000 65.500000 -0.499990
30.500000 65.500000 -0.499990

4 0 1 2 3 18 18 18
}

{ OFF
4 1 4
30.500000 64.500000 0.500010
31.500000 64.500000 0.500010
31.500000 65.500000 0.500010
30.500000 65.500000 0.500010

4 0 1 2 3 18 18 18
}

{ OFF
4 1 4
30.500000 65.500000 -0.499990
31.500000 65.500000 -0.499990
31.500000 66.500000 -0.499990
30.500000 66.500000 -0.499990

4 0 1 2 3 18 18 18
}

{ OFF
4 1 4
30.500000 65.500000 0.500010
31.500000 65.500000 0.500010
31.500000 66.500000 0.500010
30.500000 66.500000 0.500010

4 0 1 2 3 18 18 18
}

{ OFF
4 1 4
30.500000 66.500000 -0.499990
31.500000 66.500000 -0.499990
31.500000 67.500000 -0.499990
30.500000 67.500000 -0.499990

4 0 1 2 3 4 4 4
}

{ OFF
4 1 4
30.500000 66.500000 0.500010
31.500000 66.500000 0.500010
31.500000 67.500000 0.500010
30.500000 67.500000 0.500010

4 0 1 2 3 4 4 4
}

{ OFF
4 1 4
30.500000 67.500000 -0.499990
31.500000 67.500000 -0.499990
31.500000 68.500000 -0.499990
30.500000 68.500000 -0.499990

4 0 1 2 3 232 232 232
}

{ OFF
4 1 4
30.500000 67.500000 0.500010
31.500000 67.500000 0.500010
31.500000 68.500000 0.500010
30.500000 68.500000 0.500010

4 0 1 2 3 232 232 232
}

{ OFF
4 1 4
30.500000 68.500000 -0.499990
31.500000 68.500000 -0.499990
31.500000 69.500000 -0.499990
30.500000 69.500000 -0.499990

4 0 1 2 3 232 232 232
}

{ OFF
4 1 4
30.500000 68.500000 0.500010
31.500000 68.500000 0.500010
31.500000 69.500000 0.500010
30.500000 69.500000 0.500010

4 0 1 2 3 232 232 232
}

{ OFF
4 1 4
30.500000 69.500000 -0.499990
31.500000 69.500000 -0.499990
31.500000 70.500000 -0.499990
30.500000 70.500000 -0.499990

4 0 1 2 3 205 205 205
}

{ OFF
4 1 4
30.500000 69.500000 0.500010
31.500000 69.500000 0.500010
31.500000 70.500000 0.500010
30.500000 70.500000 0.500010

4 0 1 2 3 205 205 205
}

{ OFF
4 1 4
30.500010 70.500000 -0.500000
30.500010 71.500000 -0.500000
30.500010 71.500000 0.500000
30.500010 70.500000 0.500000

4 0 1 2 3 146 146 146
}

{ OFF
4 1 4
30.500000 70.500000 -0.499990
31.500000 70.500000 -0.499990
31.500000 71.500000 -0.499990
30.500000 71.500000 -0.499990

4 0 1 2 3 146 146 146
}

{ OFF
4 1 4
30.500000 71.500008 -0.500000
31.500000 71.500008 -0.500000
31.500000 71.500008 0.500000
30.500000 71.500008 0.500000

4 0 1 2 3 146 146 146
}

{ OFF
4 1 4
30.500000 70.500000 0.500010
31.500000 70.500000 0.500010
31.500000 71.500000 0.500010
30.500000 71.500000 0.500010

4 0 1 2 3 146 146 146
}

{ OFF
4 1 4
31.500010 48.500000 -0.500000
31.500010 49.500000 -0.500000
31.500010 49.500000 0.500000
31.500010 48.500000 0.500000

4 0 1 2 3 205 205 205
}

{ OFF
4 1 4
31.500000 48.500011 -0.500000
32.500000 48.500011 -0.500000
32.500000 48.500011 0.500000
31.500000 48.500011 0.500000

4 0 1 2 3 205 205 205
}

{ OFF
4 1 4
31.500000 48.500000 -0.499990
32.500000 48.500000 -0.499990
32.500000 49.500000 -0.499990
31.500000 49.500000 -0.499990

4 0 1 2 3 205 205 205
}

{ OFF
4 1 4
31.500000 48.500000 0.500010
32.500000 48.500000 0.500010
32.500000 49.500000 0.500010
31.500000 49.500000 0.500010

4 0 1 2 3 205 205 205
}

{ OFF
4 1 4
31.500000 49.500000 -0.499990
32.500000 49.500000 -0.499990
32.500000 50.500000 -0.499990
31.500000 50.500000 -0.499990

4 0 1 2 3 232 232 232
}

{ OFF
4 1 4
31.500000 49.500000 0.500010
32.500000 49.500000 0.500010
32.500000 50.500000 0.500010
31.500000 50.500000 0.500010

4 0 1 2 3 232 232 232
}

{ OFF
4 1 4
31.500000 50.500000 -0.499990
32.500000 50.500000 -0.499990
32.500000 51.500000 -0.499990
31.500000 51.500000 -0.499990

4 0 1 2 3 4 4 4
}

{ OFF
4 1 4
31.500000 50.500000 0.500010
32.500000 50.500000 0.500010
32.500000 51.500000 0.500010
31.500000 51.500000 0.500010

4 0 1 2 3 4 4 4
}

{ OFF
4 1 4
31.500000 51.500000 -0.499990
32.500000 51.500000 -0.499990
32.500000 52.500000 -0.499990
31.500000 52.500000 -0.499990

4 0 1 2 3 18 18 18
}

{ OFF
4 1 4
31.500000 51.500000 0.500010
32.500000 51.500000 0.500010
32.500000 52.500000 0.500010
31.500000 52.500000 0.500010

4 0 1 2 3 18 18 18
}

{ OFF
4 1 4
31.500000 52.500000 -0.499990
32.500000 52.500000 -0.499990
32.500000 53.500000 -0.499990
31.500000 53.500000 -0.499990

4 0 1 2 3 18 18 18
}

{ OFF
4 1 4
31.500000 52.500000 0.500010
32.500000 52.500000 0.500010
32.500000 53.500000 0.500010
31.500000 53.500000 0.500010

4 0 1 2 3 18 18 18
}

{ OFF
4 1 4
31.500000 53.500000 -0.499990
32.500000 53.500000 -0.499990
32.500000 54.500000 -0.499990
31.500000 54.500000 -0.499990

4 0 1 2 3 49 49 49
}

{ OFF
4 1 4
31.500000 53.500000 0.500010
32.500000 53.500000 0.500010
32.500000 54.500000 0.500010
31.500000 54.500000 0.500010

4 0 1 2 3 49 49 49
}

{ OFF
4 1 4
31.500000 54.500000 -0.499990
32.500000 54.500000 -0.499990
32.500000 55.500000 -0.499990
31.500000 55.500000 -0.499990

4 0 1 2 3 49 49 49
}

{ OFF
4 1 4
31.500000 54.500000 0.500010
32.500000 54.500000 0.500010
32.500000 55.500000 0.500010
31.500000 55.500000 0.500010

4 0 1 2 3 49 49 49
}

{ OFF
4 1 4
31.500000 55.500000 -0.499990
32.500000 55.500000 -0.499990
32.500000 56.500000 -0.499990
31.500000 56.500000 -0.499990

4 0 1 2 3 49 49 49
}

{ OFF
4 1 4
31.500000 55.500000 0.500010
32.500000 55.500000 0.500010
32.500000 56.500000 0.500010
31.500000 56.500000 0.500010

4 0 1 2 3 49 49 49
}

{ OFF
4 1 4
31.500000 56.500000 -0.499990
32.500000 56.500000 -0.499990
32.500000 57.500000 -0.499990
31.500000 57.500000 -0.499990

4 0 1 2 3 81 81 81
}

{ OFF
4 1 4
31.500000 56.500000 0.500010
32.500000 56.500000 0.500010
32.500000 57.500000 0.500010
31.500000 57.500000 0.500010

4 0 1 2 3 81 81 81
}

{ OFF
4 1 4
31.500000 57.500000 -0.499990
32.500000 57.500000 -0.499990
32.500000 58.500000 -0.499990
31.500000 58.500000 -0.499990

4 0 1 2 3 81 81 81
}

{ OFF
4 1 4
31.500000 57.500000 0.500010
32.500000 57.500000 0.500010
32.500000 58.500000 0.500010
31.500000 58.500000 0.500010

4 0 1 2 3 81 81 81
}

{ OFF
4 1 4
31.500000 58.500000 -0.499990
32.500000 58.500000 -0.499990
32.500000 59.500000 -0.499990
31.500000 59.500000 -0.499990

4 0 1 2 3 81 81 81
}

{ OFF
4 1 4
31.500000 58.500000 0.500010
32.500000 58.500000 0.500010
32.500000 59.500000 0.500010
31.500000 59.500000 0.500010

4 0 1 2 3 81 81 81
}

{ OFF
4 1 4
31.500000 59.500000 -0.499990
32.500000 59.500000 -0.499990
32.500000 60.500000 -0.499990
31.500000 60.500000 -0.499990

4 0 1 2 3 81 81 81
}

{ OFF
4 1 4
31.500000 59.500000 0.500010
32.500000 59.500000 0.500010
32.500000 60.500000 0.500010
31.500000 60.500000 0.500010

4 0 1 2 3 81 81 81
}

{ OFF
4 1 4
31.500000 60.500000 -0.499990
32.500000 60.500000 -0.499990
32.500000 61.500000 -0.499990
31.500000 61.500000 -0.499990

4 0 1 2 3 81 81 81
}

{ OFF
4 1 4
31.500000 60.500000 0.500010
32.500000 60.500000 0.500010
32.500000 61.500000 0.500010
31.500000 61.500000 0.500010

4 0 1 2 3 81 81 81
}

{ OFF
4 1 4
31.500000 61.500000 -0.499990
32.500000 61.500000 -0.499990
32.500000 62.500000 -0.499990
31.500000 62.500000 -0.499990

4 0 1 2 3 81 81 81
}

{ OFF
4 1 4
31.500000 61.500000 0.500010
32.500000 61.500000 0.500010
32.500000 62.500000 0.500010
31.500000 62.500000 0.500010

4 0 1 2 3 81 81 81
}

{ OFF
4 1 4
31.500000 62.500000 -0.499990
32.500000 62.500000 -0.499990
32.500000 63.500000 -0.499990
31.500000 63.500000 -0.499990

4 0 1 2 3 81 81 81
}

{ OFF
4 1 4
31.500000 62.500000 0.500010
32.500000 62.500000 0.500010
32.500000 63.500000 0.500010
31.500000 63.500000 0.500010

4 0 1 2 3 81 81 81
}

{ OFF
4 1 4
31.500000 63.500000 -0.499990
32.500000 63.500000 -0.499990
32.500000 64.500000 -0.499990
31.500000 64.500000 -0.499990

4 0 1 2 3 49 49 49
}

{ OFF
4 1 4
31.500000 63.500000 0.500010
32.500000 63.500000 0.500010
32.500000 64.500000 0.500010
31.500000 64.500000 0.500010

4 0 1 2 3 49 49 49
}

{ OFF
4 1 4
31.500000 64.500000 -0.499990
32.500000 64.500000 -0.499990
32.500000 65.500000 -0.499990
31.500000 65.500000 -0.499990

4 0 1 2 3 49 49 49
}

{ OFF
4 1 4
31.500000 64.500000 0.500010
32.500000 64.500000 0.500010
32.500000 65.500000 0.500010
31.500000 65.500000 0.500010

4 0 1 2 3 49 49 49
}

{ OFF
4 1 4
31.500000 65.500000 -0.499990
32.500000 65.500000 -0.499990
32.500000 66.500000 -0.499990
31.500000 66.500000 -0.499990

4 0 1 2 3 49 49 49
}

{ OFF
4 1 4
31.500000 65.500000 0.500010
32.500000 65.500000 0.500010
32.500000 66.500000 0.500010
31.500000 66.500000 0.500010

4 0 1 2 3 49 49 49
}

{ OFF
4 1 4
31.500000 66.500000 -0.499990
32.500000 66.500000 -0.499990
32.500000 67.500000 -0.499990
31.500000 67.500000 -0.499990

4 0 1 2 3 18 18 18
}

{ OFF
4 1 4
31.500000 66.500000 0.500010
32.500000 66.500000 0.500010
32.500000 67.500000 0.500010
31.500000 67.500000 0.500010

4 0 1 2 3 18 18 18
}

{ OFF
4 1 4
31.500000 67.500000 -0.499990
32.500000 67.500000 -0.499990
32.500000 68.500000 -0.499990
31.500000 68.500000 -0.499990

4 0 1 2 3 18 18 18
}

{ OFF
4 1 4
31.500000 67.500000 0.500010
32.500000 67.500000 0.500010
32.500000 68.500000 0.500010
31.500000 68.500000 0.500010

4 0 1 2 3 18 18 18
}

{ OFF
4 1 4
31.500000 68.500000 -0.499990
32.500000 68.500000 -0.499990
32.500000 69.500000 -0.499990
31.500000 69.500000 -0.499990

4 0 1 2 3 4 4 4
}

{ OFF
4 1 4
31.500000 68.500000 0.500010
32.500000 68.500000 0.500010
32.500000 69.500000 0.500010
31.500000 69.500000 0.500010

4 0 1 2 3 4 4 4
}

{ OFF
4 1 4
31.500000 69.500000 -0.499990
32.500000 69.500000 -0.499990
32.500000 70.500000 -0.499990
31.500000 70.500000 -0.499990

4 0 1 2 3 232 232 232
}

{ OFF
4 1 4
31.500000 69.500000 0.500010
32.500000 69.500000 0.500010
32.500000 70.500000 0.500010
31.500000 70.500000 0.500010

4 0 1 2 3 232 232 232
}

{ OFF
4 1 4
31.500000 70.500000 -0.499990
32.500000 70.500000 -0.499990
32.500000 71.500000 -0.499990
31.500000 71.500000 -0.499990

4 0 1 2 3 205 205 205
}

{ OFF
4 1 4
31.500000 71.500008 -0.500000
32.500000 71.500008 -0.500000
32.500000 71.500008 0.500000
31.500000 71.500008 0.500000

4 0 1 2 3 205 205 205
}

{ OFF
4 1 4
31.500000 70.500000 0.500010
32.500000 70.500000 0.500010
32.500000 71.500000 0.500010
31.500000 71.500000 0.500010

4 0 1 2 3 205 205 205
}

{ OFF
4 1 4
32.500000 48.500011 -0.500000
33.500000 48.500011 -0.500000
33.500000 48.500011 0.500000
32.500000 48.500011 0.500000

4 0 1 2 3 232 232 232
}

{ OFF
4 1 4
32.500000 48.500000 -0.499990
33.500000 48.500000 -0.499990
33.500000 49.500000 -0.499990
32.500000 49.500000 -0.499990

4 0 1 2 3 232 232 232
}

{ OFF
4 1 4
32.500000 48.500000 0.500010
33.500000 48.500000 0.500010
33.500000 49.500000 0.500010
32.500000 49.500000 0.500010

4 0 1 2 3 232 232 232
}

{ OFF
4 1 4
32.500000 49.500000 -0.499990
33.500000 49.500000 -0.499990
33.500000 50.500000 -0.499990
32.500000 50.500000 -0.499990

4 0 1 2 3 18 18 18
}

{ OFF
4 1 4
32.500000 49.500000 0.500010
33.500000 49.500000 0.500010
33.500000 50.500000 0.500010
32.500000 50.500000 0.500010

4 0 1 2 3 18 18 18
}

{ OFF
4 1 4
32.500000 50.500000 -0.499990
33.500000 50.500000 -0.499990
33.500000 51.500000 -0.499990
32.500000 51.500000 -0.499990

4 0 1 2 3 18 18 18
}

{ OFF
4 1 4
32.500000 50.500000 0.500010
33.500000 50.500000 0.500010
33.500000 51.500000 0.500010
32.500000 51.500000 0.500010

4 0 1 2 3 18 18 18
}

{ OFF
4 1 4
32.500000 51.500000 -0.499990
33.500000 51.500000 -0.499990
33.500000 52.500000 -0.499990
32.500000 52.500000 -0.499990

4 0 1 2 3 49 49 49
}

{ OFF
4 1 4
32.500000 51.500000 0.500010
33.500000 51.500000 0.500010
33.500000 52.500000 0.500010
32.500000 52.500000 0.500010

4 0 1 2 3 49 49 49
}

{ OFF
4 1 4
32.500000 52.500000 -0.499990
33.500000 52.500000 -0.499990
33.500000 53.500000 -0.499990
32.500000 53.500000 -0.499990

4 0 1 2 3 49 49 49
}

{ OFF
4 1 4
32.500000 52.500000 0.500010
33.500000 52.500000 0.500010
33.500000 53.500000 0.500010
32.500000 53.500000 0.500010

4 0 1 2 3 49 49 49
}

{ OFF
4 1 4
32.500000 53.500000 -0.499990
33.500000 53.500000 -0.499990
33.500000 54.500000 -0.499990
32.500000 54.500000 -0.499990

4 0 1 2 3 81 81 81
}

{ OFF
4 1 4
32.500000 53.500000 0.500010
33.500000 53.500000 0.500010
33.500000 54.500000 0.500010
32.500000 54.500000 0.500010

4 0 1 2 3 81 81 81
}

{ OFF
4 1 4
32.500000 54.500000 -0.499990
33.500000 54.500000 -0.499990
33.500000 55.500000 -0.499990
32.500000 55.500000 -0.499990

4 0 1 2 3 81 81 81
}

{ OFF
4 1 4
32.500000 54.500000 0.500010
33.500000 54.500000 0.500010
33.500000 55.500000 0.500010
32.500000 55.500000 0.500010

4 0 1 2 3 81 81 81
}

{ OFF
4 1 4
32.500000 55.500000 -0.499990
33.500000 55.500000 -0.499990
33.500000 56.500000 -0.499990
32.500000 56.500000 -0.499990

4 0 1 2 3 81 81 81
}

{ OFF
4 1 4
32.500000 55.500000 0.500010
33.500000 55.500000 0.500010
33.500000 56.500000 0.500010
32.500000 56.500000 0.500010

4 0 1 2 3 81 81 81
}

{ OFF
4 1 4
32.500000 56.500000 -0.499990
33.500000 56.500000 -0.499990
33.500000 57.500000 -0.499990
32.500000 57.500000 -0.499990

4 0 1 2 3 81 81 81
}

{ OFF
4 1 4
32.500000 56.500000 0.500010
33.500000 56.500000 0.500010
33.500000 57.500000 0.500010
32.500000 57.500000 0.500010

4 0 1 2 3 81 81 81
}

{ OFF
4 1 4
32.500000 57.500000 -0.499990
33.500000 57.500000 -0.499990
33.500000 58.500000 -0.499990
32.500000 58.500000 -0.499990

4 0 1 2 3 114 114 114
}

{ OFF
4 1 4
32.500000 57.500000 0.500010
33.500000 57.500000 0.500010
33.500000 58.500000 0.500010
32.500000 58.500000 0.500010

4 0 1 2 3 114 114 114
}

{ OFF
4 1 4
32.500000 58.500000 -0.499990
33.500000 58.500000 -0.499990
33.500000 59.500000 -0.499990
32.500000 59.500000 -0.499990

4 0 1 2 3 114 114 114
}

{ OFF
4 1 4
32.500000 58.500000 0.500010
33.500000 58.500000 0.500010
33.500000 59.500000 0.500010
32.500000 59.500000 0.500010

4 0 1 2 3 114 114 114
}

{ OFF
4 1 4
32.500000 59.500000 -0.499990
33.500000 59.500000 -0.499990
33.500000 60.500000 -0.499990
32.500000 60.500000 -0.499990

4 0 1 2 3 114 114 114
}

{ OFF
4 1 4
32.500000 59.500000 0.500010
33.500000 59.500000 0.500010
33.500000 60.500000 0.500010
32.500000 60.500000 0.500010

4 0 1 2 3 114 114 114
}

{ OFF
4 1 4
32.500000 60.500000 -0.499990
33.500000 60.500000 -0.499990
33.500000 61.500000 -0.499990
32.500000 61.500000 -0.499990

4 0 1 2 3 114 114 114
}

{ OFF
4 1 4
32.500000 60.500000 0.500010
33.500000 60.500000 0.500010
33.500000 61.500000 0.500010
32.500000 61.500000 0.500010

4 0 1 2 3 114 114 114
}

{ OFF
4 1 4
32.500000 61.500000 -0.499990
33.500000 61.500000 -0.499990
33.500000 62.500000 -0.499990
32.500000 62.500000 -0.499990

4 0 1 2 3 114 114 114
}

{ OFF
4 1 4
32.500000 61.500000 0.500010
33.500000 61.500000 0.500010
33.500000 62.500000 0.500010
32.500000 62.500000 0.500010

4 0 1 2 3 114 114 114
}

{ OFF
4 1 4
32.500000 62.500000 -0.499990
33.500000 62.500000 -0.499990
33.500000 63.500000 -0.499990
32.500000 63.500000 -0.499990

4 0 1 2 3 81 81 81
}

{ OFF
4 1 4
32.500000 62.500000 0.500010
33.500000 62.500000 0.500010
33.500000 63.500000 0.500010
32.500000 63.500000 0.500010

4 0 1 2 3 81 81 81
}

{ OFF
4 1 4
32.500000 63.500000 -0.499990
33.500000 63.500000 -0.499990
33.500000 64.500000 -0.499990
32.500000 64.500000 -0.499990

4 0 1 2 3 81 81 81
}

{ OFF
4 1 4
32.500000 63.500000 0.500010
33.500000 63.500000 0.500010
33.500000 64.500000 0.500010
32.500000 64.500000 0.500010

4 0 1 2 3 81 81 81
}

{ OFF
4 1 4
32.500000 64.500000 -0.499990
33.500000 64.500000 -0.499990
33.500000 65.500000 -0.499990
32.500000 65.500000 -0.499990

4 0 1 2 3 81 81 81
}

{ OFF
4 1 4
32.500000 64.500000 0.500010
33.500000 64.500000 0.500010
33.500000 65.500000 0.500010
32.500000 65.500000 0.500010

4 0 1 2 3 81 81 81
}

{ OFF
4 1 4
32.500000 65.500000 -0.499990
33.500000 65.500000 -0.499990
33.500000 66.500000 -0.499990
32.500000 66.500000 -0.499990

4 0 1 2 3 81 81 81
}

{ OFF
4 1 4
32.500000 65.500000 0.500010
33.500000 65.500000 0.500010
33.500000 66.500000 0.500010
32.500000 66.500000 0.500010

4 0 1 2 3 81 81 81
}

{ OFF
4 1 4
32.500000 66.500000 -0.499990
33.500000 66.500000 -0.499990
33.500000 67.500000 -0.499990
32.500000 67.500000 -0.499990

4 0 1 2 3 49 49 49
}

{ OFF
4 1 4
32.500000 66.500000 0.500010
33.500000 66.500000 0.500010
33.500000 67.500000 0.500010
32.500000 67.500000 0.500010

4 0 1 2 3 49 49 49
}

{ OFF
4 1 4
32.500000 67.500000 -0.499990
33.500000 67.500000 -0.499990
33.500000 68.500000 -0.499990
32.500000 68.500000 -0.499990

4 0 1 2 3 49 49 49
}

{ OFF
4 1 4
32.500000 67.500000 0.500010
33.500000 67.500000 0.500010
33.500000 68.500000 0.500010
32.500000 68.500000 0.500010

4 0 1 2 3 49 49 49
}

{ OFF
4 1 4
32.500000 68.500000 -0.499990
33.500000 68.500000 -0.499990
33.500000 69.500000 -0.499990
32.500000 69.500000 -0.499990

4 0 1 2 3 18 18 18
}

{ OFF
4 1 4
32.500000 68.500000 0.500010
33.500000 68.500000 0.500010
33.500000 69.500000 0.500010
32.500000 69.500000 0.500010

4 0 1 2 3 18 18 18
}

{ OFF
4 1 4
32.500000 69.500000 -0.499990
33.500000 69.500000 -0.499990
33.500000 70.500000 -0.499990
32.500000 70.500000 -0.499990

4 0 1 2 3 18 18 18
}

{ OFF
4 1 4
32.500000 69.500000 0.500010
33.500000 69.500000 0.500010
33.500000 70.500000 0.500010
32.500000 70.500000 0.500010

4 0 1 2 3 18 18 18
}

{ OFF
4 1 4
32.500000 70.500000 -0.499990
33.500000 70.500000 -0.499990
33.500000 71.500000 -0.499990
32.500000 71.500000 -0.499990

4 0 1 2 3 232 232 232
}

{ OFF
4 1 4
32.500000 70.500000 0.500010
33.500000 70.500000 0.500010
33.500000 71.500000 0.500010
32.500000 71.500000 0.500010

4 0 1 2 3 232 232 232
}

{ OFF
4 1 4
32.500011 71.500000 -0.500000
32.500011 72.500000 -0.500000
32.500011 72.500000 0.500000
32.500011 71.500000 0.500000

4 0 1 2 3 205 205 205
}

{ OFF
4 1 4
32.500000 71.500000 -0.499990
33.500000 71.500000 -0.499990
33.500000 72.500000 -0.499990
32.500000 72.500000 -0.499990

4 0 1 2 3 205 205 205
}

{ OFF
4 1 4
32.500000 72.500008 -0.500000
33.500000 72.500008 -0.500000
33.500000 72.500008 0.500000
32.500000 72.500008 0.500000

4 0 1 2 3 205 205 205
}

{ OFF
4 1 4
32.500000 71.500000 0.500010
33.500000 71.500000 0.500010
33.500000 72.500000 0.500010
32.500000 72.500000 0.500010

4 0 1 2 3 205 205 205
}

{ OFF
4 1 4
33.500011 47.500000 -0.500000
33.500011 48.500000 -0.500000
33.500011 48.500000 0.500000
33.500011 47.500000 0.500000

4 0 1 2 3 232 232 232
}

{ OFF
4 1 4
33.500000 47.500011 -0.500000
34.500000 47.500011 -0.500000
34.500000 47.500011 0.500000
33.500000 47.500011 0.500000

4 0 1 2 3 232 232 232
}

{ OFF
4 1 4
33.500000 47.500000 -0.499990
34.500000 47.500000 -0.499990
34.500000 48.500000 -0.499990
33.500000 48.500000 -0.499990

4 0 1 2 3 232 232 232
}

{ OFF
4 1 4
33.500000 47.500000 0.500010
34.500000 47.500000 0.500010
34.500000 48.500000 0.500010
33.500000 48.500000 0.500010

4 0 1 2 3 232 232 232
}

{ OFF
4 1 4
33.500000 48.500000 -0.499990
34.500000 48.500000 -0.499990
34.500000 49.500000 -0.499990
33.500000 49.500000 -0.499990

4 0 1 2 3 18 18 18
}

{ OFF
4 1 4
33.500000 48.500000 0.500010
34.500000 48.500000 0.500010
34.500000 49.500000 0.500010
33.500000 49.500000 0.500010

4 0 1 2 3 18 18 18
}

{ OFF
4 1 4
33.500000 49.500000 -0.499990
34.500000 49.500000 -0.499990
34.500000 50.500000 -0.499990
33.500000 50.500000 -0.499990

4 0 1 2 3 49 49 49
}

{ OFF
4 1 4
33.500000 49.500000 0.500010
34.500000 49.500000 0.500010
34.500000 50.500000 0.500010
33.500000 50.500000 0.500010

4 0 1 2 3 49 49 49
}

{ OFF
4 1 4
33.500000 50.500000 -0.499990
34.500000 50.500000 -0.499990
34.500000 51.500000 -0.499990
33.500000 51.500000 -0.499990

4 0 1 2 3 49 49 49
}

{ OFF
4 1 4
33.500000 50.500000 0.500010
34.500000 50.500000 0.500010
34.500000 51.500000 0.500010
33.500000 51.500000 0.500010

4 0 1 2 3 49 49 49
}

{ OFF
4 1 4
33.500000 51.500000 -0.499990
34.500000 51.500000 -0.499990
34.500000 52.500000 -0.499990
33.500000 52.500000 -0.499990

4 0 1 2 3 81 81 81
}

{ OFF
4 1 4
33.500000 51.500000 0.500010
34.500000 51.500000 0.500010
34.500000 52.500000 0.500010
33.500000 52.500000 0.500010

4 0 1 2 3 81 81 81
}

{ OFF
4 1 4
33.500000 52.500000 -0.499990
34.500000 52.500000 -0.499990
34.500000 53.500000 -0.499990
33.500000 53.500000 -0.499990

4 0 1 2 3 81 81 81
}

{ OFF
4 1 4
33.500000 52.500000 0.500010
34.500000 52.500000 0.500010
34.500000 53.500000 0.500010
33.500000 53.500000 0.500010

4 0 1 2 3 81 81 81
}

{ OFF
4 1 4
33.500000 53.500000 -0.499990
34.500000 53.500000 -0.499990
34.500000 54.500000 -0.499990
33.500000 54.500000 -0.499990

4 0 1 2 3 114 114 114
}

{ OFF
4 1 4
33.500000 53.500000 0.500010
34.500000 53.500000 0.500010
34.500000 54.500000 0.500010
33.500000 54.500000 0.500010

4 0 1 2 3 114 114 114
}

{ OFF
4 1 4
33.500000 54.500000 -0.499990
34.500000 54.500000 -0.499990
34.500000 55.500000 -0.499990
33.500000 55.500000 -0.499990

4 0 1 2 3 114 114 114
}

{ OFF
4 1 4
33.500000 54.500000 0.500010
34.500000 54.500000 0.500010
34.500000 55.500000 0.500010
33.500000 55.500000 0.500010

4 0 1 2 3 114 114 114
}

{ OFF
4 1 4
33.500000 55.500000 -0.499990
34.500000 55.500000 -0.499990
34.500000 56.500000 -0.499990
33.500000 56.500000 -0.499990

4 0 1 2 3 114 114 114
}

{ OFF
4 1 4
33.500000 55.500000 0.500010
34.500000 55.500000 0.500010
34.500000 56.500000 0.500010
33.500000 56.500000 0.500010

4 0 1 2 3 114 114 114
}

{ OFF
4 1 4
33.500000 56.500000 -0.499990
34.500000 56.500000 -0.499990
34.500000 57.500000 -0.499990
33.500000 57.500000 -0.499990

4 0 1 2 3 114 114 114
}

{ OFF
4 1 4
33.500000 56.500000 0.500010
34.500000 56.500000 0.500010
34.500000 57.500000 0.500010
33.500000 57.500000 0.500010

4 0 1 2 3 114 114 114
}

{ OFF
4 1 4
33.500000 57.500000 -0.499990
34.500000 57.500000 -0.499990
34.500000 58.500000 -0.499990
33.500000 58.500000 -0.499990

4 0 1 2 3 149 149 149
}

{ OFF
4 1 4
33.500000 57.500000 0.500010
34.500000 57.500000 0.500010
34.500000 58.500000 0.500010
33.500000 58.500000 0.500010

4 0 1 2 3 149 149 149
}

{ OFF
4 1 4
33.500000 58.500000 -0.499990
34.500000 58.500000 -0.499990
34.500000 59.500000 -0.499990
33.500000 59.500000 -0.499990

4 0 1 2 3 149 149 149
}

{ OFF
4 1 4
33.500000 58.500000 0.500010
34.500000 58.500000 0.500010
34.500000 59.500000 0.500010
33.500000 59.500000 0.500010

4 0 1 2 3 149 149 149
}

{ OFF
4 1 4
33.500000 59.500000 -0.499990
34.500000 59.500000 -0.499990
34.500000 60.500000 -0.499990
33.500000 60.500000 -0.499990

4 0 1 2 3 149 149 149
}

{ OFF
4 1 4
33.500000 59.500000 0.500010
34.500000 59.500000 0.500010
34.500000 60.500000 0.500010
33.500000 60.500000 0.500010

4 0 1 2 3 149 149 149
}

{ OFF
4 1 4
33.500000 60.500000 -0.499990
34.500000 60.500000 -0.499990
34.500000 61.500000 -0.499990
33.500000 61.500000 -0.499990

4 0 1 2 3 149 149 149
}

{ OFF
4 1 4
33.500000 60.500000 0.500010
34.500000 60.500000 0.500010
34.500000 61.500000 0.500010
33.500000 61.500000 0.500010

4 0 1 2 3 149 149 149
}

{ OFF
4 1 4
33.500000 61.500000 -0.499990
34.500000 61.500000 -0.499990
34.500000 62.500000 -0.499990
33.500000 62.500000 -0.499990

4 0 1 2 3 149 149 149
}

{ OFF
4 1 4
33.500000 61.500000 0.500010
34.500000 61.500000 0.500010
34.500000 62.500000 0.500010
33.500000 62.500000 0.500010

4 0 1 2 3 149 149 149
}

{ OFF
4 1 4
33.500000 62.500000 -0.499990
34.500000 62.500000 -0.499990
34.500000 63.500000 -0.499990
33.500000 63.500000 -0.499990

4 0 1 2 3 114 114 114
}

{ OFF
4 1 4
33.500000 62.500000 0.500010
34.500000 62.500000 0.500010
34.500000 63.500000 0.500010
33.500000 63.500000 0.500010

4 0 1 2 3 114 114 114
}

{ OFF
4 1 4
33.500000 63.500000 -0.499990
34.500000 63.500000 -0.499990
34.500000 64.500000 -0.499990
33.500000 64.500000 -0.499990

4 0 1 2 3 114 114 114
}

{ OFF
4 1 4
33.500000 63.500000 0.500010
34.500000 63.500000 0.500010
34.500000 64.500000 0.500010
33.500000 64.500000 0.500010

4 0 1 2 3 114 114 114
}

{ OFF
4 1 4
33.500000 64.500000 -0.499990
34.500000 64.500000 -0.499990
34.500000 65.500000 -0.499990
33.500000 65.500000 -0.499990

4 0 1 2 3 114 114 114
}

{ OFF
4 1 4
33.500000 64.500000 0.500010
34.500000 64.500000 0.500010
34.500000 65.500000 0.500010
33.500000 65.500000 0.500010

4 0 1 2 3 114 114 114
}

{ OFF
4 1 4
33.500000 65.500000 -0.499990
34.500000 65.500000 -0.499990
34.500000 66.500000 -0.499990
33.500000 66.500000 -0.499990

4 0 1 2 3 114 114 114
}

{ OFF
4 1 4
33.500000 65.500000 0.500010
34.500000 65.500000 0.500010
34.500000 66.500000 0.500010
33.500000 66.500000 0.500010

4 0 1 2 3 114 114 114
}

{ OFF
4 1 4
33.500000 66.500000 -0.499990
34.500000 66.500000 -0.499990
34.500000 67.500000 -0.499990
33.500000 67.500000 -0.499990

4 0 1 2 3 81 81 81
}

{ OFF
4 1 4
33.500000 66.500000 0.500010
34.500000 66.500000 0.500010
34.500000 67.500000 0.500010
33.500000 67.500000 0.500010

4 0 1 2 3 81 81 81
}

{ OFF
4 1 4
33.500000 67.500000 -0.499990
34.500000 67.500000 -0.499990
34.500000 68.500000 -0.499990
33.500000 68.500000 -0.499990

4 0 1 2 3 81 81 81
}

{ OFF
4 1 4
33.500000 67.500000 0.500010
34.500000 67.500000 0.500010
34.500000 68.500000 0.500010
33.500000 68.500000 0.500010

4 0 1 2 3 81 81 81
}

{ OFF
4 1 4
33.500000 68.500000 -0.499990
34.500000 68.500000 -0.499990
34.500000 69.500000 -0.499990
33.500000 69.500000 -0.499990

4 0 1 2 3 49 49 49
}

{ OFF
4 1 4
33.500000 68.500000 0.500010
34.500000 68.500000 0.500010
34.500000 69.500000 0.500010
33.500000 69.500000 0.500010

4 0 1 2 3 49 49 49
}

{ OFF
4 1 4
33.500000 69.500000 -0.499990
34.500000 69.500000 -0.499990
34.500000 70.500000 -0.499990
33.500000 70.500000 -0.499990

4 0 1 2 3 49 49 49
}

{ OFF
4 1 4
33.500000 69.500000 0.500010
34.500000 69.500000 0.500010
34.500000 70.500000 0.500010
33.500000 70.500000 0.500010

4 0 1 2 3 49 49 49
}

{ OFF
4 1 4
33.500000 70.500000 -0.499990
34.500000 70.500000 -0.499990
34.500000 71.500000 -0.499990
33.500000 71.500000 -0.499990

4 0 1 2 3 18 18 18
}

{ OFF
4 1 4
33.500000 70.500000 0.500010
34.500000 70.500000 0.500010
34.500000 71.500000 0.500010
33.500000 71.500000 0.500010

4 0 1 2 3 18 18 18
}

{ OFF
4 1 4
33.500000 71.500000 -0.499990
34.500000 71.500000 -0.499990
34.500000 72.500000 -0.499990
33.500000 72.500000 -0.499990

4 0 1 2 3 232 232 232
}

{ OFF
4 1 4
33.500000 72.500008 -0.500000
34.500000 72.500008 -0.500000
34.500000 72.500008 0.500000
33.500000 72.500008 0.500000

4 0 1 2 3 232 232 232
}

{ OFF
4 1 4
33.500000 71.500000 0.500010
34.500000 71.500000 0.500010
34.500000 72.500000 0.500010
33.500000 72.500000 0.500010

4 0 1 2 3 232 232 232
}

{ OFF
4 1 4
34.500000 47.500011 -0.500000
35.500000 47.500011 -0.500000
35.500000 47.500011 0.500000
34.500000 47.500011 0.500000

4 0 1 2 3 18 18 18
}

{ OFF
4 1 4
34.500000 47.500000 -0.499990
35.500000 47.500000 -0.499990
35.500000 48.500000 -0.499990
34.500000 48.500000 -0.499990

4 0 1 2 3 18 18 18
}

{ OFF
4 1 4
34.500000 47.500000 0.500010
35.500000 47.500000 0.500010
35.500000 48.500000 0.500010
34.500000 48.500000 0.500010

4 0 1 2 3 18 18 18
}

{ OFF
4 1 4
34.500000 48.500000 -0.499990
35.500000 48.500000 -0.499990
35.500000 49.500000 -0.499990
34.500000 49.500000 -0.499990

4 0 1 2 3 49 49 49
}

{ OFF
4 1 4
34.500000 48.500000 0.500010
35.500000 48.500000 0.500010
35.500000 49.500000 0.500010
34.500000 49.500000 0.500010

4 0 1 2 3 49 49 49
}

{ OFF
4 1 4
34.500000 49.500000 -0.499990
35.500000 49.500000 -0.499990
35.500000 50.500000 -0.499990
34.500000 50.500000 -0.499990

4 0 1 2 3 81 81 81
}

{ OFF
4 1 4
34.500000 49.500000 0.500010
35.500000 49.500000 0.500010
35.500000 50.500000 0.500010
34.500000 50.500000 0.500010

4 0 1 2 3 81 81 81
}

{ OFF
4 1 4
34.500000 50.500000 -0.499990
35.500000 50.500000 -0.499990
35.500000 51.500000 -0.499990
34.500000 51.500000 -0.499990

4 0 1 2 3 81 81 81
}

{ OFF
4 1 4
34.500000 50.500000 0.500010
35.500000 50.500000 0.500010
35.500000 51.500000 0.500010
34.500000 51.500000 0.500010

4 0 1 2 3 81 81 81
}

{ OFF
4 1 4
34.500000 51.500000 -0.499990
35.500000 51.500000 -0.499990
35.500000 52.500000 -0.499990
34.500000 52.500000 -0.499990

4 0 1 2 3 114 114 114
}

{ OFF
4 1 4
34.500000 51.500000 0.500010
35.500000 51.500000 0.500010
35.500000 52.500000 0.500010
34.500000 52.500000 0.500010

4 0 1 2 3 114 114 114
}

{ OFF
4 1 4
34.500000 52.500000 -0.499990
35.500000 52.500000 -0.499990
35.500000 53.500000 -0.499990
34.500000 53.500000 -0.499990

4 0 1 2 3 114 114 114
}

{ OFF
4 1 4
34.500000 52.500000 0.500010
35.500000 52.500000 0.500010
35.500000 53.500000 0.500010
34.500000 53.500000 0.500010

4 0 1 2 3 114 114 114
}

{ OFF
4 1 4
34.500000 53.500000 -0.499990
35.500000 53.500000 -0.499990
35.500000 54.500000 -0.499990
34.500000 54.500000 -0.499990

4 0 1 2 3 149 149 149
}

{ OFF
4 1 4
34.500000 53.500000 0.500010
35.500000 53.500000 0.500010
35.500000 54.500000 0.500010
34.500000 54.500000 0.500010

4 0 1 2 3 149 149 149
}

{ OFF
4 1 4
34.500000 54.500000 -0.499990
35.500000 54.500000 -0.499990
35.500000 55.500000 -0.499990
34.500000 55.500000 -0.499990

4 0 1 2 3 149 149 149
}

{ OFF
4 1 4
34.500000 54.500000 0.500010
35.500000 54.500000 0.500010
35.500000 55.500000 0.500010
34.500000 55.500000 0.500010

4 0 1 2 3 149 149 149
}

{ OFF
4 1 4
34.500000 55.500000 -0.499990
35.500000 55.500000 -0.499990
35.500000 56.500000 -0.499990
34.500000 56.500000 -0.499990

4 0 1 2 3 149 149 149
}

{ OFF
4 1 4
34.500000 55.500000 0.500010
35.500000 55.500000 0.500010
35.500000 56.500000 0.500010
34.500000 56.500000 0.500010

4 0 1 2 3 149 149 149
}

{ OFF
4 1 4
34.500000 56.500000 -0.499990
35.500000 56.500000 -0.499990
35.500000 57.500000 -0.499990
34.500000 57.500000 -0.499990

4 0 1 2 3 149 149 149
}

{ OFF
4 1 4
34.500000 56.500000 0.500010
35.500000 56.500000 0.500010
35.500000 57.500000 0.500010
34.500000 57.500000 0.500010

4 0 1 2 3 149 149 149
}

{ OFF
4 1 4
34.500000 57.500000 -0.499990
35.500000 57.500000 -0.499990
35.500000 58.500000 -0.499990
34.500000 58.500000 -0.499990

4 0 1 2 3 149 149 149
}

{ OFF
4 1 4
34.500000 57.500000 0.500010
35.500000 57.500000 0.500010
35.500000 58.500000 0.500010
34.500000 58.500000 0.500010

4 0 1 2 3 149 149 149
}

{ OFF
4 1 4
34.500000 58.500000 -0.499990
35.500000 58.500000 -0.499990
35.500000 59.500000 -0.499990
34.500000 59.500000 -0.499990

4 0 1 2 3 149 149 149
}

{ OFF
4 1 4
34.500000 58.500000 0.500010
35.500000 58.500000 0.500010
35.500000 59.500000 0.500010
34.500000 59.500000 0.500010

4 0 1 2 3 149 149 149
}

{ OFF
4 1 4
34.500000 59.500000 -0.499990
35.500000 59.500000 -0.499990
35.500000 60.500000 -0.499990
34.500000 60.500000 -0.499990

4 0 1 2 3 186 186 186
}

{ OFF
4 1 4
34.500000 59.500000 0.500010
35.500000 59.500000 0.500010
35.500000 60.500000 0.500010
34.500000 60.500000 0.500010

4 0 1 2 3 186 186 186
}

{ OFF
4 1 4
34.500000 60.500000 -0.499990
35.500000 60.500000 -0.499990
35.500000 61.500000 -0.499990
34.500000 61.500000 -0.499990

4 0 1 2 3 149 149 149
}

{ OFF
4 1 4
34.500000 60.500000 0.500010
35.500000 60.500000 0.500010
35.500000 61.500000 0.500010
34.500000 61.500000 0.500010

4 0 1 2 3 149 149 149
}

{ OFF
4 1 4
34.500000 61.500000 -0.499990
35.500000 61.500000 -0.499990
35.500000 62.500000 -0.499990
34.500000 62.500000 -0.499990

4 0 1 2 3 149 149 149
}

{ OFF
4 1 4
34.500000 61.500000 0.500010
35.500000 61.500000 0.500010
35.500000 62.500000 0.500010
34.500000 62.500000 0.500010

4 0 1 2 3 149 149 149
}

{ OFF
4 1 4
34.500000 62.500000 -0.499990
35.500000 62.500000 -0.499990
35.500000 63.500000 -0.499990
34.500000 63.500000 -0.499990

4 0 1 2 3 149 149 149
}

{ OFF
4 1 4
34.500000 62.500000 0.500010
35.500000 62.500000 0.500010
35.500000 63.500000 0.500010
34.500000 63.500000 0.500010

4 0 1 2 3 149 149 149
}

{ OFF
4 1 4
34.500000 63.500000 -0.499990
35.500000 63.500000 -0.499990
35.500000 64.500000 -0.499990
34.500000 64.500000 -0.499990

4 0 1 2 3 149 149 149
}

{ OFF
4 1 4
34.500000 63.500000 0.500010
35.500000 63.500000 0.500010
35.500000 64.500000 0.500010
34.500000 64.500000 0.500010

4 0 1 2 3 149 149 149
}

{ OFF
4 1 4
34.500000 64.500000 -0.499990
35.500000 64.500000 -0.499990
35.500000 65.500000 -0.499990
34.500000 65.500000 -0.499990

4 0 1 2 3 149 149 149
}

{ OFF
4 1 4
34.500000 64.500000 0.500010
35.500000 64.500000 0.500010
35.500000 65.500000 0.500010
34.500000 65.500000 0.500010

4 0 1 2 3 149 149 149
}

{ OFF
4 1 4
34.500000 65.500000 -0.499990
35.500000 65.500000 -0.499990
35.500000 66.500000 -0.499990
34.500000 66.500000 -0.499990

4 0 1 2 3 149 149 149
}

{ OFF
4 1 4
34.500000 65.500000 0.500010
35.500000 65.500000 0.500010
35.500000 66.500000 0.500010
34.500000 66.500000 0.500010

4 0 1 2 3 149 149 149
}

{ OFF
4 1 4
34.500000 66.500000 -0.499990
35.500000 66.500000 -0.499990
35.500000 67.500000 -0.499990
34.500000 67.500000 -0.499990

4 0 1 2 3 114 114 114
}

{ OFF
4 1 4
34.500000 66.500000 0.500010
35.500000 66.500000 0.500010
35.500000 67.500000 0.500010
34.500000 67.500000 0.500010

4 0 1 2 3 114 114 114
}

{ OFF
4 1 4
34.500000 67.500000 -0.499990
35.500000 67.500000 -0.499990
35.500000 68.500000 -0.499990
34.500000 68.500000 -0.499990

4 0 1 2 3 114 114 114
}

{ OFF
4 1 4
34.500000 67.500000 0.500010
35.500000 67.500000 0.500010
35.500000 68.500000 0.500010
34.500000 68.500000 0.500010

4 0 1 2 3 114 114 114
}

{ OFF
4 1 4
34.500000 68.500000 -0.499990
35.500000 68.500000 -0.499990
35.500000 69.500000 -0.499990
34.500000 69.500000 -0.499990

4 0 1 2 3 81 81 81
}

{ OFF
4 1 4
34.500000 68.500000 0.500010
35.500000 68.500000 0.500010
35.500000 69.500000 0.500010
34.500000 69.500000 0.500010

4 0 1 2 3 81 81 81
}

{ OFF
4 1 4
34.500000 69.500000 -0.499990
35.500000 69.500000 -0.499990
35.500000 70.500000 -0.499990
34.500000 70.500000 -0.499990

4 0 1 2 3 81 81 81
}

{ OFF
4 1 4
34.500000 69.500000 0.500010
35.500000 69.500000 0.500010
35.500000 70.500000 0.500010
34.500000 70.500000 0.500010

4 0 1 2 3 81 81 81
}

{ OFF
4 1 4
34.500000 70.500000 -0.499990
35.500000 70.500000 -0.499990
35.500000 71.500000 -0.499990
34.500000 71.500000 -0.499990

4 0 1 2 3 49 49 49
}

{ OFF
4 1 4
34.500000 70.500000 0.500010
35.500000 70.500000 0.500010
35.500000 71.500000 0.500010
34.500000 71.500000 0.500010

4 0 1 2 3 49 49 49
}

{ OFF
4 1 4
34.500000 71.500000 -0.499990
35.500000 71.500000 -0.499990
35.500000 72.500000 -0.499990
34.500000 72.500000 -0.499990

4 0 1 2 3 18 18 18
}

{ OFF
4 1 4
34.500000 71.500000 0.500010
35.500000 71.500000 0.500010
35.500000 72.500000 0.500010
34.500000 72.500000 0.500010

4 0 1 2 3 18 18 18
}

{ OFF
4 1 4
34.500011 72.500000 -0.500000
34.500011 73.500000 -0.500000
34.500011 73.500000 0.500000
34.500011 72.500000 0.500000

4 0 1 2 3 232 232 232
}

{ OFF
4 1 4
34.500000 72.500000 -0.499990
35.500000 72.500000 -0.499990
35.500000 73.500000 -0.499990
34.500000 73.500000 -0.499990

4 0 1 2 3 232 232 232
}

{ OFF
4 1 4
34.500000 73.500008 -0.500000
35.500000 73.500008 -0.500000
35.500000 73.500008 0.500000
34.500000 73.500008 0.500000

4 0 1 2 3 232 232 232
}

{ OFF
4 1 4
34.500000 72.500000 0.500010
35.500000 72.500000 0.500010
35.500000 73.500000 0.500010
34.500000 73.500000 0.500010

4 0 1 2 3 232 232 232
}

{ OFF
4 1 4
35.500011 46.500000 -0.500000
35.500011 47.500000 -0.500000
35.500011 47.500000 0.500000
35.500011 46.500000 0.500000

4 0 1 2 3 18 18 18
}

{ OFF
4 1 4
35.500000 46.500011 -0.500000
36.500000 46.500011 -0.500000
36.500000 46.500011 0.500000
35.500000 46.500011 0.500000

4 0 1 2 3 18 18 18
}

{ OFF
4 1 4
35.500000 46.500000 -0.499990
36.500000 46.500000 -0.499990
36.500000 47.500000 -0.499990
35.500000 47.500000 -0.499990

4 0 1 2 3 18 18 18
}

{ OFF
4 1 4
35.500000 46.500000 0.500010
36.500000 46.500000 0.500010
36.500000 47.500000 0.500010
35.500000 47.500000 0.500010

4 0 1 2 3 18 18 18
}

{ OFF
4 1 4
35.500000 47.500000 -0.499990
36.500000 47.500000 -0.499990
36.500000 48.500000 -0.499990
35.500000 48.500000 -0.499990

4 0 1 2 3 49 49 49
}

{ OFF
4 1 4
35.500000 47.500000 0.500010
36.500000 47.500000 0.500010
36.500000 48.500000 0.500010
35.500000 48.500000 0.500010

4 0 1 2 3 49 49 49
}

{ OFF
4 1 4
35.500000 48.500000 -0.499990
36.500000 48.500000 -0.499990
36.500000 49.500000 -0.499990
35.500000 49.500000 -0.499990

4 0 1 2 3 81 81 81
}

{ OFF
4 1 4
35.500000 48.500000 0.500010
36.500000 48.500000 0.500010
36.500000 49.500000 0.500010
35.500000 49.500000 0.500010

4 0 1 2 3 81 81 81
}

{ OFF
4 1 4
35.500000 49.500000 -0.499990
36.500000 49.500000 -0.499990
36.500000 50.500000 -0.499990
35.500000 50.500000 -0.499990

4 0 1 2 3 114 114 114
}

{ OFF
4 1 4
35.500000 49.500000 0.500010
36.500000 49.500000 0.500010
36.500000 50.500000 0.500010
35.500000 50.500000 0.500010

4 0 1 2 3 114 114 114
}

{ OFF
4 1 4
35.500000 50.500000 -0.499990
36.500000 50.500000 -0.499990
36.500000 51.500000 -0.499990
35.500000 51.500000 -0.499990

4 0 1 2 3 114 114 114
}

{ OFF
4 1 4
35.500000 50.500000 0.500010
36.500000 50.500000 0.500010
36.500000 51.500000 0.500010
35.500000 51.500000 0.500010

4 0 1 2 3 114 114 114
}

{ OFF
4 1 4
35.500000 51.500000 -0.499990
36.500000 51.500000 -0.499990
36.500000 52.500000 -0.499990
35.500000 52.500000 -0.499990

4 0 1 2 3 149 149 149
}

{ OFF
4 1 4
35.500000 51.500000 0.500010
36.500000 51.500000 0.500010
36.500000 52.500000 0.500010
35.500000 52.500000 0.500010

4 0 1 2 3 149 149 149
}

{ OFF
4 1 4
35.500000 52.500000 -0.499990
36.500000 52.500000 -0.499990
36.500000 53.500000 -0.499990
35.500000 53.500000 -0.499990

4 0 1 2 3 149 149 149
}

{ OFF
4 1 4
35.500000 52.500000 0.500010
36.500000 52.500000 0.500010
36.500000 53.500000 0.500010
35.500000 53.500000 0.500010

4 0 1 2 3 149 149 149
}

{ OFF
4 1 4
35.500000 53.500000 -0.499990
36.500000 53.500000 -0.499990
36.500000 54.500000 -0.499990
35.500000 54.500000 -0.499990

4 0 1 2 3 186 186 186
}

{ OFF
4 1 4
35.500000 53.500000 0.500010
36.500000 53.500000 0.500010
36.500000 54.500000 0.500010
35.500000 54.500000 0.500010

4 0 1 2 3 186 186 186
}

{ OFF
4 1 4
35.500000 54.500000 -0.499990
36.500000 54.500000 -0.499990
36.500000 55.500000 -0.499990
35.500000 55.500000 -0.499990

4 0 1 2 3 186 186 186
}

{ OFF
4 1 4
35.500000 54.500000 0.500010
36.500000 54.500000 0.500010
36.500000 55.500000 0.500010
35.500000 55.500000 0.500010

4 0 1 2 3 186 186 186
}

{ OFF
4 1 4
35.500000 55.500000 -0.499990
36.500000 55.500000 -0.499990
36.500000 56.500000 -0.499990
35.500000 56.500000 -0.499990

4 0 1 2 3 186 186 186
}

{ OFF
4 1 4
35.500000 55.500000 0.500010
36.500000 55.500000 0.500010
36.500000 56.500000 0.500010
35.500000 56.500000 0.500010

4 0 1 2 3 186 186 186
}

{ OFF
4 1 4
35.500000 56.500000 -0.499990
36.500000 56.500000 -0.499990
36.500000 57.500000 -0.499990
35.500000 57.500000 -0.499990

4 0 1 2 3 186 186 186
}

{ OFF
4 1 4
35.500000 56.500000 0.500010
36.500000 56.500000 0.500010
36.500000 57.500000 0.500010
35.500000 57.500000 0.500010

4 0 1 2 3 186 186 186
}

{ OFF
4 1 4
35.500000 57.500000 -0.499990
36.500000 57.500000 -0.499990
36.500000 58.500000 -0.499990
35.500000 58.500000 -0.499990

4 0 1 2 3 186 186 186
}

{ OFF
4 1 4
35.500000 57.500000 0.500010
36.500000 57.500000 0.500010
36.500000 58.500000 0.500010
35.500000 58.500000 0.500010

4 0 1 2 3 186 186 186
}

{ OFF
4 1 4
35.500000 58.500000 -0.499990
36.500000 58.500000 -0.499990
36.500000 59.500000 -0.499990
35.500000 59.500000 -0.499990

4 0 1 2 3 186 186 186
}

{ OFF
4 1 4
35.500000 58.500000 0.500010
36.500000 58.500000 0.500010
36.500000 59.500000 0.500010
35.500000 59.500000 0.500010

4 0 1 2 3 186 186 186
}

{ OFF
4 1 4
35.500000 59.500000 -0.499990
36.500000 59.500000 -0.499990
36.500000 60.500000 -0.499990
35.500000 60.500000 -0.499990

4 0 1 2 3 186 186 186
}

{ OFF
4 1 4
35.500000 59.500000 0.500010
36.500000 59.500000 0.500010
36.500000 60.500000 0.500010
35.500000 60.500000 0.500010

4 0 1 2 3 186 186 186
}

{ OFF
4 1 4
35.500000 60.500000 -0.499990
36.500000 60.500000 -0.499990
36.500000 61.500000 -0.499990
35.500000 61.500000 -0.499990

4 0 1 2 3 186 186 186
}

{ OFF
4 1 4
35.500000 60.500000 0.500010
36.500000 60.500000 0.500010
36.500000 61.500000 0.500010
35.500000 61.500000 0.500010

4 0 1 2 3 186 186 186
}

{ OFF
4 1 4
35.500000 61.500000 -0.499990
36.500000 61.500000 -0.499990
36.500000 62.500000 -0.499990
35.500000 62.500000 -0.499990

4 0 1 2 3 186 186 186
}

{ OFF
4 1 4
35.500000 61.500000 0.500010
36.500000 61.500000 0.500010
36.500000 62.500000 0.500010
35.500000 62.500000 0.500010

4 0 1 2 3 186 186 186
}

{ OFF
4 1 4
35.500000 62.500000 -0.499990
36.500000 62.500000 -0.499990
36.500000 63.500000 -0.499990
35.500000 63.500000 -0.499990

4 0 1 2 3 186 186 186
}

{ OFF
4 1 4
35.500000 62.500000 0.500010
36.500000 62.500000 0.500010
36.500000 63.500000 0.500010
35.500000 63.500000 0.500010

4 0 1 2 3 186 186 186
}

{ OFF
4 1 4
35.500000 63.500000 -0.499990
36.500000 63.500000 -0.499990
36.500000 64.500000 -0.499990
35.500000 64.500000 -0.499990

4 0 1 2 3 186 186 186
}

{ OFF
4 1 4
35.500000 63.500000 0.500010
36.500000 63.500000 0.500010
36.500000 64.500000 0.500010
35.500000 64.500000 0.500010

4 0 1 2 3 186 186 186
}

{ OFF
4 1 4
35.500000 64.500000 -0.499990
36.500000 64.500000 -0.499990
36.500000 65.500000 -0.499990
35.500000 65.500000 -0.499990

4 0 1 2 3 186 186 186
}

{ OFF
4 1 4
35.500000 64.500000 0.500010
36.500000 64.500000 0.500010
36.500000 65.500000 0.500010
35.500000 65.500000 0.500010

4 0 1 2 3 186 186 186
}

{ OFF
4 1 4
35.500000 65.500000 -0.499990
36.500000 65.500000 -0.499990
36.500000 66.500000 -0.499990
35.500000 66.500000 -0.499990

4 0 1 2 3 186 186 186
}

{ OFF
4 1 4
35.500000 65.500000 0.500010
36.500000 65.500000 0.500010
36.500000 66.500000 0.500010
35.500000 66.500000 0.500010

4 0 1 2 3 186 186 186
}

{ OFF
4 1 4
35.500000 66.500000 -0.499990
36.500000 66.500000 -0.499990
36.500000 67.500000 -0.499990
35.500000 67.500000 -0.499990

4 0 1 2 3 149 149 149
}

{ OFF
4 1 4
35.500000 66.500000 0.500010
36.500000 66.500000 0.500010
36.500000 67.500000 0.500010
35.500000 67.500000 0.500010

4 0 1 2 3 149 149 149
}

{ OFF
4 1 4
35.500000 67.500000 -0.499990
36.500000 67.500000 -0.499990
36.500000 68.500000 -0.499990
35.500000 68.500000 -0.499990

4 0 1 2 3 149 149 149
}

{ OFF
4 1 4
35.500000 67.500000 0.500010
36.500000 67.500000 0.500010
36.500000 68.500000 0.500010
35.500000 68.500000 0.500010

4 0 1 2 3 149 149 149
}

{ OFF
4 1 4
35.500000 68.500000 -0.499990
36.500000 68.500000 -0.499990
36.500000 69.500000 -0.499990
35.500000 69.500000 -0.499990

4 0 1 2 3 114 114 114
}

{ OFF
4 1 4
35.500000 68.500000 0.500010
36.500000 68.500000 0.500010
36.500000 69.500000 0.500010
35.500000 69.500000 0.500010

4 0 1 2 3 114 114 114
}

{ OFF
4 1 4
35.500000 69.500000 -0.499990
36.500000 69.500000 -0.499990
36.500000 70.500000 -0.499990
35.500000 70.500000 -0.499990

4 0 1 2 3 114 114 114
}

{ OFF
4 1 4
35.500000 69.500000 0.500010
36.500000 69.500000 0.500010
36.500000 70.500000 0.500010
35.500000 70.500000 0.500010

4 0 1 2 3 114 114 114
}

{ OFF
4 1 4
35.500000 70.500000 -0.499990
36.500000 70.500000 -0.499990
36.500000 71.500000 -0.499990
35.500000 71.500000 -0.499990

4 0 1 2 3 81 81 81
}

{ OFF
4 1 4
35.500000 70.500000 0.500010
36.500000 70.500000 0.500010
36.500000 71.500000 0.500010
35.500000 71.500000 0.500010

4 0 1 2 3 81 81 81
}

{ OFF
4 1 4
35.500000 71.500000 -0.499990
36.500000 71.500000 -0.499990
36.500000 72.500000 -0.499990
35.500000 72.500000 -0.499990

4 0 1 2 3 49 49 49
}

{ OFF
4 1 4
35.500000 71.500000 0.500010
36.500000 71.500000 0.500010
36.500000 72.500000 0.500010
35.500000 72.500000 0.500010

4 0 1 2 3 49 49 49
}

{ OFF
4 1 4
35.500000 72.500000 -0.499990
36.500000 72.500000 -0.499990
36.500000 73.500000 -0.499990
35.500000 73.500000 -0.499990

4 0 1 2 3 18 18 18
}

{ OFF
4 1 4
35.500000 73.500008 -0.500000
36.500000 73.500008 -0.500000
36.500000 73.500008 0.500000
35.500000 73.500008 0.500000

4 0 1 2 3 18 18 18
}

{ OFF
4 1 4
35.500000 72.500000 0.500010
36.500000 72.500000 0.500010
36.500000 73.500000 0.500010
35.500000 73.500000 0.500010

4 0 1 2 3 18 18 18
}

{ OFF
4 1 4
36.500000 46.500011 -0.500000
37.500000 46.500011 -0.500000
37.500000 46.500011 0.500000
36.500000 46.500011 0.500000

4 0 1 2 3 49 49 49
}

{ OFF
4 1 4
36.500000 46.500000 -0.499990
37.500000 46.500000 -0.499990
37.500000 47.500000 -0.499990
36.500000 47.500000 -0.499990

4 0 1 2 3 49 49 49
}

{ OFF
4 1 4
36.500000 46.500000 0.500010
37.500000 46.500000 0.500010
37.500000 47.500000 0.500010
36.500000 47.500000 0.500010

4 0 1 2 3 49 49 49
}

{ OFF
4 1 4
36.500000 47.500000 -0.499990
37.500000 47.500000 -0.499990
37.500000 48.500000 -0.499990
36.500000 48.500000 -0.499990

4 0 1 2 3 114 114 114
}

{ OFF
4 1 4
36.500000 47.500000 0.500010
37.500000 47.500000 0.500010
37.500000 48.500000 0.500010
36.500000 48.500000 0.500010

4 0 1 2 3 114 114 114
}

{ OFF
4 1 4
36.500000 48.500000 -0.499990
37.500000 48.500000 -0.499990
37.500000 49.500000 -0.499990
36.500000 49.500000 -0.499990

4 0 1 2 3 114 114 114
}

{ OFF
4 1 4
36.500000 48.500000 0.500010
37.500000 48.500000 0.500010
37.500000 49.500000 0.500010
36.500000 49.500000 0.500010

4 0 1 2 3 114 114 114
}

{ OFF
4 1 4
36.500000 49.500000 -0.499990
37.500000 49.500000 -0.499990
37.500000 50.500000 -0.499990
36.500000 50.500000 -0.499990

4 0 1 2 3 149 149 149
}

{ OFF
4 1 4
36.500000 49.500000 0.500010
37.500000 49.500000 0.500010
37.500000 50.500000 0.500010
36.500000 50.500000 0.500010

4 0 1 2 3 149 149 149
}

{ OFF
4 1 4
36.500000 50.500000 -0.499990
37.500000 50.500000 -0.499990
37.500000 51.500000 -0.499990
36.500000 51.500000 -0.499990

4 0 1 2 3 149 149 149
}

{ OFF
4 1 4
36.500000 50.500000 0.500010
37.500000 50.500000 0.500010
37.500000 51.500000 0.500010
36.500000 51.500000 0.500010

4 0 1 2 3 149 149 149
}

{ OFF
4 1 4
36.500000 51.500000 -0.499990
37.500000 51.500000 -0.499990
37.500000 52.500000 -0.499990
36.500000 52.500000 -0.499990

4 0 1 2 3 186 186 186
}

{ OFF
4 1 4
36.500000 51.500000 0.500010
37.500000 51.500000 0.500010
37.500000 52.500000 0.500010
36.500000 52.500000 0.500010

4 0 1 2 3 186 186 186
}

{ OFF
4 1 4
36.500000 52.500000 -0.499990
37.500000 52.500000 -0.499990
37.500000 53.500000 -0.499990
36.500000 53.500000 -0.499990

4 0 1 2 3 186 186 186
}

{ OFF
4 1 4
36.500000 52.500000 0.500010
37.500000 52.500000 0.500010
37.500000 53.500000 0.500010
36.500000 53.500000 0.500010

4 0 1 2 3 186 186 186
}

{ OFF
4 1 4
36.500000 53.500000 -0.499990
37.500000 53.500000 -0.499990
37.500000 54.500000 -0.499990
36.500000 54.500000 -0.499990

4 0 1 2 3 186 186 186
}

{ OFF
4 1 4
36.500000 53.500000 0.500010
37.500000 53.500000 0.500010
37.500000 54.500000 0.500010
36.500000 54.500000 0.500010

4 0 1 2 3 186 186 186
}

{ OFF
4 1 4
36.500000 54.500000 -0.499990
37.500000 54.500000 -0.499990
37.500000 55.500000 -0.499990
36.500000 55.500000 -0.499990

4 0 1 2 3 186 186 186
}

{ OFF
4 1 4
36.500000 54.500000 0.500010
37.500000 54.500000 0.500010
37.500000 55.500000 0.500010
36.500000 55.500000 0.500010

4 0 1 2 3 186 186 186
}

{ OFF
4 1 4
36.500000 55.500000 -0.499990
37.500000 55.500000 -0.499990
37.500000 56.500000 -0.499990
36.500000 56.500000 -0.499990

4 0 1 2 3 186 186 186
}

{ OFF
4 1 4
36.500000 55.500000 0.500010
37.500000 55.500000 0.500010
37.500000 56.500000 0.500010
36.500000 56.500000 0.500010

4 0 1 2 3 186 186 186
}

{ OFF
4 1 4
36.500000 56.500000 -0.499990
37.500000 56.500000 -0.499990
37.500000 57.500000 -0.499990
36.500000 57.500000 -0.499990

4 0 1 2 3 244 244 244
}

{ OFF
4 1 4
36.500000 56.500000 0.500010
37.500000 56.500000 0.500010
37.500000 57.500000 0.500010
36.500000 57.500000 0.500010

4 0 1 2 3 244 244 244
}

{ OFF
4 1 4
36.500000 57.500000 -0.499990
37.500000 57.500000 -0.499990
37.500000 58.500000 -0.499990
36.500000 58.500000 -0.499990

4 0 1 2 3 244 244 244
}

{ OFF
4 1 4
36.500000 57.500000 0.500010
37.500000 57.500000 0.500010
37.500000 58.500000 0.500010
36.500000 58.500000 0.500010

4 0 1 2 3 244 244 244
}

{ OFF
4 1 4
36.500000 58.500000 -0.499990
37.500000 58.500000 -0.499990
37.500000 59.500000 -0.499990
36.500000 59.500000 -0.499990

4 0 1 2 3 244 244 244
}

{ OFF
4 1 4
36.500000 58.500000 0.500010
37.500000 58.500000 0.500010
37.500000 59.500000 0.500010
36.500000 59.500000 0.500010

4 0 1 2 3 244 244 244
}

{ OFF
4 1 4
36.500000 59.500000 -0.499990
37.500000 59.500000 -0.499990
37.500000 60.500000 -0.499990
36.500000 60.500000 -0.499990

4 0 1 2 3 244 244 244
}

{ OFF
4 1 4
36.500000 59.500000 0.500010
37.500000 59.500000 0.500010
37.500000 60.500000 0.500010
36.500000 60.500000 0.500010

4 0 1 2 3 244 244 244
}

{ OFF
4 1 4
36.500000 60.500000 -0.499990
37.500000 60.500000 -0.499990
37.500000 61.500000 -0.499990
36.500000 61.500000 -0.499990

4 0 1 2 3 244 244 244
}

{ OFF
4 1 4
36.500000 60.500000 0.500010
37.500000 60.500000 0.500010
37.500000 61.500000 0.500010
36.500000 61.500000 0.500010

4 0 1 2 3 244 244 244
}

{ OFF
4 1 4
36.500000 61.500000 -0.499990
37.500000 61.500000 -0.499990
37.500000 62.500000 -0.499990
36.500000 62.500000 -0.499990

4 0 1 2 3 244 244 244
}

{ OFF
4 1 4
36.500000 61.500000 0.500010
37.500000 61.500000 0.500010
37.500000 62.500000 0.500010
36.500000 62.500000 0.500010

4 0 1 2 3 244 244 244
}

{ OFF
4 1 4
36.500000 62.500000 -0.499990
37.500000 62.500000 -0.499990
37.500000 63.500000 -0.499990
36.500000 63.500000 -0.499990

4 0 1 2 3 244 244 244
}

{ OFF
4 1 4
36.500000 62.500000 0.500010
37.500000 62.500000 0.500010
37.500000 63.500000 0.500010
36.500000 63.500000 0.500010

4 0 1 2 3 244 244 244
}

{ OFF
4 1 4
36.500000 63.500000 -0.499990
37.500000 63.500000 -0.499990
37.500000 64.500000 -0.499990
36.500000 64.500000 -0.499990

4 0 1 2 3 186 186 186
}

{ OFF
4 1 4
36.500000 63.500000 0.500010
37.500000 63.500000 0.500010
37.500000 64.500000 0.500010
36.500000 64.500000 0.500010

4 0 1 2 3 186 186 186
}

{ OFF
4 1 4
36.500000 64.500000 -0.499990
37.500000 64.500000 -0.499990
37.500000 65.500000 -0.499990
36.500000 65.500000 -0.499990

4 0 1 2 3 186 186 186
}

{ OFF
4 1 4
36.500000 64.500000 0.500010
37.500000 64.500000 0.500010
37.500000 65.500000 0.500010
36.500000 65.500000 0.500010

4 0 1 2 3 186 186 186
}

{ OFF
4 1 4
36.500000 65.500000 -0.499990
37.500000 65.500000 -0.499990
37.500000 66.500000 -0.499990
36.500000 66.500000 -0.499990

4 0 1 2 3 186 186 186
}

{ OFF
4 1 4
36.500000 65.500000 0.500010
37.500000 65.500000 0.500010
37.500000 66.500000 0.500010
36.500000 66.500000 0.500010

4 0 1 2 3 186 186 186
}

{ OFF
4 1 4
36.500000 66.500000 -0.499990
37.500000 66.500000 -0.499990
37.500000 67.500000 -0.499990
36.500000 67.500000 -0.499990

4 0 1 2 3 186 186 186
}

{ OFF
4 1 4
36.500000 66.500000 0.500010
37.500000 66.500000 0.500010
37.500000 67.500000 0.500010
36.500000 67.500000 0.500010

4 0 1 2 3 186 186 186
}

{ OFF
4 1 4
36.500000 67.500000 -0.499990
37.500000 67.500000 -0.499990
37.500000 68.500000 -0.499990
36.500000 68.500000 -0.499990

4 0 1 2 3 186 186 186
}

{ OFF
4 1 4
36.500000 67.500000 0.500010
37.500000 67.500000 0.500010
37.500000 68.500000 0.500010
36.500000 68.500000 0.500010

4 0 1 2 3 186 186 186
}

{ OFF
4 1 4
36.500000 68.500000 -0.499990
37.500000 68.500000 -0.499990
37.500000 69.500000 -0.499990
36.500000 69.500000 -0.499990

4 0 1 2 3 149 149 149
}

{ OFF
4 1 4
36.500000 68.500000 0.500010
37.500000 68.500000 0.500010
37.500000 69.500000 0.500010
36.500000 69.500000 0.500010

4 0 1 2 3 149 149 149
}

{ OFF
4 1 4
36.500000 69.500000 -0.499990
37.500000 69.500000 -0.499990
37.500000 70.500000 -0.499990
36.500000 70.500000 -0.499990

4 0 1 2 3 149 149 149
}

{ OFF
4 1 4
36.500000 69.500000 0.500010
37.500000 69.500000 0.500010
37.500000 70.500000 0.500010
36.500000 70.500000 0.500010

4 0 1 2 3 149 149 149
}

{ OFF
4 1 4
36.500000 70.500000 -0.499990
37.500000 70.500000 -0.499990
37.500000 71.500000 -0.499990
36.500000 71.500000 -0.499990

4 0 1 2 3 114 114 114
}

{ OFF
4 1 4
36.500000 70.500000 0.500010
37.500000 70.500000 0.500010
37.500000 71.500000 0.500010
36.500000 71.500000 0.500010

4 0 1 2 3 114 114 114
}

{ OFF
4 1 4
36.500000 71.500000 -0.499990
37.500000 71.500000 -0.499990
37.500000 72.500000 -0.499990
36.500000 72.500000 -0.499990

4 0 1 2 3 114 114 114
}

{ OFF
4 1 4
36.500000 71.500000 0.500010
37.500000 71.500000 0.500010
37.500000 72.500000 0.500010
36.500000 72.500000 0.500010

4 0 1 2 3 114 114 114
}

{ OFF
4 1 4
36.500000 72.500000 -0.499990
37.500000 72.500000 -0.499990
37.500000 73.500000 -0.499990
36.500000 73.500000 -0.499990

4 0 1 2 3 49 49 49
}

{ OFF
4 1 4
36.500000 72.500000 0.500010
37.500000 72.500000 0.500010
37.500000 73.500000 0.500010
36.500000 73.500000 0.500010

4 0 1 2 3 49 49 49
}

{ OFF
4 1 4
36.500011 73.500000 -0.500000
36.500011 74.500000 -0.500000
36.500011 74.500000 0.500000
36.500011 73.500000 0.500000

4 0 1 2 3 4 4 4
}

{ OFF
4 1 4
36.500000 73.500000 -0.499990
37.500000 73.500000 -0.499990
37.500000 74.500000 -0.499990
36.500000 74.500000 -0.499990

4 0 1 2 3 4 4 4
}

{ OFF
4 1 4
36.500000 74.500008 -0.500000
37.500000 74.500008 -0.500000
37.500000 74.500008 0.500000
36.500000 74.500008 0.500000

4 0 1 2 3 4 4 4
}

{ OFF
4 1 4
36.500000 73.500000 0.500010
37.500000 73.500000 0.500010
37.500000 74.500000 0.500010
36.500000 74.500000 0.500010

4 0 1 2 3 4 4 4
}

{ OFF
4 1 4
37.500011 45.500000 -0.500000
37.500011 46.500000 -0.500000
37.500011 46.500000 0.500000
37.500011 45.500000 0.500000

4 0 1 2 3 49 49 49
}

{ OFF
4 1 4
37.500000 45.500011 -0.500000
38.500000 45.500011 -0.500000
38.500000 45.500011 0.500000
37.500000 45.500011 0.500000

4 0 1 2 3 49 49 49
}

{ OFF
4 1 4
37.500000 45.500000 -0.499990
38.500000 45.500000 -0.499990
38.500000 46.500000 -0.499990
37.500000 46.500000 -0.499990

4 0 1 2 3 49 49 49
}

{ OFF
4 1 4
37.500000 45.500000 0.500010
38.500000 45.500000 0.500010
38.500000 46.500000 0.500010
37.500000 46.500000 0.500010

4 0 1 2 3 49 49 49
}

{ OFF
4 1 4
37.500000 46.500000 -0.499990
38.500000 46.500000 -0.499990
38.500000 47.500000 -0.499990
37.500000 47.500000 -0.499990

4 0 1 2 3 114 114 114
}

{ OFF
4 1 4
37.500000 46.500000 0.500010
38.500000 46.500000 0.500010
38.500000 47.500000 0.500010
37.500000 47.500000 0.500010

4 0 1 2 3 114 114 114
}

{ OFF
4 1 4
37.500000 47.500000 -0.499990
38.500000 47.500000 -0.499990
38.500000 48.500000 -0.499990
37.500000 48.500000 -0.499990

4 0 1 2 3 149 149 149
}

{ OFF
4 1 4
37.500000 47.500000 0.500010
38.500000 47.500000 0.500010
38.500000 48.500000 0.500010
37.500000 48.500000 0.500010

4 0 1 2 3 149 149 149
}

{ OFF
4 1 4
37.500000 48.500000 -0.499990
38.500000 48.500000 -0.499990
38.500000 49.500000 -0.499990
37.500000 49.500000 -0.499990

4 0 1 2 3 149 149 149
}

{ OFF
4 1 4
37.500000 48.500000 0.500010
38.500000 48.500000 0.500010
38.500000 49.500000 0.500010
37.500000 49.500000 0.500010

4 0 1 2 3 149 149 149
}

{ OFF
4 1 4
37.500000 49.500000 -0.499990
38.500000 49.500000 -0.499990
38.500000 50.500000 -0.499990
37.500000 50.500000 -0.499990

4 0 1 2 3 186 186 186
}

{ OFF
4 1 4
37.500000 49.500000 0.500010
38.500000 49.500000 0.500010
38.500000 50.500000 0.500010
37.500000 50.500000 0.500010

4 0 1 2 3 186 186 186
}

{ OFF
4 1 4
37.500000 50.500000 -0.499990
38.500000 50.500000 -0.499990
38.500000 51.500000 -0.499990
37.500000 51.500000 -0.499990

4 0 1 2 3 186 186 186
}

{ OFF
4 1 4
37.500000 50.500000 0.500010
38.500000 50.500000 0.500010
38.500000 51.500000 0.500010
37.500000 51.500000 0.500010

4 0 1 2 3 186 186 186
}

{ OFF
4 1 4
37.500000 51.500000 -0.499990
38.500000 51.500000 -0.499990
38.500000 52.500000 -0.499990
37.500000 52.500000 -0.499990

4 0 1 2 3 186 186 186
}

{ OFF
4 1 4
37.500000 51.500000 0.500010
38.500000 51.500000 0.500010
38.500000 52.500000 0.500010
37.500000 52.500000 0.500010

4 0 1 2 3 186 186 186
}

{ OFF
4 1 4
37.500000 52.500000 -0.499990
38.500000 52.500000 -0.499990
38.500000 53.500000 -0.499990
37.500000 53.500000 -0.499990

4 0 1 2 3 244 244 244
}

{ OFF
4 1 4
37.500000 52.500000 0.500010
38.500000 52.500000 0.500010
38.500000 53.500000 0.500010
37.500000 53.500000 0.500010

4 0 1 2 3 244 244 244
}

{ OFF
4 1 4
37.500000 53.500000 -0.499990
38.500000 53.500000 -0.499990
38.500000 54.500000 -0.499990
37.500000 54.500000 -0.499990

4 0 1 2 3 244 244 244
}

{ OFF
4 1 4
37.500000 53.500000 0.500010
38.500000 53.500000 0.500010
38.500000 54.500000 0.500010
37.500000 54.500000 0.500010

4 0 1 2 3 244 244 244
}

{ OFF
4 1 4
37.500000 54.500000 -0.499990
38.500000 54.500000 -0.499990
38.500000 55.500000 -0.499990
37.500000 55.500000 -0.499990

4 0 1 2 3 244 244 244
}

{ OFF
4 1 4
37.500000 54.500000 0.500010
38.500000 54.500000 0.500010
38.500000 55.500000 0.500010
37.500000 55.500000 0.500010

4 0 1 2 3 244 244 244
}

{ OFF
4 1 4
37.500000 55.500000 -0.499990
38.500000 55.500000 -0.499990
38.500000 56.500000 -0.499990
37.500000 56.500000 -0.499990

4 0 1 2 3 244 244 244
}

{ OFF
4 1 4
37.500000 55.500000 0.500010
38.500000 55.500000 0.500010
38.500000 56.500000 0.500010
37.500000 56.500000 0.500010

4 0 1 2 3 244 244 244
}

{ OFF
4 1 4
37.500000 56.500000 -0.499990
38.500000 56.500000 -0.499990
38.500000 57.500000 -0.499990
37.500000 57.500000 -0.499990

4 0 1 2 3 29 29 29
}

{ OFF
4 1 4
37.500000 56.500000 0.500010
38.500000 56.500000 0.500010
38.500000 57.500000 0.500010
37.500000 57.500000 0.500010

4 0 1 2 3 29 29 29
}

{ OFF
4 1 4
37.500000 57.500000 -0.499990
38.500000 57.500000 -0.499990
38.500000 58.500000 -0.499990
37.500000 58.500000 -0.499990

4 0 1 2 3 29 29 29
}

{ OFF
4 1 4
37.500000 57.500000 0.500010
38.500000 57.500000 0.500010
38.500000 58.500000 0.500010
37.500000 58.500000 0.500010

4 0 1 2 3 29 29 29
}

{ OFF
4 1 4
37.500000 58.500000 -0.499990
38.500000 58.500000 -0.499990
38.500000 59.500000 -0.499990
37.500000 59.500000 -0.499990

4 0 1 2 3 29 29 29
}

{ OFF
4 1 4
37.500000 58.500000 0.500010
38.500000 58.500000 0.500010
38.500000 59.500000 0.500010
37.500000 59.500000 0.500010

4 0 1 2 3 29 29 29
}

{ OFF
4 1 4
37.500000 59.500000 -0.499990
38.500000 59.500000 -0.499990
38.500000 60.500000 -0.499990
37.500000 60.500000 -0.499990

4 0 1 2 3 29 29 29
}

{ OFF
4 1 4
37.500000 59.500000 0.500010
38.500000 59.500000 0.500010
38.500000 60.500000 0.500010
37.500000 60.500000 0.500010

4 0 1 2 3 29 29 29
}

{ OFF
4 1 4
37.500000 60.500000 -0.499990
38.500000 60.500000 -0.499990
38.500000 61.500000 -0.499990
37.500000 61.500000 -0.499990

4 0 1 2 3 29 29 29
}

{ OFF
4 1 4
37.500000 60.500000 0.500010
38.500000 60.500000 0.500010
38.500000 61.500000 0.500010
37.500000 61.500000 0.500010

4 0 1 2 3 29 29 29
}

{ OFF
4 1 4
37.500000 61.500000 -0.499990
38.500000 61.500000 -0.499990
38.500000 62.500000 -0.499990
37.500000 62.500000 -0.499990

4 0 1 2 3 29 29 29
}

{ OFF
4 1 4
37.500000 61.500000 0.500010
38.500000 61.500000 0.500010
38.500000 62.500000 0.500010
37.500000 62.500000 0.500010

4 0 1 2 3 29 29 29
}

{ OFF
4 1 4
37.500000 62.500000 -0.499990
38.500000 62.500000 -0.499990
38.500000 63.500000 -0.499990
37.500000 63.500000 -0.499990

4 0 1 2 3 29 29 29
}

{ OFF
4 1 4
37.500000 62.500000 0.500010
38.500000 62.500000 0.500010
38.500000 63.500000 0.500010
37.500000 63.500000 0.500010

4 0 1 2 3 29 29 29
}

{ OFF
4 1 4
37.500000 63.500000 -0.499990
38.500000 63.500000 -0.499990
38.500000 64.500000 -0.499990
37.500000 64.500000 -0.499990

4 0 1 2 3 244 244 244
}

{ OFF
4 1 4
37.500000 63.500000 0.500010
38.500000 63.500000 0.500010
38.500000 64.500000 0.500010
37.500000 64.500000 0.500010

4 0 1 2 3 244 244 244
}

{ OFF
4 1 4
37.500000 64.500000 -0.499990
38.500000 64.500000 -0.499990
38.500000 65.500000 -0.499990
37.500000 65.500000 -0.499990

4 0 1 2 3 244 244 244
}

{ OFF
4 1 4
37.500000 64.500000 0.500010
38.500000 64.500000 0.500010
38.500000 65.500000 0.500010
37.500000 65.500000 0.500010

4 0 1 2 3 244 244 244
}

{ OFF
4 1 4
37.500000 65.500000 -0.499990
38.500000 65.500000 -0.499990
38.500000 66.500000 -0.499990
37.500000 66.500000 -0.499990

4 0 1 2 3 244 244 244
}

{ OFF
4 1 4
37.500000 65.500000 0.500010
38.500000 65.500000 0.500010
38.500000 66.500000 0.500010
37.500000 66.500000 0.500010

4 0 1 2 3 244 244 244
}

{ OFF
4 1 4
37.500000 66.500000 -0.499990
38.500000 66.500000 -0.499990
38.500000 67.500000 -0.499990
37.500000 67.500000 -0.499990

4 0 1 2 3 244 244 244
}

{ OFF
4 1 4
37.500000 66.500000 0.500010
38.500000 66.500000 0.500010
38.500000 67.500000 0.500010
37.500000 67.500000 0.500010

4 0 1 2 3 244 244 244
}

{ OFF
4 1 4
37.500000 67.500000 -0.499990
38.500000 67.500000 -0.499990
38.500000 68.500000 -0.499990
37.500000 68.500000 -0.499990

4 0 1 2 3 186 186 186
}

{ OFF
4 1 4
37.500000 67.500000 0.500010
38.500000 67.500000 0.500010
38.500000 68.500000 0.500010
37.500000 68.500000 0.500010

4 0 1 2 3 186 186 186
}

{ OFF
4 1 4
37.500000 68.500000 -0.499990
38.500000 68.500000 -0.499990
38.500000 69.500000 -0.499990
37.500000 69.500000 -0.499990

4 0 1 2 3 186 186 186
}

{ OFF
4 1 4
37.500000 68.500000 0.500010
38.500000 68.500000 0.500010
38.500000 69.500000 0.500010
37.500000 69.500000 0.500010

4 0 1 2 3 186 186 186
}

{ OFF
4 1 4
37.500000 69.500000 -0.499990
38.500000 69.500000 -0.499990
38.500000 70.500000 -0.499990
37.500000 70.500000 -0.499990

4 0 1 2 3 186 186 186
}

{ OFF
4 1 4
37.500000 69.500000 0.500010
38.500000 69.500000 0.500010
38.500000 70.500000 0.500010
37.500000 70.500000 0.500010

4 0 1 2 3 186 186 186
}

{ OFF
4 1 4
37.500000 70.500000 -0.499990
38.500000 70.500000 -0.499990
38.500000 71.500000 -0.499990
37.500000 71.500000 -0.499990

4 0 1 2 3 149 149 149
}

{ OFF
4 1 4
37.500000 70.500000 0.500010
38.500000 70.500000 0.500010
38.500000 71.500000 0.500010
37.500000 71.500000 0.500010

4 0 1 2 3 149 149 149
}

{ OFF
4 1 4
37.500000 71.500000 -0.499990
38.500000 71.500000 -0.499990
38.500000 72.500000 -0.499990
37.500000 72.500000 -0.499990

4 0 1 2 3 149 149 149
}

{ OFF
4 1 4
37.500000 71.500000 0.500010
38.500000 71.500000 0.500010
38.500000 72.500000 0.500010
37.500000 72.500000 0.500010

4 0 1 2 3 149 149 149
}

{ OFF
4 1 4
37.500000 72.500000 -0.499990
38.500000 72.500000 -0.499990
38.500000 73.500000 -0.499990
37.500000 73.500000 -0.499990

4 0 1 2 3 114 114 114
}

{ OFF
4 1 4
37.500000 72.500000 0.500010
38.500000 72.500000 0.500010
38.500000 73.500000 0.500010
37.500000 73.500000 0.500010

4 0 1 2 3 114 114 114
}

{ OFF
4 1 4
37.500000 73.500000 -0.499990
38.500000 73.500000 -0.499990
38.500000 74.500000 -0.499990
37.500000 74.500000 -0.499990

4 0 1 2 3 49 49 49
}

{ OFF
4 1 4
37.500000 74.500008 -0.500000
38.500000 74.500008 -0.500000
38.500000 74.500008 0.500000
37.500000 74.500008 0.500000

4 0 1 2 3 49 49 49
}

{ OFF
4 1 4
37.500000 73.500000 0.500010
38.500000 73.500000 0.500010
38.500000 74.500000 0.500010
37.500000 74.500000 0.500010

4 0 1 2 3 49 49 49
}

{ OFF
4 1 4
38.500000 45.500011 -0.500000
39.500000 45.500011 -0.500000
39.500000 45.500011 0.500000
38.500000 45.500011 0.500000

4 0 1 2 3 114 114 114
}

{ OFF
4 1 4
38.500000 45.500000 -0.499990
39.500000 45.500000 -0.499990
39.500000 46.500000 -0.499990
38.500000 46.500000 -0.499990

4 0 1 2 3 114 114 114
}

{ OFF
4 1 4
38.500000 45.500000 0.500010
39.500000 45.500000 0.500010
39.500000 46.500000 0.500010
38.500000 46.500000 0.500010

4 0 1 2 3 114 114 114
}

{ OFF
4 1 4
38.500000 46.500000 -0.499990
39.500000 46.500000 -0.499990
39.500000 47.500000 -0.499990
38.500000 47.500000 -0.499990

4 0 1 2 3 149 149 149
}

{ OFF
4 1 4
38.500000 46.500000 0.500010
39.500000 46.500000 0.500010
39.500000 47.500000 0.500010
38.500000 47.500000 0.500010

4 0 1 2 3 149 149 149
}

{ OFF
4 1 4
38.500000 47.500000 -0.499990
39.500000 47.500000 -0.499990
39.500000 48.500000 -0.499990
38.500000 48.500000 -0.499990

4 0 1 2 3 186 186 186
}

{ OFF
4 1 4
38.500000 47.500000 0.500010
39.500000 47.500000 0.500010
39.500000 48.500000 0.500010
38.500000 48.500000 0.500010

4 0 1 2 3 186 186 186
}

{ OFF
4 1 4
38.500000 48.500000 -0.499990
39.500000 48.500000 -0.499990
39.500000 49.500000 -0.499990
38.500000 49.500000 -0.499990

4 0 1 2 3 186 186 186
}

{ OFF
4 1 4
38.500000 48.500000 0.500010
39.500000 48.500000 0.500010
39.500000 49.500000 0.500010
38.500000 49.500000 0.500010

4 0 1 2 3 186 186 186
}

{ OFF
4 1 4
38.500000 49.500000 -0.499990
39.500000 49.500000 -0.499990
39.500000 50.500000 -0.499990
38.500000 50.500000 -0.499990

4 0 1 2 3 186 186 186
}

{ OFF
4 1 4
38.500000 49.500000 0.500010
39.500000 49.500000 0.500010
39.500000 50.500000 0.500010
38.500000 50.500000 0.500010

4 0 1 2 3 186 186 186
}

{ OFF
4 1 4
38.500000 50.500000 -0.499990
39.500000 50.500000 -0.499990
39.500000 51.500000 -0.499990
38.500000 51.500000 -0.499990

4 0 1 2 3 244 244 244
}

{ OFF
4 1 4
38.500000 50.500000 0.500010
39.500000 50.500000 0.500010
39.500000 51.500000 0.500010
38.500000 51.500000 0.500010

4 0 1 2 3 244 244 244
}

{ OFF
4 1 4
38.500000 51.500000 -0.499990
39.500000 51.500000 -0.499990
39.500000 52.500000 -0.499990
38.500000 52.500000 -0.499990

4 0 1 2 3 244 244 244
}

{ OFF
4 1 4
38.500000 51.500000 0.500010
39.500000 51.500000 0.500010
39.500000 52.500000 0.500010
38.500000 52.500000 0.500010

4 0 1 2 3 244 244 244
}

{ OFF
4 1 4
38.500000 52.500000 -0.499990
39.500000 52.500000 -0.499990
39.500000 53.500000 -0.499990
38.500000 53.500000 -0.499990

4 0 1 2 3 29 29 29
}

{ OFF
4 1 4
38.500000 52.500000 0.500010
39.500000 52.500000 0.500010
39.500000 53.500000 0.500010
38.500000 53.500000 0.500010

4 0 1 2 3 29 29 29
}

{ OFF
4 1 4
38.500000 53.500000 -0.499990
39.500000 53.500000 -0.499990
39.500000 54.500000 -0.499990
38.500000 54.500000 -0.499990

4 0 1 2 3 29 29 29
}

{ OFF
4 1 4
38.500000 53.500000 0.500010
39.500000 53.500000 0.500010
39.500000 54.500000 0.500010
38.500000 54.500000 0.500010

4 0 1 2 3 29 29 29
}

{ OFF
4 1 4
38.500000 54.500000 -0.499990
39.500000 54.500000 -0.499990
39.500000 55.500000 -0.499990
38.500000 55.500000 -0.499990

4 0 1 2 3 29 29 29
}

{ OFF
4 1 4
38.500000 54.500000 0.500010
39.500000 54.500000 0.500010
39.500000 55.500000 0.500010
38.500000 55.500000 0.500010

4 0 1 2 3 29 29 29
}

{ OFF
4 1 4
38.500000 55.500000 -0.499990
39.500000 55.500000 -0.499990
39.500000 56.500000 -0.499990
38.500000 56.500000 -0.499990

4 0 1 2 3 29 29 29
}

{ OFF
4 1 4
38.500000 55.500000 0.500010
39.500000 55.500000 0.500010
39.500000 56.500000 0.500010
38.500000 56.500000 0.500010

4 0 1 2 3 29 29 29
}

{ OFF
4 1 4
38.500000 56.500000 -0.499990
39.500000 56.500000 -0.499990
39.500000 57.500000 -0.499990
38.500000 57.500000 -0.499990

4 0 1 2 3 29 29 29
}

{ OFF
4 1 4
38.500000 56.500000 0.500010
39.500000 56.500000 0.500010
39.500000 57.500000 0.500010
38.500000 57.500000 0.500010

4 0 1 2 3 29 29 29
}

{ OFF
4 1 4
38.500000 57.500000 -0.499990
39.500000 57.500000 -0.499990
39.500000 58.500000 -0.499990
38.500000 58.500000 -0.499990

4 0 1 2 3 72 72 72
}

{ OFF
4 1 4
38.500000 57.500000 0.500010
39.500000 57.500000 0.500010
39.500000 58.500000 0.500010
38.500000 58.500000 0.500010

4 0 1 2 3 72 72 72
}

{ OFF
4 1 4
38.500000 58.500000 -0.499990
39.500000 58.500000 -0.499990
39.500000 59.500000 -0.499990
38.500000 59.500000 -0.499990

4 0 1 2 3 72 72 72
}

{ OFF
4 1 4
38.500000 58.500000 0.500010
39.500000 58.500000 0.500010
39.500000 59.500000 0.500010
38.500000 59.500000 0.500010

4 0 1 2 3 72 72 72
}

{ OFF
4 1 4
38.500000 59.500000 -0.499990
39.500000 59.500000 -0.499990
39.500000 60.500000 -0.499990
38.500000 60.500000 -0.499990

4 0 1 2 3 72 72 72
}

{ OFF
4 1 4
38.500000 59.500000 0.500010
39.500000 59.500000 0.500010
39.500000 60.500000 0.500010
38.500000 60.500000 0.500010

4 0 1 2 3 72 72 72
}

{ OFF
4 1 4
38.500000 60.500000 -0.499990
39.500000 60.500000 -0.499990
39.500000 61.500000 -0.499990
38.500000 61.500000 -0.499990

4 0 1 2 3 72 72 72
}

{ OFF
4 1 4
38.500000 60.500000 0.500010
39.500000 60.500000 0.500010
39.500000 61.500000 0.500010
38.500000 61.500000 0.500010

4 0 1 2 3 72 72 72
}

{ OFF
4 1 4
38.500000 61.500000 -0.499990
39.500000 61.500000 -0.499990
39.500000 62.500000 -0.499990
38.500000 62.500000 -0.499990

4 0 1 2 3 72 72 72
}

{ OFF
4 1 4
38.500000 61.500000 0.500010
39.500000 61.500000 0.500010
39.500000 62.500000 0.500010
38.500000 62.500000 0.500010

4 0 1 2 3 72 72 72
}

{ OFF
4 1 4
38.500000 62.500000 -0.499990
39.500000 62.500000 -0.499990
39.500000 63.500000 -0.499990
38.500000 63.500000 -0.499990

4 0 1 2 3 29 29 29
}

{ OFF
4 1 4
38.500000 62.500000 0.500010
39.500000 62.500000 0.500010
39.500000 63.500000 0.500010
38.500000 63.500000 0.500010

4 0 1 2 3 29 29 29
}

{ OFF
4 1 4
38.500000 63.500000 -0.499990
39.500000 63.500000 -0.499990
39.500000 64.500000 -0.499990
38.500000 64.500000 -0.499990

4 0 1 2 3 29 29 29
}

{ OFF
4 1 4
38.500000 63.500000 0.500010
39.500000 63.500000 0.500010
39.500000 64.500000 0.500010
38.500000 64.500000 0.500010

4 0 1 2 3 29 29 29
}

{ OFF
4 1 4
38.500000 64.500000 -0.499990
39.500000 64.500000 -0.499990
39.500000 65.500000 -0.499990
38.500000 65.500000 -0.499990

4 0 1 2 3 29 29 29
}

{ OFF
4 1 4
38.500000 64.500000 0.500010
39.500000 64.500000 0.500010
39.500000 65.500000 0.500010
38.500000 65.500000 0.500010

4 0 1 2 3 29 29 29
}

{ OFF
4 1 4
38.500000 65.500000 -0.499990
39.500000 65.500000 -0.499990
39.500000 66.500000 -0.499990
38.500000 66.500000 -0.499990

4 0 1 2 3 29 29 29
}

{ OFF
4 1 4
38.500000 65.500000 0.500010
39.500000 65.500000 0.500010
39.500000 66.500000 0.500010
38.500000 66.500000 0.500010

4 0 1 2 3 29 29 29
}

{ OFF
4 1 4
38.500000 66.500000 -0.499990
39.500000 66.500000 -0.499990
39.500000 67.500000 -0.499990
38.500000 67.500000 -0.499990

4 0 1 2 3 29 29 29
}

{ OFF
4 1 4
38.500000 66.500000 0.500010
39.500000 66.500000 0.500010
39.500000 67.500000 0.500010
38.500000 67.500000 0.500010

4 0 1 2 3 29 29 29
}

{ OFF
4 1 4
38.500000 67.500000 -0.499990
39.500000 67.500000 -0.499990
39.500000 68.500000 -0.499990
38.500000 68.500000 -0.499990

4 0 1 2 3 244 244 244
}

{ OFF
4 1 4
38.500000 67.500000 0.500010
39.500000 67.500000 0.500010
39.500000 68.500000 0.500010
38.500000 68.500000 0.500010

4 0 1 2 3 244 244 244
}

{ OFF
4 1 4
38.500000 68.500000 -0.499990
39.500000 68.500000 -0.499990
39.500000 69.500000 -0.499990
38.500000 69.500000 -0.499990

4 0 1 2 3 244 244 244
}

{ OFF
4 1 4
38.500000 68.500000 0.500010
39.500000 68.500000 0.500010
39.500000 69.500000 0.500010
38.500000 69.500000 0.500010

4 0 1 2 3 244 244 244
}

{ OFF
4 1 4
38.500000 69.500000 -0.499990
39.500000 69.500000 -0.499990
39.500000 70.500000 -0.499990
38.500000 70.500000 -0.499990

4 0 1 2 3 186 186 186
}

{ OFF
4 1 4
38.500000 69.500000 0.500010
39.500000 69.500000 0.500010
39.500000 70.500000 0.500010
38.500000 70.500000 0.500010

4 0 1 2 3 186 186 186
}

{ OFF
4 1 4
38.500000 70.500000 -0.499990
39.500000 70.500000 -0.499990
39.500000 71.500000 -0.499990
38.500000 71.500000 -0.499990

4 0 1 2 3 186 186 186
}

{ OFF
4 1 4
38.500000 70.500000 0.500010
39.500000 70.500000 0.500010
39.500000 71.500000 0.500010
38.500000 71.500000 0.500010

4 0 1 2 3 186 186 186
}

{ OFF
4 1 4
38.500000 71.500000 -0.499990
39.500000 71.500000 -0.499990
39.500000 72.500000 -0.499990
38.500000 72.500000 -0.499990

4 0 1 2 3 186 186 186
}

{ OFF
4 1 4
38.500000 71.500000 0.500010
39.500000 71.500000 0.500010
39.500000 72.500000 0.500010
38.500000 72.500000 0.500010

4 0 1 2 3 186 186 186
}

{ OFF
4 1 4
38.500000 72.500000 -0.499990
39.500000 72.500000 -0.499990
39.500000 73.500000 -0.499990
38.500000 73.500000 -0.499990

4 0 1 2 3 149 149 149
}

{ OFF
4 1 4
38.500000 72.500000 0.500010
39.500000 72.500000 0.500010
39.500000 73.500000 0.500010
38.500000 73.500000 0.500010

4 0 1 2 3 149 149 149
}

{ OFF
4 1 4
38.500000 73.500000 -0.499990
39.500000 73.500000 -0.499990
39.500000 74.500000 -0.499990
38.500000 74.500000 -0.499990

4 0 1 2 3 114 114 114
}

{ OFF
4 1 4
38.500000 73.500000 0.500010
39.500000 73.500000 0.500010
39.500000 74.500000 0.500010
38.500000 74.500000 0.500010

4 0 1 2 3 114 114 114
}

{ OFF
4 1 4
38.500011 74.500000 -0.500000
38.500011 75.500000 -0.500000
38.500011 75.500000 0.500000
38.500011 74.500000 0.500000

4 0 1 2 3 49 49 49
}

{ OFF
4 1 4
38.500000 74.500000 -0.499990
39.500000 74.500000 -0.499990
39.500000 75.500000 -0.499990
38.500000 75.500000 -0.499990

4 0 1 2 3 49 49 49
}

{ OFF
4 1 4
38.500000 75.500008 -0.500000
39.500000 75.500008 -0.500000
39.500000 75.500008 0.500000
38.500000 75.500008 0.500000

4 0 1 2 3 49 49 49
}

{ OFF
4 1 4
38.500000 74.500000 0.500010
39.500000 74.500000 0.500010
39.500000 75.500000 0.500010
38.500000 75.500000 0.500010

4 0 1 2 3 49 49 49
}

{ OFF
4 1 4
39.500011 44.500000 -0.500000
39.500011 45.500000 -0.500000
39.500011 45.500000 0.500000
39.500011 44.500000 0.500000

4 0 1 2 3 114 114 114
}

{ OFF
4 1 4
39.500000 44.500011 -0.500000
40.500000 44.500011 -0.500000
40.500000 44.500011 0.500000
39.500000 44.500011 0.500000

4 0 1 2 3 114 114 114
}

{ OFF
4 1 4
39.500000 44.500000 -0.499990
40.500000 44.500000 -0.499990
40.500000 45.500000 -0.499990
39.500000 45.500000 -0.499990

4 0 1 2 3 114 114 114
}

{ OFF
4 1 4
39.500000 44.500000 0.500010
40.500000 44.500000 0.500010
40.500000 45.500000 0.500010
39.500000 45.500000 0.500010

4 0 1 2 3 114 114 114
}

{ OFF
4 1 4
39.500000 45.500000 -0.499990
40.500000 45.500000 -0.499990
40.500000 46.500000 -0.499990
39.500000 46.500000 -0.499990

4 0 1 2 3 149 149 149
}

{ OFF
4 1 4
39.500000 45.500000 0.500010
40.500000 45.500000 0.500010
40.500000 46.500000 0.500010
39.500000 46.500000 0.500010

4 0 1 2 3 149 149 149
}

{ OFF
4 1 4
39.500000 46.500000 -0.499990
40.500000 46.500000 -0.499990
40.500000 47.500000 -0.499990
39.500000 47.500000 -0.499990

4 0 1 2 3 186 186 186
}

{ OFF
4 1 4
39.500000 46.500000 0.500010
40.500000 46.500000 0.500010
40.500000 47.500000 0.500010
39.500000 47.500000 0.500010

4 0 1 2 3 186 186 186
}

{ OFF
4 1 4
39.500000 47.500000 -0.499990
40.500000 47.500000 -0.499990
40.500000 48.500000 -0.499990
39.500000 48.500000 -0.499990

4 0 1 2 3 186 186 186
}

{ OFF
4 1 4
39.500000 47.500000 0.500010
40.500000 47.500000 0.500010
40.500000 48.500000 0.500010
39.500000 48.500000 0.500010

4 0 1 2 3 186 186 186
}

{ OFF
4 1 4
39.500000 48.500000 -0.499990
40.500000 48.500000 -0.499990
40.500000 49.500000 -0.499990
39.500000 49.500000 -0.499990

4 0 1 2 3 244 244 244
}

{ OFF
4 1 4
39.500000 48.500000 0.500010
40.500000 48.500000 0.500010
40.500000 49.500000 0.500010
39.500000 49.500000 0.500010

4 0 1 2 3 244 244 244
}

{ OFF
4 1 4
39.500000 49.500000 -0.499990
40.500000 49.500000 -0.499990
40.500000 50.500000 -0.499990
39.500000 50.500000 -0.499990

4 0 1 2 3 244 244 244
}

{ OFF
4 1 4
39.500000 49.500000 0.500010
40.500000 49.500000 0.500010
40.500000 50.500000 0.500010
39.500000 50.500000 0.500010

4 0 1 2 3 244 244 244
}

{ OFF
4 1 4
39.500000 50.500000 -0.499990
40.500000 50.500000 -0.499990
40.500000 51.500000 -0.499990
39.500000 51.500000 -0.499990

4 0 1 2 3 29 29 29
}

{ OFF
4 1 4
39.500000 50.500000 0.500010
40.500000 50.500000 0.500010
40.500000 51.500000 0.500010
39.500000 51.500000 0.500010

4 0 1 2 3 29 29 29
}

{ OFF
4 1 4
39.500000 51.500000 -0.499990
40.500000 51.500000 -0.499990
40.500000 52.500000 -0.499990
39.500000 52.500000 -0.499990

4 0 1 2 3 29 29 29
}

{ OFF
4 1 4
39.500000 51.500000 0.500010
40.500000 51.500000 0.500010
40.500000 52.500000 0.500010
39.500000 52.500000 0.500010

4 0 1 2 3 29 29 29
}

{ OFF
4 1 4
39.500000 52.500000 -0.499990
40.500000 52.500000 -0.499990
40.500000 53.500000 -0.499990
39.500000 53.500000 -0.499990

4 0 1 2 3 72 72 72
}

{ OFF
4 1 4
39.500000 52.500000 0.500010
40.500000 52.500000 0.500010
40.500000 53.500000 0.500010
39.500000 53.500000 0.500010

4 0 1 2 3 72 72 72
}

{ OFF
4 1 4
39.500000 53.500000 -0.499990
40.500000 53.500000 -0.499990
40.500000 54.500000 -0.499990
39.500000 54.500000 -0.499990

4 0 1 2 3 72 72 72
}

{ OFF
4 1 4
39.500000 53.500000 0.500010
40.500000 53.500000 0.500010
40.500000 54.500000 0.500010
39.500000 54.500000 0.500010

4 0 1 2 3 72 72 72
}

{ OFF
4 1 4
39.500000 54.500000 -0.499990
40.500000 54.500000 -0.499990
40.500000 55.500000 -0.499990
39.500000 55.500000 -0.499990

4 0 1 2 3 72 72 72
}

{ OFF
4 1 4
39.500000 54.500000 0.500010
40.500000 54.500000 0.500010
40.500000 55.500000 0.500010
39.500000 55.500000 0.500010

4 0 1 2 3 72 72 72
}

{ OFF
4 1 4
39.500000 55.500000 -0.499990
40.500000 55.500000 -0.499990
40.500000 56.500000 -0.499990
39.500000 56.500000 -0.499990

4 0 1 2 3 72 72 72
}

{ OFF
4 1 4
39.500000 55.500000 0.500010
40.500000 55.500000 0.500010
40.500000 56.500000 0.500010
39.500000 56.500000 0.500010

4 0 1 2 3 72 72 72
}

{ OFF
4 1 4
39.500000 56.500000 -0.499990
40.500000 56.500000 -0.499990
40.500000 57.500000 -0.499990
39.500000 57.500000 -0.499990

4 0 1 2 3 72 72 72
}

{ OFF
4 1 4
39.500000 56.500000 0.500010
40.500000 56.500000 0.500010
40.500000 57.500000 0.500010
39.500000 57.500000 0.500010

4 0 1 2 3 72 72 72
}

{ OFF
4 1 4
39.500000 57.500000 -0.499990
40.500000 57.500000 -0.499990
40.500000 58.500000 -0.499990
39.500000 58.500000 -0.499990

4 0 1 2 3 72 72 72
}

{ OFF
4 1 4
39.500000 57.500000 0.500010
40.500000 57.500000 0.500010
40.500000 58.500000 0.500010
39.500000 58.500000 0.500010

4 0 1 2 3 72 72 72
}

{ OFF
4 1 4
39.500000 58.500000 -0.499990
40.500000 58.500000 -0.499990
40.500000 59.500000 -0.499990
39.500000 59.500000 -0.499990

4 0 1 2 3 116 116 116
}

{ OFF
4 1 4
39.500000 58.500000 0.500010
40.500000 58.500000 0.500010
40.500000 59.500000 0.500010
39.500000 59.500000 0.500010

4 0 1 2 3 116 116 116
}

{ OFF
4 1 4
39.500000 59.500000 -0.499990
40.500000 59.500000 -0.499990
40.500000 60.500000 -0.499990
39.500000 60.500000 -0.499990

4 0 1 2 3 116 116 116
}

{ OFF
4 1 4
39.500000 59.500000 0.500010
40.500000 59.500000 0.500010
40.500000 60.500000 0.500010
39.500000 60.500000 0.500010

4 0 1 2 3 116 116 116
}

{ OFF
4 1 4
39.500000 60.500000 -0.499990
40.500000 60.500000 -0.499990
40.500000 61.500000 -0.499990
39.500000 61.500000 -0.499990

4 0 1 2 3 116 116 116
}

{ OFF
4 1 4
39.500000 60.500000 0.500010
40.500000 60.500000 0.500010
40.500000 61.500000 0.500010
39.500000 61.500000 0.500010

4 0 1 2 3 116 116 116
}

{ OFF
4 1 4
39.500000 61.500000 -0.499990
40.500000 61.500000 -0.499990
40.500000 62.500000 -0.499990
39.500000 62.500000 -0.499990

4 0 1 2 3 72 72 72
}

{ OFF
4 1 4
39.500000 61.500000 0.500010
40.500000 61.500000 0.500010
40.500000 62.500000 0.500010
39.500000 62.500000 0.500010

4 0 1 2 3 72 72 72
}

{ OFF
4 1 4
39.500000 62.500000 -0.499990
40.500000 62.500000 -0.499990
40.500000 63.500000 -0.499990
39.500000 63.500000 -0.499990

4 0 1 2 3 72 72 72
}

{ OFF
4 1 4
39.500000 62.500000 0.500010
40.500000 62.500000 0.500010
40.500000 63.500000 0.500010
39.500000 63.500000 0.500010

4 0 1 2 3 72 72 72
}

{ OFF
4 1 4
39.500000 63.500000 -0.499990
40.500000 63.500000 -0.499990
40.500000 64.500000 -0.499990
39.500000 64.500000 -0.499990

4 0 1 2 3 72 72 72
}

{ OFF
4 1 4
39.500000 63.500000 0.500010
40.500000 63.500000 0.500010
40.500000 64.500000 0.500010
39.500000 64.500000 0.500010

4 0 1 2 3 72 72 72
}

{ OFF
4 1 4
39.500000 64.500000 -0.499990
40.500000 64.500000 -0.499990
40.500000 65.500000 -0.499990
39.500000 65.500000 -0.499990

4 0 1 2 3 72 72 72
}

{ OFF
4 1 4
39.500000 64.500000 0.500010
40.500000 64.500000 0.500010
40.500000 65.500000 0.500010
39.500000 65.500000 0.500010

4 0 1 2 3 72 72 72
}

{ OFF
4 1 4
39.500000 65.500000 -0.499990
40.500000 65.500000 -0.499990
40.500000 66.500000 -0.499990
39.500000 66.500000 -0.499990

4 0 1 2 3 72 72 72
}

{ OFF
4 1 4
39.500000 65.500000 0.500010
40.500000 65.500000 0.500010
40.500000 66.500000 0.500010
39.500000 66.500000 0.500010

4 0 1 2 3 72 72 72
}

{ OFF
4 1 4
39.500000 66.500000 -0.499990
40.500000 66.500000 -0.499990
40.500000 67.500000 -0.499990
39.500000 67.500000 -0.499990

4 0 1 2 3 72 72 72
}

{ OFF
4 1 4
39.500000 66.500000 0.500010
40.500000 66.500000 0.500010
40.500000 67.500000 0.500010
39.500000 67.500000 0.500010

4 0 1 2 3 72 72 72
}

{ OFF
4 1 4
39.500000 67.500000 -0.499990
40.500000 67.500000 -0.499990
40.500000 68.500000 -0.499990
39.500000 68.500000 -0.499990

4 0 1 2 3 29 29 29
}

{ OFF
4 1 4
39.500000 67.500000 0.500010
40.500000 67.500000 0.500010
40.500000 68.500000 0.500010
39.500000 68.500000 0.500010

4 0 1 2 3 29 29 29
}

{ OFF
4 1 4
39.500000 68.500000 -0.499990
40.500000 68.500000 -0.499990
40.500000 69.500000 -0.499990
39.500000 69.500000 -0.499990

4 0 1 2 3 29 29 29
}

{ OFF
4 1 4
39.500000 68.500000 0.500010
40.500000 68.500000 0.500010
40.500000 69.500000 0.500010
39.500000 69.500000 0.500010

4 0 1 2 3 29 29 29
}

{ OFF
4 1 4
39.500000 69.500000 -0.499990
40.500000 69.500000 -0.499990
40.500000 70.500000 -0.499990
39.500000 70.500000 -0.499990

4 0 1 2 3 244 244 244
}

{ OFF
4 1 4
39.500000 69.500000 0.500010
40.500000 69.500000 0.500010
40.500000 70.500000 0.500010
39.500000 70.500000 0.500010

4 0 1 2 3 244 244 244
}

{ OFF
4 1 4
39.500000 70.500000 -0.499990
40.500000 70.500000 -0.499990
40.500000 71.500000 -0.499990
39.500000 71.500000 -0.499990

4 0 1 2 3 244 244 244
}

{ OFF
4 1 4
39.500000 70.500000 0.500010
40.500000 70.500000 0.500010
40.500000 71.500000 0.500010
39.500000 71.500000 0.500010

4 0 1 2 3 244 244 244
}

{ OFF
4 1 4
39.500000 71.500000 -0.499990
40.500000 71.500000 -0.499990
40.500000 72.500000 -0.499990
39.500000 72.500000 -0.499990

4 0 1 2 3 186 186 186
}

{ OFF
4 1 4
39.500000 71.500000 0.500010
40.500000 71.500000 0.500010
40.500000 72.500000 0.500010
39.500000 72.500000 0.500010

4 0 1 2 3 186 186 186
}

{ OFF
4 1 4
39.500000 72.500000 -0.499990
40.500000 72.500000 -0.499990
40.500000 73.500000 -0.499990
39.500000 73.500000 -0.499990

4 0 1 2 3 186 186 186
}

{ OFF
4 1 4
39.500000 72.500000 0.500010
40.500000 72.500000 0.500010
40.500000 73.500000 0.500010
39.500000 73.500000 0.500010

4 0 1 2 3 186 186 186
}

{ OFF
4 1 4
39.500000 73.500000 -0.499990
40.500000 73.500000 -0.499990
40.500000 74.500000 -0.499990
39.500000 74.500000 -0.499990

4 0 1 2 3 149 149 149
}

{ OFF
4 1 4
39.500000 73.500000 0.500010
40.500000 73.500000 0.500010
40.500000 74.500000 0.500010
39.500000 74.500000 0.500010

4 0 1 2 3 149 149 149
}

{ OFF
4 1 4
39.500000 74.500000 -0.499990
40.500000 74.500000 -0.499990
40.500000 75.500000 -0.499990
39.500000 75.500000 -0.499990

4 0 1 2 3 114 114 114
}

{ OFF
4 1 4
39.500000 75.500008 -0.500000
40.500000 75.500008 -0.500000
40.500000 75.500008 0.500000
39.500000 75.500008 0.500000

4 0 1 2 3 114 114 114
}

{ OFF
4 1 4
39.500000 74.500000 0.500010
40.500000 74.500000 0.500010
40.500000 75.500000 0.500010
39.500000 75.500000 0.500010

4 0 1 2 3 114 114 114
}

{ OFF
4 1 4
40.500000 44.500011 -0.500000
41.500000 44.500011 -0.500000
41.500000 44.500011 0.500000
40.500000 44.500011 0.500000

4 0 1 2 3 149 149 149
}

{ OFF
4 1 4
40.500000 44.500000 -0.499990
41.500000 44.500000 -0.499990
41.500000 45.500000 -0.499990
40.500000 45.500000 -0.499990

4 0 1 2 3 149 149 149
}

{ OFF
4 1 4
40.500000 44.500000 0.500010
41.500000 44.500000 0.500010
41.500000 45.500000 0.500010
40.500000 45.500000 0.500010

4 0 1 2 3 149 149 149
}

{ OFF
4 1 4
40.500000 45.500000 -0.499990
41.500000 45.500000 -0.499990
41.500000 46.500000 -0.499990
40.500000 46.500000 -0.499990

4 0 1 2 3 186 186 186
}

{ OFF
4 1 4
40.500000 45.500000 0.500010
41.500000 45.500000 0.500010
41.500000 46.500000 0.500010
40.500000 46.500000 0.500010

4 0 1 2 3 186 186 186
}

{ OFF
4 1 4
40.500000 46.500000 -0.499990
41.500000 46.500000 -0.499990
41.500000 47.500000 -0.499990
40.500000 47.500000 -0.499990

4 0 1 2 3 244 244 244
}

{ OFF
4 1 4
40.500000 46.500000 0.500010
41.500000 46.500000 0.500010
41.500000 47.500000 0.500010
40.500000 47.500000 0.500010

4 0 1 2 3 244 244 244
}

{ OFF
4 1 4
40.500000 47.500000 -0.499990
41.500000 47.500000 -0.499990
41.500000 48.500000 -0.499990
40.500000 48.500000 -0.499990

4 0 1 2 3 244 244 244
}

{ OFF
4 1 4
40.500000 47.500000 0.500010
41.500000 47.500000 0.500010
41.500000 48.500000 0.500010
40.500000 48.500000 0.500010

4 0 1 2 3 244 244 244
}

{ OFF
4 1 4
40.500000 48.500000 -0.499990
41.500000 48.500000 -0.499990
41.500000 49.500000 -0.499990
40.500000 49.500000 -0.499990

4 0 1 2 3 29 29 29
}

{ OFF
4 1 4
40.500000 48.500000 0.500010
41.500000 48.500000 0.500010
41.500000 49.500000 0.500010
40.500000 49.500000 0.500010

4 0 1 2 3 29 29 29
}

{ OFF
4 1 4
40.500000 49.500000 -0.499990
41.500000 49.500000 -0.499990
41.500000 50.500000 -0.499990
40.500000 50.500000 -0.499990

4 0 1 2 3 29 29 29
}

{ OFF
4 1 4
40.500000 49.500000 0.500010
41.500000 49.500000 0.500010
41.500000 50.500000 0.500010
40.500000 50.500000 0.500010

4 0 1 2 3 29 29 29
}

{ OFF
4 1 4
40.500000 50.500000 -0.499990
41.500000 50.500000 -0.499990
41.500000 51.500000 -0.499990
40.500000 51.500000 -0.499990

4 0 1 2 3 72 72 72
}

{ OFF
4 1 4
40.500000 50.500000 0.500010
41.500000 50.500000 0.500010
41.500000 51.500000 0.500010
40.500000 51.500000 0.500010

4 0 1 2 3 72 72 72
}

{ OFF
4 1 4
40.500000 51.500000 -0.499990
41.500000 51.500000 -0.499990
41.500000 52.500000 -0.499990
40.500000 52.500000 -0.499990

4 0 1 2 3 72 72 72
}

{ OFF
4 1 4
40.500000 51.500000 0.500010
41.500000 51.500000 0.500010
41.500000 52.500000 0.500010
40.500000 52.500000 0.500010

4 0 1 2 3 72 72 72
}

{ OFF
4 1 4
40.500000 52.500000 -0.499990
41.500000 52.500000 -0.499990
41.500000 53.500000 -0.499990
40.500000 53.500000 -0.499990

4 0 1 2 3 116 116 116
}

{ OFF
4 1 4
40.500000 52.500000 0.500010
41.500000 52.500000 0.500010
41.500000 53.500000 0.500010
40.500000 53.500000 0.500010

4 0 1 2 3 116 116 116
}

{ OFF
4 1 4
40.500000 53.500000 -0.499990
41.500000 53.500000 -0.499990
41.500000 54.500000 -0.499990
40.500000 54.500000 -0.499990

4 0 1 2 3 116 116 116
}

{ OFF
4 1 4
40.500000 53.500000 0.500010
41.500000 53.500000 0.500010
41.500000 54.500000 0.500010
40.500000 54.500000 0.500010

4 0 1 2 3 116 116 116
}

{ OFF
4 1 4
40.500000 54.500000 -0.499990
41.500000 54.500000 -0.499990
41.500000 55.500000 -0.499990
40.500000 55.500000 -0.499990

4 0 1 2 3 116 116 116
}

{ OFF
4 1 4
40.500000 54.500000 0.500010
41.500000 54.500000 0.500010
41.500000 55.500000 0.500010
40.500000 55.500000 0.500010

4 0 1 2 3 116 116 116
}

{ OFF
4 1 4
40.500000 55.500000 -0.499990
41.500000 55.500000 -0.499990
41.500000 56.500000 -0.499990
40.500000 56.500000 -0.499990

4 0 1 2 3 138 138 138
}

{ OFF
4 1 4
40.500000 55.500000 0.500010
41.500000 55.500000 0.500010
41.500000 56.500000 0.500010
40.500000 56.500000 0.500010

4 0 1 2 3 138 138 138
}

{ OFF
4 1 4
40.500000 56.500000 -0.499990
41.500000 56.500000 -0.499990
41.500000 57.500000 -0.499990
40.500000 57.500000 -0.499990

4 0 1 2 3 138 138 138
}

{ OFF
4 1 4
40.500000 56.500000 0.500010
41.500000 56.500000 0.500010
41.500000 57.500000 0.500010
40.500000 57.500000 0.500010

4 0 1 2 3 138 138 138
}

{ OFF
4 1 4
40.500000 57.500000 -0.499990
41.500000 57.500000 -0.499990
41.500000 58.500000 -0.499990
40.500000 58.500000 -0.499990

4 0 1 2 3 138 138 138
}

{ OFF
4 1 4
40.500000 57.500000 0.500010
41.500000 57.500000 0.500010
41.500000 58.500000 0.500010
40.500000 58.500000 0.500010

4 0 1 2 3 138 138 138
}

{ OFF
4 1 4
40.500000 58.500000 -0.499990
41.500000 58.500000 -0.499990
41.500000 59.500000 -0.499990
40.500000 59.500000 -0.499990

4 0 1 2 3 138 138 138
}

{ OFF
4 1 4
40.500000 58.500000 0.500010
41.500000 58.500000 0.500010
41.500000 59.500000 0.500010
40.500000 59.500000 0.500010

4 0 1 2 3 138 138 138
}

{ OFF
4 1 4
40.500000 59.500000 -0.499990
41.500000 59.500000 -0.499990
41.500000 60.500000 -0.499990
40.500000 60.500000 -0.499990

4 0 1 2 3 138 138 138
}

{ OFF
4 1 4
40.500000 59.500000 0.500010
41.500000 59.500000 0.500010
41.500000 60.500000 0.500010
40.500000 60.500000 0.500010

4 0 1 2 3 138 138 138
}

{ OFF
4 1 4
40.500000 60.500000 -0.499990
41.500000 60.500000 -0.499990
41.500000 61.500000 -0.499990
40.500000 61.500000 -0.499990

4 0 1 2 3 138 138 138
}

{ OFF
4 1 4
40.500000 60.500000 0.500010
41.500000 60.500000 0.500010
41.500000 61.500000 0.500010
40.500000 61.500000 0.500010

4 0 1 2 3 138 138 138
}

{ OFF
4 1 4
40.500000 61.500000 -0.499990
41.500000 61.500000 -0.499990
41.500000 62.500000 -0.499990
40.500000 62.500000 -0.499990

4 0 1 2 3 138 138 138
}

{ OFF
4 1 4
40.500000 61.500000 0.500010
41.500000 61.500000 0.500010
41.500000 62.500000 0.500010
40.500000 62.500000 0.500010

4 0 1 2 3 138 138 138
}

{ OFF
4 1 4
40.500000 62.500000 -0.499990
41.500000 62.500000 -0.499990
41.500000 63.500000 -0.499990
40.500000 63.500000 -0.499990

4 0 1 2 3 138 138 138
}

{ OFF
4 1 4
40.500000 62.500000 0.500010
41.500000 62.500000 0.500010
41.500000 63.500000 0.500010
40.500000 63.500000 0.500010

4 0 1 2 3 138 138 138
}

{ OFF
4 1 4
40.500000 63.500000 -0.499990
41.500000 63.500000 -0.499990
41.500000 64.500000 -0.499990
40.500000 64.500000 -0.499990

4 0 1 2 3 138 138 138
}

{ OFF
4 1 4
40.500000 63.500000 0.500010
41.500000 63.500000 0.500010
41.500000 64.500000 0.500010
40.500000 64.500000 0.500010

4 0 1 2 3 138 138 138
}

{ OFF
4 1 4
40.500000 64.500000 -0.499990
41.500000 64.500000 -0.499990
41.500000 65.500000 -0.499990
40.500000 65.500000 -0.499990

4 0 1 2 3 116 116 116
}

{ OFF
4 1 4
40.500000 64.500000 0.500010
41.500000 64.500000 0.500010
41.500000 65.500000 0.500010
40.500000 65.500000 0.500010

4 0 1 2 3 116 116 116
}

{ OFF
4 1 4
40.500000 65.500000 -0.499990
41.500000 65.500000 -0.499990
41.500000 66.500000 -0.499990
40.500000 66.500000 -0.499990

4 0 1 2 3 116 116 116
}

{ OFF
4 1 4
40.500000 65.500000 0.500010
41.500000 65.500000 0.500010
41.500000 66.500000 0.500010
40.500000 66.500000 0.500010

4 0 1 2 3 116 116 116
}

{ OFF
4 1 4
40.500000 66.500000 -0.499990
41.500000 66.500000 -0.499990
41.500000 67.500000 -0.499990
40.500000 67.500000 -0.499990

4 0 1 2 3 116 116 116
}

{ OFF
4 1 4
40.500000 66.500000 0.500010
41.500000 66.500000 0.500010
41.500000 67.500000 0.500010
40.500000 67.500000 0.500010

4 0 1 2 3 116 116 116
}

{ OFF
4 1 4
40.500000 67.500000 -0.499990
41.500000 67.500000 -0.499990
41.500000 68.500000 -0.499990
40.500000 68.500000 -0.499990

4 0 1 2 3 72 72 72
}

{ OFF
4 1 4
40.500000 67.500000 0.500010
41.500000 67.500000 0.500010
41.500000 68.500000 0.500010
40.500000 68.500000 0.500010

4 0 1 2 3 72 72 72
}

{ OFF
4 1 4
40.500000 68.500000 -0.499990
41.500000 68.500000 -0.499990
41.500000 69.500000 -0.499990
40.500000 69.500000 -0.499990

4 0 1 2 3 72 72 72
}

{ OFF
4 1 4
40.500000 68.500000 0.500010
41.500000 68.500000 0.500010
41.500000 69.500000 0.500010
40.500000 69.500000 0.500010

4 0 1 2 3 72 72 72
}

{ OFF
4 1 4
40.500000 69.500000 -0.499990
41.500000 69.500000 -0.499990
41.500000 70.500000 -0.499990
40.500000 70.500000 -0.499990

4 0 1 2 3 29 29 29
}

{ OFF
4 1 4
40.500000 69.500000 0.500010
41.500000 69.500000 0.500010
41.500000 70.500000 0.500010
40.500000 70.500000 0.500010

4 0 1 2 3 29 29 29
}

{ OFF
4 1 4
40.500000 70.500000 -0.499990
41.500000 70.500000 -0.499990
41.500000 71.500000 -0.499990
40.500000 71.500000 -0.499990

4 0 1 2 3 29 29 29
}

{ OFF
4 1 4
40.500000 70.500000 0.500010
41.500000 70.500000 0.500010
41.500000 71.500000 0.500010
40.500000 71.500000 0.500010

4 0 1 2 3 29 29 29
}

{ OFF
4 1 4
40.500000 71.500000 -0.499990
41.500000 71.500000 -0.499990
41.500000 72.500000 -0.499990
40.500000 72.500000 -0.499990

4 0 1 2 3 244 244 244
}

{ OFF
4 1 4
40.500000 71.500000 0.500010
41.500000 71.500000 0.500010
41.500000 72.500000 0.500010
40.500000 72.500000 0.500010

4 0 1 2 3 244 244 244
}

{ OFF
4 1 4
40.500000 72.500000 -0.499990
41.500000 72.500000 -0.499990
41.500000 73.500000 -0.499990
40.500000 73.500000 -0.499990

4 0 1 2 3 244 244 244
}

{ OFF
4 1 4
40.500000 72.500000 0.500010
41.500000 72.500000 0.500010
41.500000 73.500000 0.500010
40.500000 73.500000 0.500010

4 0 1 2 3 244 244 244
}

{ OFF
4 1 4
40.500000 73.500000 -0.499990
41.500000 73.500000 -0.499990
41.500000 74.500000 -0.499990
40.500000 74.500000 -0.499990

4 0 1 2 3 186 186 186
}

{ OFF
4 1 4
40.500000 73.500000 0.500010
41.500000 73.500000 0.500010
41.500000 74.500000 0.500010
40.500000 74.500000 0.500010

4 0 1 2 3 186 186 186
}

{ OFF
4 1 4
40.500000 74.500000 -0.499990
41.500000 74.500000 -0.499990
41.500000 75.500000 -0.499990
40.500000 75.500000 -0.499990

4 0 1 2 3 149 149 149
}

{ OFF
4 1 4
40.500000 74.500000 0.500010
41.500000 74.500000 0.500010
41.500000 75.500000 0.500010
40.500000 75.500000 0.500010

4 0 1 2 3 149 149 149
}

{ OFF
4 1 4
40.500011 75.500000 -0.500000
40.500011 76.500000 -0.500000
40.500011 76.500000 0.500000
40.500011 75.500000 0.500000

4 0 1 2 3 114 114 114
}

{ OFF
4 1 4
40.500000 75.500000 -0.499990
41.500000 75.500000 -0.499990
41.500000 76.500000 -0.499990
40.500000 76.500000 -0.499990

4 0 1 2 3 114 114 114
}

{ OFF
4 1 4
40.500000 76.500008 -0.500000
41.500000 76.500008 -0.500000
41.500000 76.500008 0.500000
40.500000 76.500008 0.500000

4 0 1 2 3 114 114 114
}

{ OFF
4 1 4
40.500000 75.500000 0.500010
41.500000 75.500000 0.500010
41.500000 76.500000 0.500010
40.500000 76.500000 0.500010

4 0 1 2 3 114 114 114
}

{ OFF
4 1 4
41.500011 43.500000 -0.500000
41.500011 44.500000 -0.500000
41.500011 44.500000 0.500000
41.500011 43.500000 0.500000

4 0 1 2 3 149 149 149
}

{ OFF
4 1 4
41.500000 43.500011 -0.500000
42.500000 43.500011 -0.500000
42.500000 43.500011 0.500000
41.500000 43.500011 0.500000

4 0 1 2 3 149 149 149
}

{ OFF
4 1 4
41.500000 43.500000 -0.499990
42.500000 43.500000 -0.499990
42.500000 44.500000 -0.499990
41.500000 44.500000 -0.499990

4 0 1 2 3 149 149 149
}

{ OFF
4 1 4
41.500000 43.500000 0.500010
42.500000 43.500000 0.500010
42.500000 44.500000 0.500010
41.500000 44.500000 0.500010

4 0 1 2 3 149 149 149
}

{ OFF
4 1 4
41.500000 44.500000 -0.499990
42.500000 44.500000 -0.499990
42.500000 45.500000 -0.499990
41.500000 45.500000 -0.499990

4 0 1 2 3 186 186 186
}

{ OFF
4 1 4
41.500000 44.500000 0.500010
42.500000 44.500000 0.500010
42.500000 45.500000 0.500010
41.500000 45.500000 0.500010

4 0 1 2 3 186 186 186
}

{ OFF
4 1 4
41.500000 45.500000 -0.499990
42.500000 45.500000 -0.499990
42.500000 46.500000 -0.499990
41.500000 46.500000 -0.499990

4 0 1 2 3 244 244 244
}

{ OFF
4 1 4
41.500000 45.500000 0.500010
42.500000 45.500000 0.500010
42.500000 46.500000 0.500010
41.500000 46.500000 0.500010

4 0 1 2 3 244 244 244
}

{ OFF
4 1 4
41.500000 46.500000 -0.499990
42.500000 46.500000 -0.499990
42.500000 47.500000 -0.499990
41.500000 47.500000 -0.499990

4 0 1 2 3 29 29 29
}

{ OFF
4 1 4
41.500000 46.500000 0.500010
42.500000 46.500000 0.500010
42.500000 47.500000 0.500010
41.500000 47.500000 0.500010

4 0 1 2 3 29 29 29
}

{ OFF
4 1 4
41.500000 47.500000 -0.499990
42.500000 47.500000 -0.499990
42.500000 48.500000 -0.499990
41.500000 48.500000 -0.499990

4 0 1 2 3 29 29 29
}

{ OFF
4 1 4
41.500000 47.500000 0.500010
42.500000 47.500000 0.500010
42.500000 48.500000 0.500010
41.500000 48.500000 0.500010

4 0 1 2 3 29 29 29
}

{ OFF
4 1 4
41.500000 48.500000 -0.499990
42.500000 48.500000 -0.499990
42.500000 49.500000 -0.499990
41.500000 49.500000 -0.499990

4 0 1 2 3 72 72 72
}

{ OFF
4 1 4
41.500000 48.500000 0.500010
42.500000 48.500000 0.500010
42.500000 49.500000 0.500010
41.500000 49.500000 0.500010

4 0 1 2 3 72 72 72
}

{ OFF
4 1 4
41.500000 49.500000 -0.499990
42.500000 49.500000 -0.499990
42.500000 50.500000 -0.499990
41.500000 50.500000 -0.499990

4 0 1 2 3 72 72 72
}

{ OFF
4 1 4
41.500000 49.500000 0.500010
42.500000 49.500000 0.500010
42.500000 50.500000 0.500010
41.500000 50.500000 0.500010

4 0 1 2 3 72 72 72
}

{ OFF
4 1 4
41.500000 50.500000 -0.499990
42.500000 50.500000 -0.499990
42.500000 51.500000 -0.499990
41.500000 51.500000 -0.499990

4 0 1 2 3 116 116 116
}

{ OFF
4 1 4
41.500000 50.500000 0.500010
42.500000 50.500000 0.500010
42.500000 51.500000 0.500010
41.500000 51.500000 0.500010

4 0 1 2 3 116 116 116
}

{ OFF
4 1 4
41.500000 51.500000 -0.499990
42.500000 51.500000 -0.499990
42.500000 52.500000 -0.499990
41.500000 52.500000 -0.499990

4 0 1 2 3 138 138 138
}

{ OFF
4 1 4
41.500000 51.500000 0.500010
42.500000 51.500000 0.500010
42.500000 52.500000 0.500010
41.500000 52.500000 0.500010

4 0 1 2 3 138 138 138
}

{ OFF
4 1 4
41.500000 52.500000 -0.499990
42.500000 52.500000 -0.499990
42.500000 53.500000 -0.499990
41.500000 53.500000 -0.499990

4 0 1 2 3 138 138 138
}

{ OFF
4 1 4
41.500000 52.500000 0.500010
42.500000 52.500000 0.500010
42.500000 53.500000 0.500010
41.500000 53.500000 0.500010

4 0 1 2 3 138 138 138
}

{ OFF
4 1 4
41.500000 53.500000 -0.499990
42.500000 53.500000 -0.499990
42.500000 54.500000 -0.499990
41.500000 54.500000 -0.499990

4 0 1 2 3 138 138 138
}

{ OFF
4 1 4
41.500000 53.500000 0.500010
42.500000 53.500000 0.500010
42.500000 54.500000 0.500010
41.500000 54.500000 0.500010

4 0 1 2 3 138 138 138
}

{ OFF
4 1 4
41.500000 54.500000 -0.499990
42.500000 54.500000 -0.499990
42.500000 55.500000 -0.499990
41.500000 55.500000 -0.499990

4 0 1 2 3 138 138 138
}

{ OFF
4 1 4
41.500000 54.500000 0.500010
42.500000 54.500000 0.500010
42.500000 55.500000 0.500010
41.500000 55.500000 0.500010

4 0 1 2 3 138 138 138
}

{ OFF
4 1 4
41.500000 55.500000 -0.499990
42.500000 55.500000 -0.499990
42.500000 56.500000 -0.499990
41.500000 56.500000 -0.499990

4 0 1 2 3 185 185 185
}

{ OFF
4 1 4
41.500000 55.500000 0.500010
42.500000 55.500000 0.500010
42.500000 56.500000 0.500010
41.500000 56.500000 0.500010

4 0 1 2 3 185 185 185
}

{ OFF
4 1 4
41.500000 56.500000 -0.499990
42.500000 56.500000 -0.499990
42.500000 57.500000 -0.499990
41.500000 57.500000 -0.499990

4 0 1 2 3 185 185 185
}

{ OFF
4 1 4
41.500000 56.500000 0.500010
42.500000 56.500000 0.500010
42.500000 57.500000 0.500010
41.500000 57.500000 0.500010

4 0 1 2 3 185 185 185
}

{ OFF
4 1 4
41.500000 57.500000 -0.499990
42.500000 57.500000 -0.499990
42.500000 58.500000 -0.499990
41.500000 58.500000 -0.499990

4 0 1 2 3 185 185 185
}

{ OFF
4 1 4
41.500000 57.500000 0.500010
42.500000 57.500000 0.500010
42.500000 58.500000 0.500010
41.500000 58.500000 0.500010

4 0 1 2 3 185 185 185
}

{ OFF
4 1 4
41.500000 58.500000 -0.499990
42.500000 58.500000 -0.499990
42.500000 59.500000 -0.499990
41.500000 59.500000 -0.499990

4 0 1 2 3 185 185 185
}

{ OFF
4 1 4
41.500000 58.500000 0.500010
42.500000 58.500000 0.500010
42.500000 59.500000 0.500010
41.500000 59.500000 0.500010

4 0 1 2 3 185 185 185
}

{ OFF
4 1 4
41.500000 59.500000 -0.499990
42.500000 59.500000 -0.499990
42.500000 60.500000 -0.499990
41.500000 60.500000 -0.499990

4 0 1 2 3 185 185 185
}

{ OFF
4 1 4
41.500000 59.500000 0.500010
42.500000 59.500000 0.500010
42.500000 60.500000 0.500010
41.500000 60.500000 0.500010

4 0 1 2 3 185 185 185
}

{ OFF
4 1 4
41.500000 60.500000 -0.499990
42.500000 60.500000 -0.499990
42.500000 61.500000 -0.499990
41.500000 61.500000 -0.499990

4 0 1 2 3 185 185 185
}

{ OFF
4 1 4
41.500000 60.500000 0.500010
42.500000 60.500000 0.500010
42.500000 61.500000 0.500010
41.500000 61.500000 0.500010

4 0 1 2 3 185 185 185
}

{ OFF
4 1 4
41.500000 61.500000 -0.499990
42.500000 61.500000 -0.499990
42.500000 62.500000 -0.499990
41.500000 62.500000 -0.499990

4 0 1 2 3 185 185 185
}

{ OFF
4 1 4
41.500000 61.500000 0.500010
42.500000 61.500000 0.500010
42.500000 62.500000 0.500010
41.500000 62.500000 0.500010

4 0 1 2 3 185 185 185
}

{ OFF
4 1 4
41.500000 62.500000 -0.499990
42.500000 62.500000 -0.499990
42.500000 63.500000 -0.499990
41.500000 63.500000 -0.499990

4 0 1 2 3 185 185 185
}

{ OFF
4 1 4
41.500000 62.500000 0.500010
42.500000 62.500000 0.500010
42.500000 63.500000 0.500010
41.500000 63.500000 0.500010

4 0 1 2 3 185 185 185
}

{ OFF
4 1 4
41.500000 63.500000 -0.499990
42.500000 63.500000 -0.499990
42.500000 64.500000 -0.499990
41.500000 64.500000 -0.499990

4 0 1 2 3 185 185 185
}

{ OFF
4 1 4
41.500000 63.500000 0.500010
42.500000 63.500000 0.500010
42.500000 64.500000 0.500010
41.500000 64.500000 0.500010

4 0 1 2 3 185 185 185
}

{ OFF
4 1 4
41.500000 64.500000 -0.499990
42.500000 64.500000 -0.499990
42.500000 65.500000 -0.499990
41.500000 65.500000 -0.499990

4 0 1 2 3 138 138 138
}

{ OFF
4 1 4
41.500000 64.500000 0.500010
42.500000 64.500000 0.500010
42.500000 65.500000 0.500010
41.500000 65.500000 0.500010

4 0 1 2 3 138 138 138
}

{ OFF
4 1 4
41.500000 65.500000 -0.499990
42.500000 65.500000 -0.499990
42.500000 66.500000 -0.499990
41.500000 66.500000 -0.499990

4 0 1 2 3 138 138 138
}

{ OFF
4 1 4
41.500000 65.500000 0.500010
42.500000 65.500000 0.500010
42.500000 66.500000 0.500010
41.500000 66.500000 0.500010

4 0 1 2 3 138 138 138
}

{ OFF
4 1 4
41.500000 66.500000 -0.499990
42.500000 66.500000 -0.499990
42.500000 67.500000 -0.499990
41.500000 67.500000 -0.499990

4 0 1 2 3 138 138 138
}

{ OFF
4 1 4
41.500000 66.500000 0.500010
42.500000 66.500000 0.500010
42.500000 67.500000 0.500010
41.500000 67.500000 0.500010

4 0 1 2 3 138 138 138
}

{ OFF
4 1 4
41.500000 67.500000 -0.499990
42.500000 67.500000 -0.499990
42.500000 68.500000 -0.499990
41.500000 68.500000 -0.499990

4 0 1 2 3 138 138 138
}

{ OFF
4 1 4
41.500000 67.500000 0.500010
42.500000 67.500000 0.500010
42.500000 68.500000 0.500010
41.500000 68.500000 0.500010

4 0 1 2 3 138 138 138
}

{ OFF
4 1 4
41.500000 68.500000 -0.499990
42.500000 68.500000 -0.499990
42.500000 69.500000 -0.499990
41.500000 69.500000 -0.499990

4 0 1 2 3 116 116 116
}

{ OFF
4 1 4
41.500000 68.500000 0.500010
42.500000 68.500000 0.500010
42.500000 69.500000 0.500010
41.500000 69.500000 0.500010

4 0 1 2 3 116 116 116
}

{ OFF
4 1 4
41.500000 69.500000 -0.499990
42.500000 69.500000 -0.499990
42.500000 70.500000 -0.499990
41.500000 70.500000 -0.499990

4 0 1 2 3 72 72 72
}

{ OFF
4 1 4
41.500000 69.500000 0.500010
42.500000 69.500000 0.500010
42.500000 70.500000 0.500010
41.500000 70.500000 0.500010

4 0 1 2 3 72 72 72
}

{ OFF
4 1 4
41.500000 70.500000 -0.499990
42.500000 70.500000 -0.499990
42.500000 71.500000 -0.499990
41.500000 71.500000 -0.499990

4 0 1 2 3 72 72 72
}

{ OFF
4 1 4
41.500000 70.500000 0.500010
42.500000 70.500000 0.500010
42.500000 71.500000 0.500010
41.500000 71.500000 0.500010

4 0 1 2 3 72 72 72
}

{ OFF
4 1 4
41.500000 71.500000 -0.499990
42.500000 71.500000 -0.499990
42.500000 72.500000 -0.499990
41.500000 72.500000 -0.499990

4 0 1 2 3 29 29 29
}

{ OFF
4 1 4
41.500000 71.500000 0.500010
42.500000 71.500000 0.500010
42.500000 72.500000 0.500010
41.500000 72.500000 0.500010

4 0 1 2 3 29 29 29
}

{ OFF
4 1 4
41.500000 72.500000 -0.499990
42.500000 72.500000 -0.499990
42.500000 73.500000 -0.499990
41.500000 73.500000 -0.499990

4 0 1 2 3 29 29 29
}

{ OFF
4 1 4
41.500000 72.500000 0.500010
42.500000 72.500000 0.500010
42.500000 73.500000 0.500010
41.500000 73.500000 0.500010

4 0 1 2 3 29 29 29
}

{ OFF
4 1 4
41.500000 73.500000 -0.499990
42.500000 73.500000 -0.499990
42.500000 74.500000 -0.499990
41.500000 74.500000 -0.499990

4 0 1 2 3 244 244 244
}

{ OFF
4 1 4
41.500000 73.500000 0.500010
42.500000 73.500000 0.500010
42.500000 74.500000 0.500010
41.500000 74.500000 0.500010

4 0 1 2 3 244 244 244
}

{ OFF
4 1 4
41.500000 74.500000 -0.499990
42.500000 74.500000 -0.499990
42.500000 75.500000 -0.499990
41.500000 75.500000 -0.499990

4 0 1 2 3 186 186 186
}

{ OFF
4 1 4
41.500000 74.500000 0.500010
42.500000 74.500000 0.500010
42.500000 75.500000 0.500010
41.500000 75.500000 0.500010

4 0 1 2 3 186 186 186
}

{ OFF
4 1 4
41.500000 75.500000 -0.499990
42.500000 75.500000 -0.499990
42.500000 76.500000 -0.499990
41.500000 76.500000 -0.499990

4 0 1 2 3 149 149 149
}

{ OFF
4 1 4
41.500000 76.500008 -0.500000
42.500000 76.500008 -0.500000
42.500000 76.500008 0.500000
41.500000 76.500008 0.500000

4 0 1 2 3 149 149 149
}

{ OFF
4 1 4
41.500000 75.500000 0.500010
42.500000 75.500000 0.500010
42.500000 76.500000 0.500010
41.500000 76.500000 0.500010

4 0 1 2 3 149 149 149
}

{ OFF
4 1 4
42.500000 43.500011 -0.500000
43.500000 43.500011 -0.500000
43.500000 43.500011 0.500000
42.500000 43.500011 0.500000

4 0 1 2 3 186 186 186
}

{ OFF
4 1 4
42.500000 43.500000 -0.499990
43.500000 43.500000 -0.499990
43.500000 44.500000 -0.499990
42.500000 44.500000 -0.499990

4 0 1 2 3 186 186 186
}

{ OFF
4 1 4
42.500000 43.500000 0.500010
43.500000 43.500000 0.500010
43.500000 44.500000 0.500010
42.500000 44.500000 0.500010

4 0 1 2 3 186 186 186
}

{ OFF
4 1 4
42.500000 44.500000 -0.499990
43.500000 44.500000 -0.499990
43.500000 45.500000 -0.499990
42.500000 45.500000 -0.499990

4 0 1 2 3 244 244 244
}

{ OFF
4 1 4
42.500000 44.500000 0.500010
43.500000 44.500000 0.500010
43.500000 45.500000 0.500010
42.500000 45.500000 0.500010

4 0 1 2 3 244 244 244
}

{ OFF
4 1 4
42.500000 45.500000 -0.499990
43.500000 45.500000 -0.499990
43.500000 46.500000 -0.499990
42.500000 46.500000 -0.499990

4 0 1 2 3 29 29 29
}

{ OFF
4 1 4
42.500000 45.500000 0.500010
43.500000 45.500000 0.500010
43.500000 46.500000 0.500010
42.500000 46.500000 0.500010

4 0 1 2 3 29 29 29
}

{ OFF
4 1 4
42.500000 46.500000 -0.499990
43.500000 46.500000 -0.499990
43.500000 47.500000 -0.499990
42.500000 47.500000 -0.499990

4 0 1 2 3 72 72 72
}

{ OFF
4 1 4
42.500000 46.500000 0.500010
43.500000 46.500000 0.500010
43.500000 47.500000 0.500010
42.500000 47.500000 0.500010

4 0 1 2 3 72 72 72
}

{ OFF
4 1 4
42.500000 47.500000 -0.499990
43.500000 47.500000 -0.499990
43.500000 48.500000 -0.499990
42.500000 48.500000 -0.499990

4 0 1 2 3 72 72 72
}

{ OFF
4 1 4
42.500000 47.500000 0.500010
43.500000 47.500000 0.500010
43.500000 48.500000 0.500010
42.500000 48.500000 0.500010

4 0 1 2 3 72 72 72
}

{ OFF
4 1 4
42.500000 48.500000 -0.499990
43.500000 48.500000 -0.499990
43.500000 49.500000 -0.499990
42.500000 49.500000 -0.499990

4 0 1 2 3 116 116 116
}

{ OFF
4 1 4
42.500000 48.500000 0.500010
43.500000 48.500000 0.500010
43.500000 49.500000 0.500010
42.500000 49.500000 0.500010

4 0 1 2 3 116 116 116
}

{ OFF
4 1 4
42.500000 49.500000 -0.499990
43.500000 49.500000 -0.499990
43.500000 50.500000 -0.499990
42.500000 50.500000 -0.499990

4 0 1 2 3 138 138 138
}

{ OFF
4 1 4
42.500000 49.500000 0.500010
43.500000 49.500000 0.500010
43.500000 50.500000 0.500010
42.500000 50.500000 0.500010

4 0 1 2 3 138 138 138
}

{ OFF
4 1 4
42.500000 50.500000 -0.499990
43.500000 50.500000 -0.499990
43.500000 51.500000 -0.499990
42.500000 51.500000 -0.499990

4 0 1 2 3 138 138 138
}

{ OFF
4 1 4
42.500000 50.500000 0.500010
43.500000 50.500000 0.500010
43.500000 51.500000 0.500010
42.500000 51.500000 0.500010

4 0 1 2 3 138 138 138
}

{ OFF
4 1 4
42.500000 51.500000 -0.499990
43.500000 51.500000 -0.499990
43.500000 52.500000 -0.499990
42.500000 52.500000 -0.499990

4 0 1 2 3 185 185 185
}

{ OFF
4 1 4
42.500000 51.500000 0.500010
43.500000 51.500000 0.500010
43.500000 52.500000 0.500010
42.500000 52.500000 0.500010

4 0 1 2 3 185 185 185
}

{ OFF
4 1 4
42.500000 52.500000 -0.499990
43.500000 52.500000 -0.499990
43.500000 53.500000 -0.499990
42.500000 53.500000 -0.499990

4 0 1 2 3 185 185 185
}

{ OFF
4 1 4
42.500000 52.500000 0.500010
43.500000 52.500000 0.500010
43.500000 53.500000 0.500010
42.500000 53.500000 0.500010

4 0 1 2 3 185 185 185
}

{ OFF
4 1 4
42.500000 53.500000 -0.499990
43.500000 53.500000 -0.499990
43.500000 54.500000 -0.499990
42.500000 54.500000 -0.499990

4 0 1 2 3 185 185 185
}

{ OFF
4 1 4
42.500000 53.500000 0.500010
43.500000 53.500000 0.500010
43.500000 54.500000 0.500010
42.500000 54.500000 0.500010

4 0 1 2 3 185 185 185
}

{ OFF
4 1 4
42.500000 54.500000 -0.499990
43.500000 54.500000 -0.499990
43.500000 55.500000 -0.499990
42.500000 55.500000 -0.499990

4 0 1 2 3 185 185 185
}

{ OFF
4 1 4
42.500000 54.500000 0.500010
43.500000 54.500000 0.500010
43.500000 55.500000 0.500010
42.500000 55.500000 0.500010

4 0 1 2 3 185 185 185
}

{ OFF
4 1 4
42.500000 55.500000 -0.499990
43.500000 55.500000 -0.499990
43.500000 56.500000 -0.499990
42.500000 56.500000 -0.499990

4 0 1 2 3 185 185 185
}

{ OFF
4 1 4
42.500000 55.500000 0.500010
43.500000 55.500000 0.500010
43.500000 56.500000 0.500010
42.500000 56.500000 0.500010

4 0 1 2 3 185 185 185
}

{ OFF
4 1 4
42.500000 56.500000 -0.499990
43.500000 56.500000 -0.499990
43.500000 57.500000 -0.499990
42.500000 57.500000 -0.499990

4 0 1 2 3 233 233 233
}

{ OFF
4 1 4
42.500000 56.500000 0.500010
43.500000 56.500000 0.500010
43.500000 57.500000 0.500010
42.500000 57.500000 0.500010

4 0 1 2 3 233 233 233
}

{ OFF
4 1 4
42.500000 57.500000 -0.499990
43.500000 57.500000 -0.499990
43.500000 58.500000 -0.499990
42.500000 58.500000 -0.499990

4 0 1 2 3 233 233 233
}

{ OFF
4 1 4
42.500000 57.500000 0.500010
43.500000 57.500000 0.500010
43.500000 58.500000 0.500010
42.500000 58.500000 0.500010

4 0 1 2 3 233 233 233
}

{ OFF
4 1 4
42.500000 58.500000 -0.499990
43.500000 58.500000 -0.499990
43.500000 59.500000 -0.499990
42.500000 59.500000 -0.499990

4 0 1 2 3 233 233 233
}

{ OFF
4 1 4
42.500000 58.500000 0.500010
43.500000 58.500000 0.500010
43.500000 59.500000 0.500010
42.500000 59.500000 0.500010

4 0 1 2 3 233 233 233
}

{ OFF
4 1 4
42.500000 59.500000 -0.499990
43.500000 59.500000 -0.499990
43.500000 60.500000 -0.499990
42.500000 60.500000 -0.499990

4 0 1 2 3 233 233 233
}

{ OFF
4 1 4
42.500000 59.500000 0.500010
43.500000 59.500000 0.500010
43.500000 60.500000 0.500010
42.500000 60.500000 0.500010

4 0 1 2 3 233 233 233
}

{ OFF
4 1 4
42.500000 60.500000 -0.499990
43.500000 60.500000 -0.499990
43.500000 61.500000 -0.499990
42.500000 61.500000 -0.499990

4 0 1 2 3 233 233 233
}

{ OFF
4 1 4
42.500000 60.500000 0.500010
43.500000 60.500000 0.500010
43.500000 61.500000 0.500010
42.500000 61.500000 0.500010

4 0 1 2 3 233 233 233
}

{ OFF
4 1 4
42.500000 61.500000 -0.499990
43.500000 61.500000 -0.499990
43.500000 62.500000 -0.499990
42.500000 62.500000 -0.499990

4 0 1 2 3 233 233 233
}

{ OFF
4 1 4
42.500000 61.500000 0.500010
43.500000 61.500000 0.500010
43.500000 62.500000 0.500010
42.500000 62.500000 0.500010

4 0 1 2 3 233 233 233
}

{ OFF
4 1 4
42.500000 62.500000 -0.499990
43.500000 62.500000 -0.499990
43.500000 63.500000 -0.499990
42.500000 63.500000 -0.499990

4 0 1 2 3 233 233 233
}

{ OFF
4 1 4
42.500000 62.500000 0.500010
43.500000 62.500000 0.500010
43.500000 63.500000 0.500010
42.500000 63.500000 0.500010

4 0 1 2 3 233 233 233
}

{ OFF
4 1 4
42.500000 63.500000 -0.499990
43.500000 63.500000 -0.499990
43.500000 64.500000 -0.499990
42.500000 64.500000 -0.499990

4 0 1 2 3 185 185 185
}

{ OFF
4 1 4
42.500000 63.500000 0.500010
43.500000 63.500000 0.500010
43.500000 64.500000 0.500010
42.500000 64.500000 0.500010

4 0 1 2 3 185 185 185
}

{ OFF
4 1 4
42.500000 64.500000 -0.499990
43.500000 64.500000 -0.499990
43.500000 65.500000 -0.499990
42.500000 65.500000 -0.499990

4 0 1 2 3 185 185 185
}

{ OFF
4 1 4
42.500000 64.500000 0.500010
43.500000 64.500000 0.500010
43.500000 65.500000 0.500010
42.500000 65.500000 0.500010

4 0 1 2 3 185 185 185
}

{ OFF
4 1 4
42.500000 65.500000 -0.499990
43.500000 65.500000 -0.499990
43.500000 66.500000 -0.499990
42.500000 66.500000 -0.499990

4 0 1 2 3 185 185 185
}

{ OFF
4 1 4
42.500000 65.500000 0.500010
43.500000 65.500000 0.500010
43.500000 66.500000 0.500010
42.500000 66.500000 0.500010

4 0 1 2 3 185 185 185
}

{ OFF
4 1 4
42.500000 66.500000 -0.499990
43.500000 66.500000 -0.499990
43.500000 67.500000 -0.499990
42.500000 67.500000 -0.499990

4 0 1 2 3 185 185 185
}

{ OFF
4 1 4
42.500000 66.500000 0.500010
43.500000 66.500000 0.500010
43.500000 67.500000 0.500010
42.500000 67.500000 0.500010

4 0 1 2 3 185 185 185
}

{ OFF
4 1 4
42.500000 67.500000 -0.499990
43.500000 67.500000 -0.499990
43.500000 68.500000 -0.499990
42.500000 68.500000 -0.499990

4 0 1 2 3 185 185 185
}

{ OFF
4 1 4
42.500000 67.500000 0.500010
43.500000 67.500000 0.500010
43.500000 68.500000 0.500010
42.500000 68.500000 0.500010

4 0 1 2 3 185 185 185
}

{ OFF
4 1 4
42.500000 68.500000 -0.499990
43.500000 68.500000 -0.499990
43.500000 69.500000 -0.499990
42.500000 69.500000 -0.499990

4 0 1 2 3 138 138 138
}

{ OFF
4 1 4
42.500000 68.500000 0.500010
43.500000 68.500000 0.500010
43.500000 69.500000 0.500010
42.500000 69.500000 0.500010

4 0 1 2 3 138 138 138
}

{ OFF
4 1 4
42.500000 69.500000 -0.499990
43.500000 69.500000 -0.499990
43.500000 70.500000 -0.499990
42.500000 70.500000 -0.499990

4 0 1 2 3 138 138 138
}

{ OFF
4 1 4
42.500000 69.500000 0.500010
43.500000 69.500000 0.500010
43.500000 70.500000 0.500010
42.500000 70.500000 0.500010

4 0 1 2 3 138 138 138
}

{ OFF
4 1 4
42.500000 70.500000 -0.499990
43.500000 70.500000 -0.499990
43.500000 71.500000 -0.499990
42.500000 71.500000 -0.499990

4 0 1 2 3 116 116 116
}

{ OFF
4 1 4
42.500000 70.500000 0.500010
43.500000 70.500000 0.500010
43.500000 71.500000 0.500010
42.500000 71.500000 0.500010

4 0 1 2 3 116 116 116
}

{ OFF
4 1 4
42.500000 71.500000 -0.499990
43.500000 71.500000 -0.499990
43.500000 72.500000 -0.499990
42.500000 72.500000 -0.499990

4 0 1 2 3 72 72 72
}

{ OFF
4 1 4
42.500000 71.500000 0.500010
43.500000 71.500000 0.500010
43.500000 72.500000 0.500010
42.500000 72.500000 0.500010

4 0 1 2 3 72 72 72
}

{ OFF
4 1 4
42.500000 72.500000 -0.499990
43.500000 72.500000 -0.499990
43.500000 73.500000 -0.499990
42.500000 73.500000 -0.499990

4 0 1 2 3 72 72 72
}

{ OFF
4 1 4
42.500000 72.500000 0.500010
43.500000 72.500000 0.500010
43.500000 73.500000 0.500010
42.500000 73.500000 0.500010

4 0 1 2 3 72 72 72
}

{ OFF
4 1 4
42.500000 73.500000 -0.499990
43.500000 73.500000 -0.499990
43.500000 74.500000 -0.499990
42.500000 74.500000 -0.499990

4 0 1 2 3 29 29 29
}

{ OFF
4 1 4
42.500000 73.500000 0.500010
43.500000 73.500000 0.500010
43.500000 74.500000 0.500010
42.500000 74.500000 0.500010

4 0 1 2 3 29 29 29
}

{ OFF
4 1 4
42.500000 74.500000 -0.499990
43.500000 74.500000 -0.499990
43.500000 75.500000 -0.499990
42.500000 75.500000 -0.499990

4 0 1 2 3 244 244 244
}

{ OFF
4 1 4
42.500000 74.500000 0.500010
43.500000 74.500000 0.500010
43.500000 75.500000 0.500010
42.500000 75.500000 0.500010

4 0 1 2 3 244 244 244
}

{ OFF
4 1 4
42.500000 75.500000 -0.499990
43.500000 75.500000 -0.499990
43.500000 76.500000 -0.499990
42.500000 76.500000 -0.499990

4 0 1 2 3 186 186 186
}

{ OFF
4 1 4
42.500000 75.500000 0.500010
43.500000 75.500000 0.500010
43.500000 76.500000 0.500010
42.500000 76.500000 0.500010

4 0 1 2 3 186 186 186
}

{ OFF
4 1 4
42.500011 76.500000 -0.500000
42.500011 77.500000 -0.500000
42.500011 77.500000 0.500000
42.500011 76.500000 0.500000

4 0 1 2 3 114 114 114
}

{ OFF
4 1 4
42.500000 76.500000 -0.499990
43.500000 76.500000 -0.499990
43.500000 77.500000 -0.499990
42.500000 77.500000 -0.499990

4 0 1 2 3 114 114 114
}

{ OFF
4 1 4
42.500000 77.500008 -0.500000
43.500000 77.500008 -0.500000
43.500000 77.500008 0.500000
42.500000 77.500008 0.500000

4 0 1 2 3 114 114 114
}

{ OFF
4 1 4
42.500000 76.500000 0.500010
43.500000 76.500000 0.500010
43.500000 77.500000 0.500010
42.500000 77.500000 0.500010

4 0 1 2 3 114 114 114
}

{ OFF
4 1 4
43.500011 42.500000 -0.500000
43.500011 43.500000 -0.500000
43.500011 43.500000 0.500000
43.500011 42.500000 0.500000

4 0 1 2 3 186 186 186
}

{ OFF
4 1 4
43.500000 42.500011 -0.500000
44.500000 42.500011 -0.500000
44.500000 42.500011 0.500000
43.500000 42.500011 0.500000

4 0 1 2 3 186 186 186
}

{ OFF
4 1 4
43.500000 42.500000 -0.499990
44.500000 42.500000 -0.499990
44.500000 43.500000 -0.499990
43.500000 43.500000 -0.499990

4 0 1 2 3 186 186 186
}

{ OFF
4 1 4
43.500000 42.500000 0.500010
44.500000 42.500000 0.500010
44.500000 43.500000 0.500010
43.500000 43.500000 0.500010

4 0 1 2 3 186 186 186
}

{ OFF
4 1 4
43.500000 43.500000 -0.499990
44.500000 43.500000 -0.499990
44.500000 44.500000 -0.499990
43.500000 44.500000 -0.499990

4 0 1 2 3 244 244 244
}

{ OFF
4 1 4
43.500000 43.500000 0.500010
44.500000 43.500000 0.500010
44.500000 44.500000 0.500010
43.500000 44.500000 0.500010

4 0 1 2 3 244 244 244
}

{ OFF
4 1 4
43.500000 44.500000 -0.499990
44.500000 44.500000 -0.499990
44.500000 45.500000 -0.499990
43.500000 45.500000 -0.499990

4 0 1 2 3 29 29 29
}

{ OFF
4 1 4
43.500000 44.500000 0.500010
44.500000 44.500000 0.500010
44.500000 45.500000 0.500010
43.500000 45.500000 0.500010

4 0 1 2 3 29 29 29
}

{ OFF
4 1 4
43.500000 45.500000 -0.499990
44.500000 45.500000 -0.499990
44.500000 46.500000 -0.499990
43.500000 46.500000 -0.499990

4 0 1 2 3 72 72 72
}

{ OFF
4 1 4
43.500000 45.500000 0.500010
44.500000 45.500000 0.500010
44.500000 46.500000 0.500010
43.500000 46.500000 0.500010

4 0 1 2 3 72 72 72
}

{ OFF
4 1 4
43.500000 46.500000 -0.499990
44.500000 46.500000 -0.499990
44.500000 47.500000 -0.499990
43.500000 47.500000 -0.499990

4 0 1 2 3 116 116 116
}

{ OFF
4 1 4
43.500000 46.500000 0.500010
44.500000 46.500000 0.500010
44.500000 47.500000 0.500010
43.500000 47.500000 0.500010

4 0 1 2 3 116 116 116
}

{ OFF
4 1 4
43.500000 47.500000 -0.499990
44.500000 47.500000 -0.499990
44.500000 48.500000 -0.499990
43.500000 48.500000 -0.499990

4 0 1 2 3 138 138 138
}

{ OFF
4 1 4
43.500000 47.500000 0.500010
44.500000 47.500000 0.500010
44.500000 48.500000 0.500010
43.500000 48.500000 0.500010

4 0 1 2 3 138 138 138
}

{ OFF
4 1 4
43.500000 48.500000 -0.499990
44.500000 48.500000 -0.499990
44.500000 49.500000 -0.499990
43.500000 49.500000 -0.499990

4 0 1 2 3 138 138 138
}

{ OFF
4 1 4
43.500000 48.500000 0.500010
44.500000 48.500000 0.500010
44.500000 49.500000 0.500010
43.500000 49.500000 0.500010

4 0 1 2 3 138 138 138
}

{ OFF
4 1 4
43.500000 49.500000 -0.499990
44.500000 49.500000 -0.499990
44.500000 50.500000 -0.499990
43.500000 50.500000 -0.499990

4 0 1 2 3 185 185 185
}

{ OFF
4 1 4
43.500000 49.500000 0.500010
44.500000 49.500000 0.500010
44.500000 50.500000 0.500010
43.500000 50.500000 0.500010

4 0 1 2 3 185 185 185
}

{ OFF
4 1 4
43.500000 50.500000 -0.499990
44.500000 50.500000 -0.499990
44.500000 51.500000 -0.499990
43.500000 51.500000 -0.499990

4 0 1 2 3 185 185 185
}

{ OFF
4 1 4
43.500000 50.500000 0.500010
44.500000 50.500000 0.500010
44.500000 51.500000 0.500010
43.500000 51.500000 0.500010

4 0 1 2 3 185 185 185
}

{ OFF
4 1 4
43.500000 51.500000 -0.499990
44.500000 51.500000 -0.499990
44.500000 52.500000 -0.499990
43.500000 52.500000 -0.499990

4 0 1 2 3 233 233 233
}

{ OFF
4 1 4
43.500000 51.500000 0.500010
44.500000 51.500000 0.500010
44.500000 52.500000 0.500010
43.500000 52.500000 0.500010

4 0 1 2 3 233 233 233
}

{ OFF
4 1 4
43.500000 52.500000 -0.499990
44.500000 52.500000 -0.499990
44.500000 53.500000 -0.499990
43.500000 53.500000 -0.499990

4 0 1 2 3 233 233 233
}

{ OFF
4 1 4
43.500000 52.500000 0.500010
44.500000 52.500000 0.500010
44.500000 53.500000 0.500010
43.500000 53.500000 0.500010

4 0 1 2 3 233 233 233
}

{ OFF
4 1 4
43.500000 53.500000 -0.499990
44.500000 53.500000 -0.499990
44.500000 54.500000 -0.499990
43.500000 54.500000 -0.499990

4 0 1 2 3 233 233 233
}

{ OFF
4 1 4
43.500000 53.500000 0.500010
44.500000 53.500000 0.500010
44.500000 54.500000 0.500010
43.500000 54.500000 0.500010

4 0 1 2 3 233 233 233
}

{ OFF
4 1 4
43.500000 54.500000 -0.499990
44.500000 54.500000 -0.499990
44.500000 55.500000 -0.499990
43.500000 55.500000 -0.499990

4 0 1 2 3 233 233 233
}

{ OFF
4 1 4
43.500000 54.500000 0.500010
44.500000 54.500000 0.500010
44.500000 55.500000 0.500010
43.500000 55.500000 0.500010

4 0 1 2 3 233 233 233
}

{ OFF
4 1 4
43.500000 55.500000 -0.499990
44.500000 55.500000 -0.499990
44.500000 56.500000 -0.499990
43.500000 56.500000 -0.499990

4 0 1 2 3 233 233 233
}

{ OFF
4 1 4
43.500000 55.500000 0.500010
44.500000 55.500000 0.500010
44.500000 56.500000 0.500010
43.500000 56.500000 0.500010

4 0 1 2 3 233 233 233
}

{ OFF
4 1 4
43.500000 56.500000 -0.499990
44.500000 56.500000 -0.499990
44.500000 57.500000 -0.499990
43.500000 57.500000 -0.499990

4 0 1 2 3 26 26 26
}

{ OFF
4 1 4
43.500000 56.500000 0.500010
44.500000 56.500000 0.500010
44.500000 57.500000 0.500010
43.500000 57.500000 0.500010

4 0 1 2 3 26 26 26
}

{ OFF
4 1 4
43.500000 57.500000 -0.499990
44.500000 57.500000 -0.499990
44.500000 58.500000 -0.499990
43.500000 58.500000 -0.499990

4 0 1 2 3 26 26 26
}

{ OFF
4 1 4
43.500000 57.500000 0.500010
44.500000 57.500000 0.500010
44.500000 58.500000 0.500010
43.500000 58.500000 0.500010

4 0 1 2 3 26 26 26
}

{ OFF
4 1 4
43.500000 58.500000 -0.499990
44.500000 58.500000 -0.499990
44.500000 59.500000 -0.499990
43.500000 59.500000 -0.499990

4 0 1 2 3 26 26 26
}

{ OFF
4 1 4
43.500000 58.500000 0.500010
44.500000 58.500000 0.500010
44.500000 59.500000 0.500010
43.500000 59.500000 0.500010

4 0 1 2 3 26 26 26
}

{ OFF
4 1 4
43.500000 59.500000 -0.499990
44.500000 59.500000 -0.499990
44.500000 60.500000 -0.499990
43.500000 60.500000 -0.499990

4 0 1 2 3 26 26 26
}

{ OFF
4 1 4
43.500000 59.500000 0.500010
44.500000 59.500000 0.500010
44.500000 60.500000 0.500010
43.500000 60.500000 0.500010

4 0 1 2 3 26 26 26
}

{ OFF
4 1 4
43.500000 60.500000 -0.499990
44.500000 60.500000 -0.499990
44.500000 61.500000 -0.499990
43.500000 61.500000 -0.499990

4 0 1 2 3 26 26 26
}

{ OFF
4 1 4
43.500000 60.500000 0.500010
44.500000 60.500000 0.500010
44.500000 61.500000 0.500010
43.500000 61.500000 0.500010

4 0 1 2 3 26 26 26
}

{ OFF
4 1 4
43.500000 61.500000 -0.499990
44.500000 61.500000 -0.499990
44.500000 62.500000 -0.499990
43.500000 62.500000 -0.499990

4 0 1 2 3 26 26 26
}

{ OFF
4 1 4
43.500000 61.500000 0.500010
44.500000 61.500000 0.500010
44.500000 62.500000 0.500010
43.500000 62.500000 0.500010

4 0 1 2 3 26 26 26
}

{ OFF
4 1 4
43.500000 62.500000 -0.499990
44.500000 62.500000 -0.499990
44.500000 63.500000 -0.499990
43.500000 63.500000 -0.499990

4 0 1 2 3 26 26 26
}

{ OFF
4 1 4
43.500000 62.500000 0.500010
44.500000 62.500000 0.500010
44.500000 63.500000 0.500010
43.500000 63.500000 0.500010

4 0 1 2 3 26 26 26
}

{ OFF
4 1 4
43.500000 63.500000 -0.499990
44.500000 63.500000 -0.499990
44.500000 64.500000 -0.499990
43.500000 64.500000 -0.499990

4 0 1 2 3 233 233 233
}

{ OFF
4 1 4
43.500000 63.500000 0.500010
44.500000 63.500000 0.500010
44.500000 64.500000 0.500010
43.500000 64.500000 0.500010

4 0 1 2 3 233 233 233
}

{ OFF
4 1 4
43.500000 64.500000 -0.499990
44.500000 64.500000 -0.499990
44.500000 65.500000 -0.499990
43.500000 65.500000 -0.499990

4 0 1 2 3 233 233 233
}

{ OFF
4 1 4
43.500000 64.500000 0.500010
44.500000 64.500000 0.500010
44.500000 65.500000 0.500010
43.500000 65.500000 0.500010

4 0 1 2 3 233 233 233
}

{ OFF
4 1 4
43.500000 65.500000 -0.499990
44.500000 65.500000 -0.499990
44.500000 66.500000 -0.499990
43.500000 66.500000 -0.499990

4 0 1 2 3 233 233 233
}

{ OFF
4 1 4
43.500000 65.500000 0.500010
44.500000 65.500000 0.500010
44.500000 66.500000 0.500010
43.500000 66.500000 0.500010

4 0 1 2 3 233 233 233
}

{ OFF
4 1 4
43.500000 66.500000 -0.499990
44.500000 66.500000 -0.499990
44.500000 67.500000 -0.499990
43.500000 67.500000 -0.499990

4 0 1 2 3 233 233 233
}

{ OFF
4 1 4
43.500000 66.500000 0.500010
44.500000 66.500000 0.500010
44.500000 67.500000 0.500010
43.500000 67.500000 0.500010

4 0 1 2 3 233 233 233
}

{ OFF
4 1 4
43.500000 67.500000 -0.499990
44.500000 67.500000 -0.499990
44.500000 68.500000 -0.499990
43.500000 68.500000 -0.499990

4 0 1 2 3 233 233 233
}

{ OFF
4 1 4
43.500000 67.500000 0.500010
44.500000 67.500000 0.500010
44.500000 68.500000 0.500010
43.500000 68.500000 0.500010

4 0 1 2 3 233 233 233
}

{ OFF
4 1 4
43.500000 68.500000 -0.499990
44.500000 68.500000 -0.499990
44.500000 69.500000 -0.499990
43.500000 69.500000 -0.499990

4 0 1 2 3 185 185 185
}

{ OFF
4 1 4
43.500000 68.500000 0.500010
44.500000 68.500000 0.500010
44.500000 69.500000 0.500010
43.500000 69.500000 0.500010

4 0 1 2 3 185 185 185
}

{ OFF
4 1 4
43.500000 69.500000 -0.499990
44.500000 69.500000 -0.499990
44.500000 70.500000 -0.499990
43.500000 70.500000 -0.499990

4 0 1 2 3 185 185 185
}

{ OFF
4 1 4
43.500000 69.500000 0.500010
44.500000 69.500000 0.500010
44.500000 70.500000 0.500010
43.500000 70.500000 0.500010

4 0 1 2 3 185 185 185
}

{ OFF
4 1 4
43.500000 70.500000 -0.499990
44.500000 70.500000 -0.499990
44.500000 71.500000 -0.499990
43.500000 71.500000 -0.499990

4 0 1 2 3 138 138 138
}

{ OFF
4 1 4
43.500000 70.500000 0.500010
44.500000 70.500000 0.500010
44.500000 71.500000 0.500010
43.500000 71.500000 0.500010

4 0 1 2 3 138 138 138
}

{ OFF
4 1 4
43.500000 71.500000 -0.499990
44.500000 71.500000 -0.499990
44.500000 72.500000 -0.499990
43.500000 72.500000 -0.499990

4 0 1 2 3 138 138 138
}

{ OFF
4 1 4
43.500000 71.500000 0.500010
44.500000 71.500000 0.500010
44.500000 72.500000 0.500010
43.500000 72.500000 0.500010

4 0 1 2 3 138 138 138
}

{ OFF
4 1 4
43.500000 72.500000 -0.499990
44.500000 72.500000 -0.499990
44.500000 73.500000 -0.499990
43.500000 73.500000 -0.499990

4 0 1 2 3 116 116 116
}

{ OFF
4 1 4
43.500000 72.500000 0.500010
44.500000 72.500000 0.500010
44.500000 73.500000 0.500010
43.500000 73.500000 0.500010

4 0 1 2 3 116 116 116
}

{ OFF
4 1 4
43.500000 73.500000 -0.499990
44.500000 73.500000 -0.499990
44.500000 74.500000 -0.499990
43.500000 74.500000 -0.499990

4 0 1 2 3 72 72 72
}

{ OFF
4 1 4
43.500000 73.500000 0.500010
44.500000 73.500000 0.500010
44.500000 74.500000 0.500010
43.500000 74.500000 0.500010

4 0 1 2 3 72 72 72
}

{ OFF
4 1 4
43.500000 74.500000 -0.499990
44.500000 74.500000 -0.499990
44.500000 75.500000 -0.499990
43.500000 75.500000 -0.499990

4 0 1 2 3 29 29 29
}

{ OFF
4 1 4
43.500000 74.500000 0.500010
44.500000 74.500000 0.500010
44.500000 75.500000 0.500010
43.500000 75.500000 0.500010

4 0 1 2 3 29 29 29
}

{ OFF
4 1 4
43.500000 75.500000 -0.499990
44.500000 75.500000 -0.499990
44.500000 76.500000 -0.499990
43.500000 76.500000 -0.499990

4 0 1 2 3 244 244 244
}

{ OFF
4 1 4
43.500000 75.500000 0.500010
44.500000 75.500000 0.500010
44.500000 76.500000 0.500010
43.500000 76.500000 0.500010

4 0 1 2 3 244 244 244
}

{ OFF
4 1 4
43.500000 76.500000 -0.499990
44.500000 76.500000 -0.499990
44.500000 77.500000 -0.499990
43.500000 77.500000 -0.499990

4 0 1 2 3 186 186 186
}

{ OFF
4 1 4
43.500000 77.500008 -0.500000
44.500000 77.500008 -0.500000
44.500000 77.500008 0.500000
43.500000 77.500008 0.500000

4 0 1 2 3 186 186 186
}

{ OFF
4 1 4
43.500000 76.500000 0.500010
44.500000 76.500000 0.500010
44.500000 77.500000 0.500010
43.500000 77.500000 0.500010

4 0 1 2 3 186 186 186
}

{ OFF
4 1 4
44.500000 42.500011 -0.500000
45.500000 42.500011 -0.500000
45.500000 42.500011 0.500000
44.500000 42.500011 0.500000

4 0 1 2 3 244 244 244
}

{ OFF
4 1 4
44.500000 42.500000 -0.499990
45.500000 42.500000 -0.499990
45.500000 43.500000 -0.499990
44.500000 43.500000 -0.499990

4 0 1 2 3 244 244 244
}

{ OFF
4 1 4
44.500000 42.500000 0.500010
45.500000 42.500000 0.500010
45.500000 43.500000 0.500010
44.500000 43.500000 0.500010

4 0 1 2 3 244 244 244
}

{ OFF
4 1 4
44.500000 43.500000 -0.499990
45.500000 43.500000 -0.499990
45.500000 44.500000 -0.499990
44.500000 44.500000 -0.499990

4 0 1 2 3 72 72 72
}

{ OFF
4 1 4
44.500000 43.500000 0.500010
45.500000 43.500000 0.500010
45.500000 44.500000 0.500010
44.500000 44.500000 0.500010

4 0 1 2 3 72 72 72
}

{ OFF
4 1 4
44.500000 44.500000 -0.499990
45.500000 44.500000 -0.499990
45.500000 45.500000 -0.499990
44.500000 45.500000 -0.499990

4 0 1 2 3 116 116 116
}

{ OFF
4 1 4
44.500000 44.500000 0.500010
45.500000 44.500000 0.500010
45.500000 45.500000 0.500010
44.500000 45.500000 0.500010

4 0 1 2 3 116 116 116
}

{ OFF
4 1 4
44.500000 45.500000 -0.499990
45.500000 45.500000 -0.499990
45.500000 46.500000 -0.499990
44.500000 46.500000 -0.499990

4 0 1 2 3 138 138 138
}

{ OFF
4 1 4
44.500000 45.500000 0.500010
45.500000 45.500000 0.500010
45.500000 46.500000 0.500010
44.500000 46.500000 0.500010

4 0 1 2 3 138 138 138
}

{ OFF
4 1 4
44.500000 46.500000 -0.499990
45.500000 46.500000 -0.499990
45.500000 47.500000 -0.499990
44.500000 47.500000 -0.499990

4 0 1 2 3 138 138 138
}

{ OFF
4 1 4
44.500000 46.500000 0.500010
45.500000 46.500000 0.500010
45.500000 47.500000 0.500010
44.500000 47.500000 0.500010

4 0 1 2 3 138 138 138
}

{ OFF
4 1 4
44.500000 47.500000 -0.499990
45.500000 47.500000 -0.499990
45.500000 48.500000 -0.499990
44.500000 48.500000 -0.499990

4 0 1 2 3 185 185 185
}

{ OFF
4 1 4
44.500000 47.500000 0.500010
45.500000 47.500000 0.500010
45.500000 48.500000 0.500010
44.500000 48.500000 0.500010

4 0 1 2 3 185 185 185
}

{ OFF
4 1 4
44.500000 48.500000 -0.499990
45.500000 48.500000 -0.499990
45.500000 49.500000 -0.499990
44.500000 49.500000 -0.499990

4 0 1 2 3 185 185 185
}

{ OFF
4 1 4
44.500000 48.500000 0.500010
45.500000 48.500000 0.500010
45.500000 49.500000 0.500010
44.500000 49.500000 0.500010

4 0 1 2 3 185 185 185
}

{ OFF
4 1 4
44.500000 49.500000 -0.499990
45.500000 49.500000 -0.499990
45.500000 50.500000 -0.499990
44.500000 50.500000 -0.499990

4 0 1 2 3 233 233 233
}

{ OFF
4 1 4
44.500000 49.500000 0.500010
45.500000 49.500000 0.500010
45.500000 50.500000 0.500010
44.500000 50.500000 0.500010

4 0 1 2 3 233 233 233
}

{ OFF
4 1 4
44.500000 50.500000 -0.499990
45.500000 50.500000 -0.499990
45.500000 51.500000 -0.499990
44.500000 51.500000 -0.499990

4 0 1 2 3 233 233 233
}

{ OFF
4 1 4
44.500000 50.500000 0.500010
45.500000 50.500000 0.500010
45.500000 51.500000 0.500010
44.500000 51.500000 0.500010

4 0 1 2 3 233 233 233
}

{ OFF
4 1 4
44.500000 51.500000 -0.499990
45.500000 51.500000 -0.499990
45.500000 52.500000 -0.499990
44.500000 52.500000 -0.499990

4 0 1 2 3 26 26 26
}

{ OFF
4 1 4
44.500000 51.500000 0.500010
45.500000 51.500000 0.500010
45.500000 52.500000 0.500010
44.500000 52.500000 0.500010

4 0 1 2 3 26 26 26
}

{ OFF
4 1 4
44.500000 52.500000 -0.499990
45.500000 52.500000 -0.499990
45.500000 53.500000 -0.499990
44.500000 53.500000 -0.499990

4 0 1 2 3 26 26 26
}

{ OFF
4 1 4
44.500000 52.500000 0.500010
45.500000 52.500000 0.500010
45.500000 53.500000 0.500010
44.500000 53.500000 0.500010

4 0 1 2 3 26 26 26
}

{ OFF
4 1 4
44.500000 53.500000 -0.499990
45.500000 53.500000 -0.499990
45.500000 54.500000 -0.499990
44.500000 54.500000 -0.499990

4 0 1 2 3 26 26 26
}

{ OFF
4 1 4
44.500000 53.500000 0.500010
45.500000 53.500000 0.500010
45.500000 54.500000 0.500010
44.500000 54.500000 0.500010

4 0 1 2 3 26 26 26
}

{ OFF
4 1 4
44.500000 54.500000 -0.499990
45.500000 54.500000 -0.499990
45.500000 55.500000 -0.499990
44.500000 55.500000 -0.499990

4 0 1 2 3 26 26 26
}

{ OFF
4 1 4
44.500000 54.500000 0.500010
45.500000 54.500000 0.500010
45.500000 55.500000 0.500010
44.500000 55.500000 0.500010

4 0 1 2 3 26 26 26
}

{ OFF
4 1 4
44.500000 55.500000 -0.499990
45.500000 55.500000 -0.499990
45.500000 56.500000 -0.499990
44.500000 56.500000 -0.499990

4 0 1 2 3 26 26 26
}

{ OFF
4 1 4
44.500000 55.500000 0.500010
45.500000 55.500000 0.500010
45.500000 56.500000 0.500010
44.500000 56.500000 0.500010

4 0 1 2 3 26 26 26
}

{ OFF
4 1 4
44.500000 56.500000 -0.499990
45.500000 56.500000 -0.499990
45.500000 57.500000 -0.499990
44.500000 57.500000 -0.499990

4 0 1 2 3 26 26 26
}

{ OFF
4 1 4
44.500000 56.500000 0.500010
45.500000 56.500000 0.500010
45.500000 57.500000 0.500010
44.500000 57.500000 0.500010

4 0 1 2 3 26 26 26
}

{ OFF
4 1 4
44.500000 57.500000 -0.499990
45.500000 57.500000 -0.499990
45.500000 58.500000 -0.499990
44.500000 58.500000 -0.499990

4 0 1 2 3 26 26 26
}

{ OFF
4 1 4
44.500000 57.500000 0.500010
45.500000 57.500000 0.500010
45.500000 58.500000 0.500010
44.500000 58.500000 0.500010

4 0 1 2 3 26 26 26
}

{ OFF
4 1 4
44.500000 58.500000 -0.499990
45.500000 58.500000 -0.499990
45.500000 59.500000 -0.499990
44.500000 59.500000 -0.499990

4 0 1 2 3 77 77 77
}

{ OFF
4 1 4
44.500000 58.500000 0.500010
45.500000 58.500000 0.500010
45.500000 59.500000 0.500010
44.500000 59.500000 0.500010

4 0 1 2 3 77 77 77
}

{ OFF
4 1 4
44.500000 59.500000 -0.499990
45.500000 59.500000 -0.499990
45.500000 60.500000 -0.499990
44.500000 60.500000 -0.499990

4 0 1 2 3 77 77 77
}

{ OFF
4 1 4
44.500000 59.500000 0.500010
45.500000 59.500000 0.500010
45.500000 60.500000 0.500010
44.500000 60.500000 0.500010

4 0 1 2 3 77 77 77
}

{ OFF
4 1 4
44.500000 60.500000 -0.499990
45.500000 60.500000 -0.499990
45.500000 61.500000 -0.499990
44.500000 61.500000 -0.499990

4 0 1 2 3 77 77 77
}

{ OFF
4 1 4
44.500000 60.500000 0.500010
45.500000 60.500000 0.500010
45.500000 61.500000 0.500010
44.500000 61.500000 0.500010

4 0 1 2 3 77 77 77
}

{ OFF
4 1 4
44.500000 61.500000 -0.499990
45.500000 61.500000 -0.499990
45.500000 62.500000 -0.499990
44.500000 62.500000 -0.499990

4 0 1 2 3 26 26 26
}

{ OFF
4 1 4
44.500000 61.500000 0.500010
45.500000 61.500000 0.500010
45.500000 62.500000 0.500010
44.500000 62.500000 0.500010

4 0 1 2 3 26 26 26
}

{ OFF
4 1 4
44.500000 62.500000 -0.499990
45.500000 62.500000 -0.499990
45.500000 63.500000 -0.499990
44.500000 63.500000 -0.499990

4 0 1 2 3 26 26 26
}

{ OFF
4 1 4
44.500000 62.500000 0.500010
45.500000 62.500000 0.500010
45.500000 63.500000 0.500010
44.500000 63.500000 0.500010

4 0 1 2 3 26 26 26
}

{ OFF
4 1 4
44.500000 63.500000 -0.499990
45.500000 63.500000 -0.499990
45.500000 64.500000 -0.499990
44.500000 64.500000 -0.499990

4 0 1 2 3 26 26 26
}

{ OFF
4 1 4
44.500000 63.500000 0.500010
45.500000 63.500000 0.500010
45.500000 64.500000 0.500010
44.500000 64.500000 0.500010

4 0 1 2 3 26 26 26
}

{ OFF
4 1 4
44.500000 64.500000 -0.499990
45.500000 64.500000 -0.499990
45.500000 65.500000 -0.499990
44.500000 65.500000 -0.499990

4 0 1 2 3 26 26 26
}

{ OFF
4 1 4
44.500000 64.500000 0.500010
45.500000 64.500000 0.500010
45.500000 65.500000 0.500010
44.500000 65.500000 0.500010

4 0 1 2 3 26 26 26
}

{ OFF
4 1 4
44.500000 65.500000 -0.499990
45.500000 65.500000 -0.499990
45.500000 66.500000 -0.499990
44.500000 66.500000 -0.499990

4 0 1 2 3 26 26 26
}

{ OFF
4 1 4
44.500000 65.500000 0.500010
45.500000 65.500000 0.500010
45.500000 66.500000 0.500010
44.500000 66.500000 0.500010

4 0 1 2 3 26 26 26
}

{ OFF
4 1 4
44.500000 66.500000 -0.499990
45.500000 66.500000 -0.499990
45.500000 67.500000 -0.499990
44.500000 67.500000 -0.499990

4 0 1 2 3 26 26 26
}

{ OFF
4 1 4
44.500000 66.500000 0.500010
45.500000 66.500000 0.500010
45.500000 67.500000 0.500010
44.500000 67.500000 0.500010

4 0 1 2 3 26 26 26
}

{ OFF
4 1 4
44.500000 67.500000 -0.499990
45.500000 67.500000 -0.499990
45.500000 68.500000 -0.499990
44.500000 68.500000 -0.499990

4 0 1 2 3 26 26 26
}

{ OFF
4 1 4
44.500000 67.500000 0.500010
45.500000 67.500000 0.500010
45.500000 68.500000 0.500010
44.500000 68.500000 0.500010

4 0 1 2 3 26 26 26
}

{ OFF
4 1 4
44.500000 68.500000 -0.499990
45.500000 68.500000 -0.499990
45.500000 69.500000 -0.499990
44.500000 69.500000 -0.499990

4 0 1 2 3 233 233 233
}

{ OFF
4 1 4
44.500000 68.500000 0.500010
45.500000 68.500000 0.500010
45.500000 69.500000 0.500010
44.500000 69.500000 0.500010

4 0 1 2 3 233 233 233
}

{ OFF
4 1 4
44.500000 69.500000 -0.499990
45.500000 69.500000 -0.499990
45.500000 70.500000 -0.499990
44.500000 70.500000 -0.499990

4 0 1 2 3 233 233 233
}

{ OFF
4 1 4
44.500000 69.500000 0.500010
45.500000 69.500000 0.500010
45.500000 70.500000 0.500010
44.500000 70.500000 0.500010

4 0 1 2 3 233 233 233
}

{ OFF
4 1 4
44.500000 70.500000 -0.499990
45.500000 70.500000 -0.499990
45.500000 71.500000 -0.499990
44.500000 71.500000 -0.499990

4 0 1 2 3 185 185 185
}

{ OFF
4 1 4
44.500000 70.500000 0.500010
45.500000 70.500000 0.500010
45.500000 71.500000 0.500010
44.500000 71.500000 0.500010

4 0 1 2 3 185 185 185
}

{ OFF
4 1 4
44.500000 71.500000 -0.499990
45.500000 71.500000 -0.499990
45.500000 72.500000 -0.499990
44.500000 72.500000 -0.499990

4 0 1 2 3 185 185 185
}

{ OFF
4 1 4
44.500000 71.500000 0.500010
45.500000 71.500000 0.500010
45.500000 72.500000 0.500010
44.500000 72.500000 0.500010

4 0 1 2 3 185 185 185
}

{ OFF
4 1 4
44.500000 72.500000 -0.499990
45.500000 72.500000 -0.499990
45.500000 73.500000 -0.499990
44.500000 73.500000 -0.499990

4 0 1 2 3 138 138 138
}

{ OFF
4 1 4
44.500000 72.500000 0.500010
45.500000 72.500000 0.500010
45.500000 73.500000 0.500010
44.500000 73.500000 0.500010

4 0 1 2 3 138 138 138
}

{ OFF
4 1 4
44.500000 73.500000 -0.499990
45.500000 73.500000 -0.499990
45.500000 74.500000 -0.499990
44.500000 74.500000 -0.499990

4 0 1 2 3 138 138 138
}

{ OFF
4 1 4
44.500000 73.500000 0.500010
45.500000 73.500000 0.500010
45.500000 74.500000 0.500010
44.500000 74.500000 0.500010

4 0 1 2 3 138 138 138
}

{ OFF
4 1 4
44.500000 74.500000 -0.499990
45.500000 74.500000 -0.499990
45.500000 75.500000 -0.499990
44.500000 75.500000 -0.499990

4 0 1 2 3 116 116 116
}

{ OFF
4 1 4
44.500000 74.500000 0.500010
45.500000 74.500000 0.500010
45.500000 75.500000 0.500010
44.500000 75.500000 0.500010

4 0 1 2 3 116 116 116
}

{ OFF
4 1 4
44.500000 75.500000 -0.499990
45.500000 75.500000 -0.499990
45.500000 76.500000 -0.499990
44.500000 76.500000 -0.499990

4 0 1 2 3 72 72 72
}

{ OFF
4 1 4
44.500000 75.500000 0.500010
45.500000 75.500000 0.500010
45.500000 76.500000 0.500010
44.500000 76.500000 0.500010

4 0 1 2 3 72 72 72
}

{ OFF
4 1 4
44.500000 76.500000 -0.499990
45.500000 76.500000 -0.499990
45.500000 77.500000 -0.499990
44.500000 77.500000 -0.499990

4 0 1 2 3 244 244 244
}

{ OFF
4 1 4
44.500000 76.500000 0.500010
45.500000 76.500000 0.500010
45.500000 77.500000 0.500010
44.500000 77.500000 0.500010

4 0 1 2 3 244 244 244
}

{ OFF
4 1 4
44.500011 77.500000 -0.500000
44.500011 78.500000 -0.500000
44.500011 78.500000 0.500000
44.500011 77.500000 0.500000

4 0 1 2 3 186 186 186
}

{ OFF
4 1 4
44.500000 77.500000 -0.499990
45.500000 77.500000 -0.499990
45.500000 78.500000 -0.499990
44.500000 78.500000 -0.499990

4 0 1 2 3 186 186 186
}

{ OFF
4 1 4
44.500000 78.500008 -0.500000
45.500000 78.500008 -0.500000
45.500000 78.500008 0.500000
44.500000 78.500008 0.500000

4 0 1 2 3 186 186 186
}

{ OFF
4 1 4
44.500000 77.500000 0.500010
45.500000 77.500000 0.500010
45.500000 78.500000 0.500010
44.500000 78.500000 0.500010

4 0 1 2 3 186 186 186
}

{ OFF
4 1 4
45.500011 41.500000 -0.500000
45.500011 42.500000 -0.500000
45.500011 42.500000 0.500000
45.500011 41.500000 0.500000

4 0 1 2 3 244 244 244
}

{ OFF
4 1 4
45.500000 41.500011 -0.500000
46.500000 41.500011 -0.500000
46.500000 41.500011 0.500000
45.500000 41.500011 0.500000

4 0 1 2 3 244 244 244
}

{ OFF
4 1 4
45.500000 41.500000 -0.499990
46.500000 41.500000 -0.499990
46.500000 42.500000 -0.499990
45.500000 42.500000 -0.499990

4 0 1 2 3 244 244 244
}

{ OFF
4 1 4
45.500000 41.500000 0.500010
46.500000 41.500000 0.500010
46.500000 42.500000 0.500010
45.500000 42.500000 0.500010

4 0 1 2 3 244 244 244
}

{ OFF
4 1 4
45.500000 42.500000 -0.499990
46.500000 42.500000 -0.499990
46.500000 43.500000 -0.499990
45.500000 43.500000 -0.499990

4 0 1 2 3 72 72 72
}

{ OFF
4 1 4
45.500000 42.500000 0.500010
46.500000 42.500000 0.500010
46.500000 43.500000 0.500010
45.500000 43.500000 0.500010

4 0 1 2 3 72 72 72
}

{ OFF
4 1 4
45.500000 43.500000 -0.499990
46.500000 43.500000 -0.499990
46.500000 44.500000 -0.499990
45.500000 44.500000 -0.499990

4 0 1 2 3 116 116 116
}

{ OFF
4 1 4
45.500000 43.500000 0.500010
46.500000 43.500000 0.500010
46.500000 44.500000 0.500010
45.500000 44.500000 0.500010

4 0 1 2 3 116 116 116
}

{ OFF
4 1 4
45.500000 44.500000 -0.499990
46.500000 44.500000 -0.499990
46.500000 45.500000 -0.499990
45.500000 45.500000 -0.499990

4 0 1 2 3 138 138 138
}

{ OFF
4 1 4
45.500000 44.500000 0.500010
46.500000 44.500000 0.500010
46.500000 45.500000 0.500010
45.500000 45.500000 0.500010

4 0 1 2 3 138 138 138
}

{ OFF
4 1 4
45.500000 45.500000 -0.499990
46.500000 45.500000 -0.499990
46.500000 46.500000 -0.499990
45.500000 46.500000 -0.499990

4 0 1 2 3 185 185 185
}

{ OFF
4 1 4
45.500000 45.500000 0.500010
46.500000 45.500000 0.500010
46.500000 46.500000 0.500010
45.500000 46.500000 0.500010

4 0 1 2 3 185 185 185
}

{ OFF
4 1 4
45.500000 46.500000 -0.499990
46.500000 46.500000 -0.499990
46.500000 47.500000 -0.499990
45.500000 47.500000 -0.499990

4 0 1 2 3 185 185 185
}

{ OFF
4 1 4
45.500000 46.500000 0.500010
46.500000 46.500000 0.500010
46.500000 47.500000 0.500010
45.500000 47.500000 0.500010

4 0 1 2 3 185 185 185
}

{ OFF
4 1 4
45.500000 47.500000 -0.499990
46.500000 47.500000 -0.499990
46.500000 48.500000 -0.499990
45.500000 48.500000 -0.499990

4 0 1 2 3 233 233 233
}

{ OFF
4 1 4
45.500000 47.500000 0.500010
46.500000 47.500000 0.500010
46.500000 48.500000 0.500010
45.500000 48.500000 0.500010

4 0 1 2 3 233 233 233
}

{ OFF
4 1 4
45.500000 48.500000 -0.499990
46.500000 48.500000 -0.499990
46.500000 49.500000 -0.499990
45.500000 49.500000 -0.499990

4 0 1 2 3 233 233 233
}

{ OFF
4 1 4
45.500000 48.500000 0.500010
46.500000 48.500000 0.500010
46.500000 49.500000 0.500010
45.500000 49.500000 0.500010

4 0 1 2 3 233 233 233
}

{ OFF
4 1 4
45.500000 49.500000 -0.499990
46.500000 49.500000 -0.499990
46.500000 50.500000 -0.499990
45.500000 50.500000 -0.499990

4 0 1 2 3 26 26 26
}

{ OFF
4 1 4
45.500000 49.500000 0.500010
46.500000 49.500000 0.500010
46.500000 50.500000 0.500010
45.500000 50.500000 0.500010

4 0 1 2 3 26 26 26
}

{ OFF
4 1 4
45.500000 50.500000 -0.499990
46.500000 50.500000 -0.499990
46.500000 51.500000 -0.499990
45.500000 51.500000 -0.499990

4 0 1 2 3 26 26 26
}

{ OFF
4 1 4
45.500000 50.500000 0.500010
46.500000 50.500000 0.500010
46.500000 51.500000 0.500010
45.500000 51.500000 0.500010

4 0 1 2 3 26 26 26
}

{ OFF
4 1 4
45.500000 51.500000 -0.499990
46.500000 51.500000 -0.499990
46.500000 52.500000 -0.499990
45.500000 52.500000 -0.499990

4 0 1 2 3 26 26 26
}

{ OFF
4 1 4
45.500000 51.500000 0.500010
46.500000 51.500000 0.500010
46.500000 52.500000 0.500010
45.500000 52.500000 0.500010

4 0 1 2 3 26 26 26
}

{ OFF
4 1 4
45.500000 52.500000 -0.499990
46.500000 52.500000 -0.499990
46.500000 53.500000 -0.499990
45.500000 53.500000 -0.499990

4 0 1 2 3 77 77 77
}

{ OFF
4 1 4
45.500000 52.500000 0.500010
46.500000 52.500000 0.500010
46.500000 53.500000 0.500010
45.500000 53.500000 0.500010

4 0 1 2 3 77 77 77
}

{ OFF
4 1 4
45.500000 53.500000 -0.499990
46.500000 53.500000 -0.499990
46.500000 54.500000 -0.499990
45.500000 54.500000 -0.499990

4 0 1 2 3 77 77 77
}

{ OFF
4 1 4
45.500000 53.500000 0.500010
46.500000 53.500000 0.500010
46.500000 54.500000 0.500010
45.500000 54.500000 0.500010

4 0 1 2 3 77 77 77
}

{ OFF
4 1 4
45.500000 54.500000 -0.499990
46.500000 54.500000 -0.499990
46.500000 55.500000 -0.499990
45.500000 55.500000 -0.499990

4 0 1 2 3 104 104 104
}

{ OFF
4 1 4
45.500000 54.500000 0.500010
46.500000 54.500000 0.500010
46.500000 55.500000 0.500010
45.500000 55.500000 0.500010

4 0 1 2 3 104 104 104
}

{ OFF
4 1 4
45.500000 55.500000 -0.499990
46.500000 55.500000 -0.499990
46.500000 56.500000 -0.499990
45.500000 56.500000 -0.499990

4 0 1 2 3 104 104 104
}

{ OFF
4 1 4
45.500000 55.500000 0.500010
46.500000 55.500000 0.500010
46.500000 56.500000 0.500010
45.500000 56.500000 0.500010

4 0 1 2 3 104 104 104
}

{ OFF
4 1 4
45.500000 56.500000 -0.499990
46.500000 56.500000 -0.499990
46.500000 57.500000 -0.499990
45.500000 57.500000 -0.499990

4 0 1 2 3 104 104 104
}

{ OFF
4 1 4
45.500000 56.500000 0.500010
46.500000 56.500000 0.500010
46.500000 57.500000 0.500010
45.500000 57.500000 0.500010

4 0 1 2 3 104 104 104
}

{ OFF
4 1 4
45.500000 57.500000 -0.499990
46.500000 57.500000 -0.499990
46.500000 58.500000 -0.499990
45.500000 58.500000 -0.499990

4 0 1 2 3 104 104 104
}

{ OFF
4 1 4
45.500000 57.500000 0.500010
46.500000 57.500000 0.500010
46.500000 58.500000 0.500010
45.500000 58.500000 0.500010

4 0 1 2 3 104 104 104
}

{ OFF
4 1 4
45.500000 58.500000 -0.499990
46.500000 58.500000 -0.499990
46.500000 59.500000 -0.499990
45.500000 59.500000 -0.499990

4 0 1 2 3 104 104 104
}

{ OFF
4 1 4
45.500000 58.500000 0.500010
46.500000 58.500000 0.500010
46.500000 59.500000 0.500010
45.500000 59.500000 0.500010

4 0 1 2 3 104 104 104
}

{ OFF
4 1 4
45.500000 59.500000 -0.499990
46.500000 59.500000 -0.499990
46.500000 60.500000 -0.499990
45.500000 60.500000 -0.499990

4 0 1 2 3 104 104 104
}

{ OFF
4 1 4
45.500000 59.500000 0.500010
46.500000 59.500000 0.500010
46.500000 60.500000 0.500010
45.500000 60.500000 0.500010

4 0 1 2 3 104 104 104
}

{ OFF
4 1 4
45.500000 60.500000 -0.499990
46.500000 60.500000 -0.499990
46.500000 61.500000 -0.499990
45.500000 61.500000 -0.499990

4 0 1 2 3 104 104 104
}

{ OFF
4 1 4
45.500000 60.500000 0.500010
46.500000 60.500000 0.500010
46.500000 61.500000 0.500010
45.500000 61.500000 0.500010

4 0 1 2 3 104 104 104
}

{ OFF
4 1 4
45.500000 61.500000 -0.499990
46.500000 61.500000 -0.499990
46.500000 62.500000 -0.499990
45.500000 62.500000 -0.499990

4 0 1 2 3 104 104 104
}

{ OFF
4 1 4
45.500000 61.500000 0.500010
46.500000 61.500000 0.500010
46.500000 62.500000 0.500010
45.500000 62.500000 0.500010

4 0 1 2 3 104 104 104
}

{ OFF
4 1 4
45.500000 62.500000 -0.499990
46.500000 62.500000 -0.499990
46.500000 63.500000 -0.499990
45.500000 63.500000 -0.499990

4 0 1 2 3 104 104 104
}

{ OFF
4 1 4
45.500000 62.500000 0.500010
46.500000 62.500000 0.500010
46.500000 63.500000 0.500010
45.500000 63.500000 0.500010

4 0 1 2 3 104 104 104
}

{ OFF
4 1 4
45.500000 63.500000 -0.499990
46.500000 63.500000 -0.499990
46.500000 64.500000 -0.499990
45.500000 64.500000 -0.499990

4 0 1 2 3 104 104 104
}

{ OFF
4 1 4
45.500000 63.500000 0.500010
46.500000 63.500000 0.500010
46.500000 64.500000 0.500010
45.500000 64.500000 0.500010

4 0 1 2 3 104 104 104
}

{ OFF
4 1 4
45.500000 64.500000 -0.499990
46.500000 64.500000 -0.499990
46.500000 65.500000 -0.499990
45.500000 65.500000 -0.499990

4 0 1 2 3 104 104 104
}

{ OFF
4 1 4
45.500000 64.500000 0.500010
46.500000 64.500000 0.500010
46.500000 65.500000 0.500010
45.500000 65.500000 0.500010

4 0 1 2 3 104 104 104
}

{ OFF
4 1 4
45.500000 65.500000 -0.499990
46.500000 65.500000 -0.499990
46.500000 66.500000 -0.499990
45.500000 66.500000 -0.499990

4 0 1 2 3 77 77 77
}

{ OFF
4 1 4
45.500000 65.500000 0.500010
46.500000 65.500000 0.500010
46.500000 66.500000 0.500010
45.500000 66.500000 0.500010

4 0 1 2 3 77 77 77
}

{ OFF
4 1 4
45.500000 66.500000 -0.499990
46.500000 66.500000 -0.499990
46.500000 67.500000 -0.499990
45.500000 67.500000 -0.499990

4 0 1 2 3 77 77 77
}

{ OFF
4 1 4
45.500000 66.500000 0.500010
46.500000 66.500000 0.500010
46.500000 67.500000 0.500010
45.500000 67.500000 0.500010

4 0 1 2 3 77 77 77
}

{ OFF
4 1 4
45.500000 67.500000 -0.499990
46.500000 67.500000 -0.499990
46.500000 68.500000 -0.499990
45.500000 68.500000 -0.499990

4 0 1 2 3 26 26 26
}

{ OFF
4 1 4
45.500000 67.500000 0.500010
46.500000 67.500000 0.500010
46.500000 68.500000 0.500010
45.500000 68.500000 0.500010

4 0 1 2 3 26 26 26
}

{ OFF
4 1 4
45.500000 68.500000 -0.499990
46.500000 68.500000 -0.499990
46.500000 69.500000 -0.499990
45.500000 69.500000 -0.499990

4 0 1 2 3 26 26 26
}

{ OFF
4 1 4
45.500000 68.500000 0.500010
46.500000 68.500000 0.500010
46.500000 69.500000 0.500010
45.500000 69.500000 0.500010

4 0 1 2 3 26 26 26
}

{ OFF
4 1 4
45.500000 69.500000 -0.499990
46.500000 69.500000 -0.499990
46.500000 70.500000 -0.499990
45.500000 70.500000 -0.499990

4 0 1 2 3 26 26 26
}

{ OFF
4 1 4
45.500000 69.500000 0.500010
46.500000 69.500000 0.500010
46.500000 70.500000 0.500010
45.500000 70.500000 0.500010

4 0 1 2 3 26 26 26
}

{ OFF
4 1 4
45.500000 70.500000 -0.499990
46.500000 70.500000 -0.499990
46.500000 71.500000 -0.499990
45.500000 71.500000 -0.499990

4 0 1 2 3 233 233 233
}

{ OFF
4 1 4
45.500000 70.500000 0.500010
46.500000 70.500000 0.500010
46.500000 71.500000 0.500010
45.500000 71.500000 0.500010

4 0 1 2 3 233 233 233
}

{ OFF
4 1 4
45.500000 71.500000 -0.499990
46.500000 71.500000 -0.499990
46.500000 72.500000 -0.499990
45.500000 72.500000 -0.499990

4 0 1 2 3 233 233 233
}

{ OFF
4 1 4
45.500000 71.500000 0.500010
46.500000 71.500000 0.500010
46.500000 72.500000 0.500010
45.500000 72.500000 0.500010

4 0 1 2 3 233 233 233
}

{ OFF
4 1 4
45.500000 72.500000 -0.499990
46.500000 72.500000 -0.499990
46.500000 73.500000 -0.499990
45.500000 73.500000 -0.499990

4 0 1 2 3 185 185 185
}

{ OFF
4 1 4
45.500000 72.500000 0.500010
46.500000 72.500000 0.500010
46.500000 73.500000 0.500010
45.500000 73.500000 0.500010

4 0 1 2 3 185 185 185
}

{ OFF
4 1 4
45.500000 73.500000 -0.499990
46.500000 73.500000 -0.499990
46.500000 74.500000 -0.499990
45.500000 74.500000 -0.499990

4 0 1 2 3 185 185 185
}

{ OFF
4 1 4
45.500000 73.500000 0.500010
46.500000 73.500000 0.500010
46.500000 74.500000 0.500010
45.500000 74.500000 0.500010

4 0 1 2 3 185 185 185
}

{ OFF
4 1 4
45.500000 74.500000 -0.499990
46.500000 74.500000 -0.499990
46.500000 75.500000 -0.499990
45.500000 75.500000 -0.499990

4 0 1 2 3 138 138 138
}

{ OFF
4 1 4
45.500000 74.500000 0.500010
46.500000 74.500000 0.500010
46.500000 75.500000 0.500010
45.500000 75.500000 0.500010

4 0 1 2 3 138 138 138
}

{ OFF
4 1 4
45.500000 75.500000 -0.499990
46.500000 75.500000 -0.499990
46.500000 76.500000 -0.499990
45.500000 76.500000 -0.499990

4 0 1 2 3 116 116 116
}

{ OFF
4 1 4
45.500000 75.500000 0.500010
46.500000 75.500000 0.500010
46.500000 76.500000 0.500010
45.500000 76.500000 0.500010

4 0 1 2 3 116 116 116
}

{ OFF
4 1 4
45.500000 76.500000 -0.499990
46.500000 76.500000 -0.499990
46.500000 77.500000 -0.499990
45.500000 77.500000 -0.499990

4 0 1 2 3 72 72 72
}

{ OFF
4 1 4
45.500000 76.500000 0.500010
46.500000 76.500000 0.500010
46.500000 77.500000 0.500010
45.500000 77.500000 0.500010

4 0 1 2 3 72 72 72
}

{ OFF
4 1 4
45.500000 77.500000 -0.499990
46.500000 77.500000 -0.499990
46.500000 78.500000 -0.499990
45.500000 78.500000 -0.499990

4 0 1 2 3 244 244 244
}

{ OFF
4 1 4
45.500000 78.500008 -0.500000
46.500000 78.500008 -0.500000
46.500000 78.500008 0.500000
45.500000 78.500008 0.500000

4 0 1 2 3 244 244 244
}

{ OFF
4 1 4
45.500000 77.500000 0.500010
46.500000 77.500000 0.500010
46.500000 78.500000 0.500010
45.500000 78.500000 0.500010

4 0 1 2 3 244 244 244
}

{ OFF
4 1 4
46.500000 41.500011 -0.500000
47.500000 41.500011 -0.500000
47.500000 41.500011 0.500000
46.500000 41.500011 0.500000

4 0 1 2 3 72 72 72
}

{ OFF
4 1 4
46.500000 41.500000 -0.499990
47.500000 41.500000 -0.499990
47.500000 42.500000 -0.499990
46.500000 42.500000 -0.499990

4 0 1 2 3 72 72 72
}

{ OFF
4 1 4
46.500000 41.500000 0.500010
47.500000 41.500000 0.500010
47.500000 42.500000 0.500010
46.500000 42.500000 0.500010

4 0 1 2 3 72 72 72
}

{ OFF
4 1 4
46.500000 42.500000 -0.499990
47.500000 42.500000 -0.499990
47.500000 43.500000 -0.499990
46.500000 43.500000 -0.499990

4 0 1 2 3 116 116 116
}

{ OFF
4 1 4
46.500000 42.500000 0.500010
47.500000 42.500000 0.500010
47.500000 43.500000 0.500010
46.500000 43.500000 0.500010

4 0 1 2 3 116 116 116
}

{ OFF
4 1 4
46.500000 43.500000 -0.499990
47.500000 43.500000 -0.499990
47.500000 44.500000 -0.499990
46.500000 44.500000 -0.499990

4 0 1 2 3 138 138 138
}

{ OFF
4 1 4
46.500000 43.500000 0.500010
47.500000 43.500000 0.500010
47.500000 44.500000 0.500010
46.500000 44.500000 0.500010

4 0 1 2 3 138 138 138
}

{ OFF
4 1 4
46.500000 44.500000 -0.499990
47.500000 44.500000 -0.499990
47.500000 45.500000 -0.499990
46.500000 45.500000 -0.499990

4 0 1 2 3 185 185 185
}

{ OFF
4 1 4
46.500000 44.500000 0.500010
47.500000 44.500000 0.500010
47.500000 45.500000 0.500010
46.500000 45.500000 0.500010

4 0 1 2 3 185 185 185
}

{ OFF
4 1 4
46.500000 45.500000 -0.499990
47.500000 45.500000 -0.499990
47.500000 46.500000 -0.499990
46.500000 46.500000 -0.499990

4 0 1 2 3 233 233 233
}

{ OFF
4 1 4
46.500000 45.500000 0.500010
47.500000 45.500000 0.500010
47.500000 46.500000 0.500010
46.500000 46.500000 0.500010

4 0 1 2 3 233 233 233
}

{ OFF
4 1 4
46.500000 46.500000 -0.499990
47.500000 46.500000 -0.499990
47.500000 47.500000 -0.499990
46.500000 47.500000 -0.499990

4 0 1 2 3 233 233 233
}

{ OFF
4 1 4
46.500000 46.500000 0.500010
47.500000 46.500000 0.500010
47.500000 47.500000 0.500010
46.500000 47.500000 0.500010

4 0 1 2 3 233 233 233
}

{ OFF
4 1 4
46.500000 47.500000 -0.499990
47.500000 47.500000 -0.499990
47.500000 48.500000 -0.499990
46.500000 48.500000 -0.499990

4 0 1 2 3 26 26 26
}

{ OFF
4 1 4
46.500000 47.500000 0.500010
47.500000 47.500000 0.500010
47.500000 48.500000 0.500010
46.500000 48.500000 0.500010

4 0 1 2 3 26 26 26
}

{ OFF
4 1 4
46.500000 48.500000 -0.499990
47.500000 48.500000 -0.499990
47.500000 49.500000 -0.499990
46.500000 49.500000 -0.499990

4 0 1 2 3 26 26 26
}

{ OFF
4 1 4
46.500000 48.500000 0.500010
47.500000 48.500000 0.500010
47.500000 49.500000 0.500010
46.500000 49.500000 0.500010

4 0 1 2 3 26 26 26
}

{ OFF
4 1 4
46.500000 49.500000 -0.499990
47.500000 49.500000 -0.499990
47.500000 50.500000 -0.499990
46.500000 50.500000 -0.499990

4 0 1 2 3 77 77 77
}

{ OFF
4 1 4
46.500000 49.500000 0.500010
47.500000 49.500000 0.500010
47.500000 50.500000 0.500010
46.500000 50.500000 0.500010

4 0 1 2 3 77 77 77
}

{ OFF
4 1 4
46.500000 50.500000 -0.499990
47.500000 50.500000 -0.499990
47.500000 51.500000 -0.499990
46.500000 51.500000 -0.499990

4 0 1 2 3 104 104 104
}

{ OFF
4 1 4
46.500000 50.500000 0.500010
47.500000 50.500000 0.500010
47.500000 51.500000 0.500010
46.500000 51.500000 0.500010

4 0 1 2 3 104 104 104
}

{ OFF
4 1 4
46.500000 51.500000 -0.499990
47.500000 51.500000 -0.499990
47.500000 52.500000 -0.499990
46.500000 52.500000 -0.499990

4 0 1 2 3 104 104 104
}

{ OFF
4 1 4
46.500000 51.500000 0.500010
47.500000 51.500000 0.500010
47.500000 52.500000 0.500010
46.500000 52.500000 0.500010

4 0 1 2 3 104 104 104
}

{ OFF
4 1 4
46.500000 52.500000 -0.499990
47.500000 52.500000 -0.499990
47.500000 53.500000 -0.499990
46.500000 53.500000 -0.499990

4 0 1 2 3 104 104 104
}

{ OFF
4 1 4
46.500000 52.500000 0.500010
47.500000 52.500000 0.500010
47.500000 53.500000 0.500010
46.500000 53.500000 0.500010

4 0 1 2 3 104 104 104
}

{ OFF
4 1 4
46.500000 53.500000 -0.499990
47.500000 53.500000 -0.499990
47.500000 54.500000 -0.499990
46.500000 54.500000 -0.499990

4 0 1 2 3 104 104 104
}

{ OFF
4 1 4
46.500000 53.500000 0.500010
47.500000 53.500000 0.500010
47.500000 54.500000 0.500010
46.500000 54.500000 0.500010

4 0 1 2 3 104 104 104
}

{ OFF
4 1 4
46.500000 54.500000 -0.499990
47.500000 54.500000 -0.499990
47.500000 55.500000 -0.499990
46.500000 55.500000 -0.499990

4 0 1 2 3 104 104 104
}

{ OFF
4 1 4
46.500000 54.500000 0.500010
47.500000 54.500000 0.500010
47.500000 55.500000 0.500010
46.500000 55.500000 0.500010

4 0 1 2 3 104 104 104
}

{ OFF
4 1 4
46.500000 55.500000 -0.499990
47.500000 55.500000 -0.499990
47.500000 56.500000 -0.499990
46.500000 56.500000 -0.499990

4 0 1 2 3 157 157 157
}

{ OFF
4 1 4
46.500000 55.500000 0.500010
47.500000 55.500000 0.500010
47.500000 56.500000 0.500010
46.500000 56.500000 0.500010

4 0 1 2 3 157 157 157
}

{ OFF
4 1 4
46.500000 56.500000 -0.499990
47.500000 56.500000 -0.499990
47.500000 57.500000 -0.499990
46.500000 57.500000 -0.499990

4 0 1 2 3 157 157 157
}

{ OFF
4 1 4
46.500000 56.500000 0.500010
47.500000 56.500000 0.500010
47.500000 57.500000 0.500010
46.500000 57.500000 0.500010

4 0 1 2 3 157 157 157
}

{ OFF
4 1 4
46.500000 57.500000 -0.499990
47.500000 57.500000 -0.499990
47.500000 58.500000 -0.499990
46.500000 58.500000 -0.499990

4 0 1 2 3 157 157 157
}

{ OFF
4 1 4
46.500000 57.500000 0.500010
47.500000 57.500000 0.500010
47.500000 58.500000 0.500010
46.500000 58.500000 0.500010

4 0 1 2 3 157 157 157
}

{ OFF
4 1 4
46.500000 58.500000 -0.499990
47.500000 58.500000 -0.499990
47.500000 59.500000 -0.499990
46.500000 59.500000 -0.499990

4 0 1 2 3 157 157 157
}

{ OFF
4 1 4
46.500000 58.500000 0.500010
47.500000 58.500000 0.500010
47.500000 59.500000 0.500010
46.500000 59.500000 0.500010

4 0 1 2 3 157 157 157
}

{ OFF
4 1 4
46.500000 59.500000 -0.499990
47.500000 59.500000 -0.499990
47.500000 60.500000 -0.499990
46.500000 60.500000 -0.499990

4 0 1 2 3 157 157 157
}

{ OFF
4 1 4
46.500000 59.500000 0.500010
47.500000 59.500000 0.500010
47.500000 60.500000 0.500010
46.500000 60.500000 0.500010

4 0 1 2 3 157 157 157
}

{ OFF
4 1 4
46.500000 60.500000 -0.499990
47.500000 60.500000 -0.499990
47.500000 61.500000 -0.499990
46.500000 61.500000 -0.499990

4 0 1 2 3 157 157 157
}

{ OFF
4 1 4
46.500000 60.500000 0.500010
47.500000 60.500000 0.500010
47.500000 61.500000 0.500010
46.500000 61.500000 0.500010

4 0 1 2 3 157 157 157
}

{ OFF
4 1 4
46.500000 61.500000 -0.499990
47.500000 61.500000 -0.499990
47.500000 62.500000 -0.499990
46.500000 62.500000 -0.499990

4 0 1 2 3 157 157 157
}

{ OFF
4 1 4
46.500000 61.500000 0.500010
47.500000 61.500000 0.500010
47.500000 62.500000 0.500010
46.500000 62.500000 0.500010

4 0 1 2 3 157 157 157
}

{ OFF
4 1 4
46.500000 62.500000 -0.499990
47.500000 62.500000 -0.499990
47.500000 63.500000 -0.499990
46.500000 63.500000 -0.499990

4 0 1 2 3 157 157 157
}

{ OFF
4 1 4
46.500000 62.500000 0.500010
47.500000 62.500000 0.500010
47.500000 63.500000 0.500010
46.500000 63.500000 0.500010

4 0 1 2 3 157 157 157
}

{ OFF
4 1 4
46.500000 63.500000 -0.499990
47.500000 63.500000 -0.499990
47.500000 64.500000 -0.499990
46.500000 64.500000 -0.499990

4 0 1 2 3 157 157 157
}

{ OFF
4 1 4
46.500000 63.500000 0.500010
47.500000 63.500000 0.500010
47.500000 64.500000 0.500010
46.500000 64.500000 0.500010

4 0 1 2 3 157 157 157
}

{ OFF
4 1 4
46.500000 64.500000 -0.499990
47.500000 64.500000 -0.499990
47.500000 65.500000 -0.499990
46.500000 65.500000 -0.499990

4 0 1 2 3 104 104 104
}

{ OFF
4 1 4
46.500000 64.500000 0.500010
47.500000 64.500000 0.500010
47.500000 65.500000 0.500010
46.500000 65.500000 0.500010

4 0 1 2 3 104 104 104
}

{ OFF
4 1 4
46.500000 65.500000 -0.499990
47.500000 65.500000 -0.499990
47.500000 66.500000 -0.499990
46.500000 66.500000 -0.499990

4 0 1 2 3 104 104 104
}

{ OFF
4 1 4
46.500000 65.500000 0.500010
47.500000 65.500000 0.500010
47.500000 66.500000 0.500010
46.500000 66.500000 0.500010

4 0 1 2 3 104 104 104
}

{ OFF
4 1 4
46.500000 66.500000 -0.499990
47.500000 66.500000 -0.499990
47.500000 67.500000 -0.499990
46.500000 67.500000 -0.499990

4 0 1 2 3 104 104 104
}

{ OFF
4 1 4
46.500000 66.500000 0.500010
47.500000 66.500000 0.500010
47.500000 67.500000 0.500010
46.500000 67.500000 0.500010

4 0 1 2 3 104 104 104
}

{ OFF
4 1 4
46.500000 67.500000 -0.499990
47.500000 67.500000 -0.499990
47.500000 68.500000 -0.499990
46.500000 68.500000 -0.499990

4 0 1 2 3 104 104 104
}

{ OFF
4 1 4
46.500000 67.500000 0.500010
47.500000 67.500000 0.500010
47.500000 68.500000 0.500010
46.500000 68.500000 0.500010

4 0 1 2 3 104 104 104
}

{ OFF
4 1 4
46.500000 68.500000 -0.499990
47.500000 68.500000 -0.499990
47.500000 69.500000 -0.499990
46.500000 69.500000 -0.499990

4 0 1 2 3 104 104 104
}

{ OFF
4 1 4
46.500000 68.500000 0.500010
47.500000 68.500000 0.500010
47.500000 69.500000 0.500010
46.500000 69.500000 0.500010

4 0 1 2 3 104 104 104
}

{ OFF
4 1 4
46.500000 69.500000 -0.499990
47.500000 69.500000 -0.499990
47.500000 70.500000 -0.499990
46.500000 70.500000 -0.499990

4 0 1 2 3 77 77 77
}

{ OFF
4 1 4
46.500000 69.500000 0.500010
47.500000 69.500000 0.500010
47.500000 70.500000 0.500010
46.500000 70.500000 0.500010

4 0 1 2 3 77 77 77
}

{ OFF
4 1 4
46.500000 70.500000 -0.499990
47.500000 70.500000 -0.499990
47.500000 71.500000 -0.499990
46.500000 71.500000 -0.499990

4 0 1 2 3 26 26 26
}

{ OFF
4 1 4
46.500000 70.500000 0.500010
47.500000 70.500000 0.500010
47.500000 71.500000 0.500010
46.500000 71.500000 0.500010

4 0 1 2 3 26 26 26
}

{ OFF
4 1 4
46.500000 71.500000 -0.499990
47.500000 71.500000 -0.499990
47.500000 72.500000 -0.499990
46.500000 72.500000 -0.499990

4 0 1 2 3 26 26 26
}

{ OFF
4 1 4
46.500000 71.500000 0.500010
47.500000 71.500000 0.500010
47.500000 72.500000 0.500010
46.500000 72.500000 0.500010

4 0 1 2 3 26 26 26
}

{ OFF
4 1 4
46.500000 72.500000 -0.499990
47.500000 72.500000 -0.499990
47.500000 73.500000 -0.499990
46.500000 73.500000 -0.499990

4 0 1 2 3 233 233 233
}

{ OFF
4 1 4
46.500000 72.500000 0.500010
47.500000 72.500000 0.500010
47.500000 73.500000 0.500010
46.500000 73.500000 0.500010

4 0 1 2 3 233 233 233
}

{ OFF
4 1 4
46.500000 73.500000 -0.499990
47.500000 73.500000 -0.499990
47.500000 74.500000 -0.499990
46.500000 74.500000 -0.499990

4 0 1 2 3 233 233 233
}

{ OFF
4 1 4
46.500000 73.500000 0.500010
47.500000 73.500000 0.500010
47.500000 74.500000 0.500010
46.500000 74.500000 0.500010

4 0 1 2 3 233 233 233
}

{ OFF
4 1 4
46.500000 74.500000 -0.499990
47.500000 74.500000 -0.499990
47.500000 75.500000 -0.499990
46.500000 75.500000 -0.499990

4 0 1 2 3 185 185 185
}

{ OFF
4 1 4
46.500000 74.500000 0.500010
47.500000 74.500000 0.500010
47.500000 75.500000 0.500010
46.500000 75.500000 0.500010

4 0 1 2 3 185 185 185
}

{ OFF
4 1 4
46.500000 75.500000 -0.499990
47.500000 75.500000 -0.499990
47.500000 76.500000 -0.499990
46.500000 76.500000 -0.499990

4 0 1 2 3 138 138 138
}

{ OFF
4 1 4
46.500000 75.500000 0.500010
47.500000 75.500000 0.500010
47.500000 76.500000 0.500010
46.500000 76.500000 0.500010

4 0 1 2 3 138 138 138
}

{ OFF
4 1 4
46.500000 76.500000 -0.499990
47.500000 76.500000 -0.499990
47.500000 77.500000 -0.499990
46.500000 77.500000 -0.499990

4 0 1 2 3 116 116 116
}

{ OFF
4 1 4
46.500000 76.500000 0.500010
47.500000 76.500000 0.500010
47.500000 77.500000 0.500010
46.500000 77.500000 0.500010

4 0 1 2 3 116 116 116
}

{ OFF
4 1 4
46.500000 77.500000 -0.499990
47.500000 77.500000 -0.499990
47.500000 78.500000 -0.499990
46.500000 78.500000 -0.499990

4 0 1 2 3 72 72 72
}

{ OFF
4 1 4
46.500000 77.500000 0.500010
47.500000 77.500000 0.500010
47.500000 78.500000 0.500010
46.500000 78.500000 0.500010

4 0 1 2 3 72 72 72
}

{ OFF
4 1 4
46.500011 78.500000 -0.500000
46.500011 79.500000 -0.500000
46.500011 79.500000 0.500000
46.500011 78.500000 0.500000

4 0 1 2 3 244 244 244
}

{ OFF
4 1 4
46.500000 78.500000 -0.499990
47.500000 78.500000 -0.499990
47.500000 79.500000 -0.499990
46.500000 79.500000 -0.499990

4 0 1 2 3 244 244 244
}

{ OFF
4 1 4
46.500000 79.500008 -0.500000
47.500000 79.500008 -0.500000
47.500000 79.500008 0.500000
46.500000 79.500008 0.500000

4 0 1 2 3 244 244 244
}

{ OFF
4 1 4
46.500000 78.500000 0.500010
47.500000 78.500000 0.500010
47.500000 79.500000 0.500010
46.500000 79.500000 0.500010

4 0 1 2 3 244 244 244
}

{ OFF
4 1 4
47.500011 40.500000 -0.500000
47.500011 41.500000 -0.500000
47.500011 41.500000 0.500000
47.500011 40.500000 0.500000

4 0 1 2 3 29 29 29
}

{ OFF
4 1 4
47.500000 40.500011 -0.500000
48.500000 40.500011 -0.500000
48.500000 40.500011 0.500000
47.500000 40.500011 0.500000

4 0 1 2 3 29 29 29
}

{ OFF
4 1 4
47.500000 40.500000 -0.499990
48.500000 40.500000 -0.499990
48.500000 41.500000 -0.499990
47.500000 41.500000 -0.499990

4 0 1 2 3 29 29 29
}

{ OFF
4 1 4
47.500000 40.500000 0.500010
48.500000 40.500000 0.500010
48.500000 41.500000 0.500010
47.500000 41.500000 0.500010

4 0 1 2 3 29 29 29
}

{ OFF
4 1 4
47.500000 41.500000 -0.499990
48.500000 41.500000 -0.499990
48.500000 42.500000 -0.499990
47.500000 42.500000 -0.499990

4 0 1 2 3 138 138 138
}

{ OFF
4 1 4
47.500000 41.500000 0.500010
48.500000 41.500000 0.500010
48.500000 42.500000 0.500010
47.500000 42.500000 0.500010

4 0 1 2 3 138 138 138
}

{ OFF
4 1 4
47.500000 42.500000 -0.499990
48.500000 42.500000 -0.499990
48.500000 43.500000 -0.499990
47.500000 43.500000 -0.499990

4 0 1 2 3 185 185 185
}

{ OFF
4 1 4
47.500000 42.500000 0.500010
48.500000 42.500000 0.500010
48.500000 43.500000 0.500010
47.500000 43.500000 0.500010

4 0 1 2 3 185 185 185
}

{ OFF
4 1 4
47.500000 43.500000 -0.499990
48.500000 43.500000 -0.499990
48.500000 44.500000 -0.499990
47.500000 44.500000 -0.499990

4 0 1 2 3 233 233 233
}

{ OFF
4 1 4
47.500000 43.500000 0.500010
48.500000 43.500000 0.500010
48.500000 44.500000 0.500010
47.500000 44.500000 0.500010

4 0 1 2 3 233 233 233
}

{ OFF
4 1 4
47.500000 44.500000 -0.499990
48.500000 44.500000 -0.499990
48.500000 45.500000 -0.499990
47.500000 45.500000 -0.499990

4 0 1 2 3 233 233 233
}

{ OFF
4 1 4
47.500000 44.500000 0.500010
48.500000 44.500000 0.500010
48.500000 45.500000 0.500010
47.500000 45.500000 0.500010

4 0 1 2 3 233 233 233
}

{ OFF
4 1 4
47.500000 45.500000 -0.499990
48.500000 45.500000 -0.499990
48.500000 46.500000 -0.499990
47.500000 46.500000 -0.499990

4 0 1 2 3 26 26 26
}

{ OFF
4 1 4
47.500000 45.500000 0.500010
48.500000 45.500000 0.500010
48.500000 46.500000 0.500010
47.500000 46.500000 0.500010

4 0 1 2 3 26 26 26
}

{ OFF
4 1 4
47.500000 46.500000 -0.499990
48.500000 46.500000 -0.499990
48.500000 47.500000 -0.499990
47.500000 47.500000 -0.499990

4 0 1 2 3 26 26 26
}

{ OFF
4 1 4
47.500000 46.500000 0.500010
48.500000 46.500000 0.500010
48.500000 47.500000 0.500010
47.500000 47.500000 0.500010

4 0 1 2 3 26 26 26
}

{ OFF
4 1 4
47.500000 47.500000 -0.499990
48.500000 47.500000 -0.499990
48.500000 48.500000 -0.499990
47.500000 48.500000 -0.499990

4 0 1 2 3 77 77 77
}

{ OFF
4 1 4
47.500000 47.500000 0.500010
48.500000 47.500000 0.500010
48.500000 48.500000 0.500010
47.500000 48.500000 0.500010

4 0 1 2 3 77 77 77
}

{ OFF
4 1 4
47.500000 48.500000 -0.499990
48.500000 48.500000 -0.499990
48.500000 49.500000 -0.499990
47.500000 49.500000 -0.499990

4 0 1 2 3 104 104 104
}

{ OFF
4 1 4
47.500000 48.500000 0.500010
48.500000 48.500000 0.500010
48.500000 49.500000 0.500010
47.500000 49.500000 0.500010

4 0 1 2 3 104 104 104
}

{ OFF
4 1 4
47.500000 49.500000 -0.499990
48.500000 49.500000 -0.499990
48.500000 50.500000 -0.499990
47.500000 50.500000 -0.499990

4 0 1 2 3 104 104 104
}

{ OFF
4 1 4
47.500000 49.500000 0.500010
48.500000 49.500000 0.500010
48.500000 50.500000 0.500010
47.500000 50.500000 0.500010

4 0 1 2 3 104 104 104
}

{ OFF
4 1 4
47.500000 50.500000 -0.499990
48.500000 50.500000 -0.499990
48.500000 51.500000 -0.499990
47.500000 51.500000 -0.499990

4 0 1 2 3 157 157 157
}

{ OFF
4 1 4
47.500000 50.500000 0.500010
48.500000 50.500000 0.500010
48.500000 51.500000 0.500010
47.500000 51.500000 0.500010

4 0 1 2 3 157 157 157
}

{ OFF
4 1 4
47.500000 51.500000 -0.499990
48.500000 51.500000 -0.499990
48.500000 52.500000 -0.499990
47.500000 52.500000 -0.499990

4 0 1 2 3 157 157 157
}

{ OFF
4 1 4
47.500000 51.500000 0.500010
48.500000 51.500000 0.500010
48.500000 52.500000 0.500010
47.500000 52.500000 0.500010

4 0 1 2 3 157 157 157
}

{ OFF
4 1 4
47.500000 52.500000 -0.499990
48.500000 52.500000 -0.499990
48.500000 53.500000 -0.499990
47.500000 53.500000 -0.499990

4 0 1 2 3 185 185 185
}

{ OFF
4 1 4
47.500000 52.500000 0.500010
48.500000 52.500000 0.500010
48.500000 53.500000 0.500010
47.500000 53.500000 0.500010

4 0 1 2 3 185 185 185
}

{ OFF
4 1 4
47.500000 53.500000 -0.499990
48.500000 53.500000 -0.499990
48.500000 54.500000 -0.499990
47.500000 54.500000 -0.499990

4 0 1 2 3 185 185 185
}

{ OFF
4 1 4
47.500000 53.500000 0.500010
48.500000 53.500000 0.500010
48.500000 54.500000 0.500010
47.500000 54.500000 0.500010

4 0 1 2 3 185 185 185
}

{ OFF
4 1 4
47.500000 54.500000 -0.499990
48.500000 54.500000 -0.499990
48.500000 55.500000 -0.499990
47.500000 55.500000 -0.499990

4 0 1 2 3 185 185 185
}

{ OFF
4 1 4
47.500000 54.500000 0.500010
48.500000 54.500000 0.500010
48.500000 55.500000 0.500010
47.500000 55.500000 0.500010

4 0 1 2 3 185 185 185
}

{ OFF
4 1 4
47.500000 55.500000 -0.499990
48.500000 55.500000 -0.499990
48.500000 56.500000 -0.499990
47.500000 56.500000 -0.499990

4 0 1 2 3 185 185 185
}

{ OFF
4 1 4
47.500000 55.500000 0.500010
48.500000 55.500000 0.500010
48.500000 56.500000 0.500010
47.500000 56.500000 0.500010

4 0 1 2 3 185 185 185
}

{ OFF
4 1 4
47.500000 56.500000 -0.499990
48.500000 56.500000 -0.499990
48.500000 57.500000 -0.499990
47.500000 57.500000 -0.499990

4 0 1 2 3 185 185 185
}

{ OFF
4 1 4
47.500000 56.500000 0.500010
48.500000 56.500000 0.500010
48.500000 57.500000 0.500010
47.500000 57.500000 0.500010

4 0 1 2 3 185 185 185
}

{ OFF
4 1 4
47.500000 57.500000 -0.499990
48.500000 57.500000 -0.499990
48.500000 58.500000 -0.499990
47.500000 58.500000 -0.499990

4 0 1 2 3 185 185 185
}

{ OFF
4 1 4
47.500000 57.500000 0.500010
48.500000 57.500000 0.500010
48.500000 58.500000 0.500010
47.500000 58.500000 0.500010

4 0 1 2 3 185 185 185
}

{ OFF
4 1 4
47.500000 58.500000 -0.499990
48.500000 58.500000 -0.499990
48.500000 59.500000 -0.499990
47.500000 59.500000 -0.499990

4 0 1 2 3 185 185 185
}

{ OFF
4 1 4
47.500000 58.500000 0.500010
48.500000 58.500000 0.500010
48.500000 59.500000 0.500010
47.500000 59.500000 0.500010

4 0 1 2 3 185 185 185
}

{ OFF
4 1 4
47.500000 59.500000 -0.499990
48.500000 59.500000 -0.499990
48.500000 60.500000 -0.499990
47.500000 60.500000 -0.499990

4 0 1 2 3 185 185 185
}

{ OFF
4 1 4
47.500000 59.500000 0.500010
48.500000 59.500000 0.500010
48.500000 60.500000 0.500010
47.500000 60.500000 0.500010

4 0 1 2 3 185 185 185
}

{ OFF
4 1 4
47.500000 60.500000 -0.499990
48.500000 60.500000 -0.499990
48.500000 61.500000 -0.499990
47.500000 61.500000 -0.499990

4 0 1 2 3 185 185 185
}

{ OFF
4 1 4
47.500000 60.500000 0.500010
48.500000 60.500000 0.500010
48.500000 61.500000 0.500010
47.500000 61.500000 0.500010

4 0 1 2 3 185 185 185
}

{ OFF
4 1 4
47.500000 61.500000 -0.499990
48.500000 61.500000 -0.499990
48.500000 62.500000 -0.499990
47.500000 62.500000 -0.499990

4 0 1 2 3 185 185 185
}

{ OFF
4 1 4
47.500000 61.500000 0.500010
48.500000 61.500000 0.500010
48.500000 62.500000 0.500010
47.500000 62.500000 0.500010

4 0 1 2 3 185 185 185
}

{ OFF
4 1 4
47.500000 62.500000 -0.499990
48.500000 62.500000 -0.499990
48.500000 63.500000 -0.499990
47.500000 63.500000 -0.499990

4 0 1 2 3 185 185 185
}

{ OFF
4 1 4
47.500000 62.500000 0.500010
48.500000 62.500000 0.500010
48.500000 63.500000 0.500010
47.500000 63.500000 0.500010

4 0 1 2 3 185 185 185
}

{ OFF
4 1 4
47.500000 63.500000 -0.499990
48.500000 63.500000 -0.499990
48.500000 64.500000 -0.499990
47.500000 64.500000 -0.499990

4 0 1 2 3 185 185 185
}

{ OFF
4 1 4
47.500000 63.500000 0.500010
48.500000 63.500000 0.500010
48.500000 64.500000 0.500010
47.500000 64.500000 0.500010

4 0 1 2 3 185 185 185
}

{ OFF
4 1 4
47.500000 64.500000 -0.499990
48.500000 64.500000 -0.499990
48.500000 65.500000 -0.499990
47.500000 65.500000 -0.499990

4 0 1 2 3 185 185 185
}

{ OFF
4 1 4
47.500000 64.500000 0.500010
48.500000 64.500000 0.500010
48.500000 65.500000 0.500010
47.500000 65.500000 0.500010

4 0 1 2 3 185 185 185
}

{ OFF
4 1 4
47.500000 65.500000 -0.499990
48.500000 65.500000 -0.499990
48.500000 66.500000 -0.499990
47.500000 66.500000 -0.499990

4 0 1 2 3 185 185 185
}

{ OFF
4 1 4
47.500000 65.500000 0.500010
48.500000 65.500000 0.500010
48.500000 66.500000 0.500010
47.500000 66.500000 0.500010

4 0 1 2 3 185 185 185
}

{ OFF
4 1 4
47.500000 66.500000 -0.499990
48.500000 66.500000 -0.499990
48.500000 67.500000 -0.499990
47.500000 67.500000 -0.499990

4 0 1 2 3 185 185 185
}

{ OFF
4 1 4
47.500000 66.500000 0.500010
48.500000 66.500000 0.500010
48.500000 67.500000 0.500010
47.500000 67.500000 0.500010

4 0 1 2 3 185 185 185
}

{ OFF
4 1 4
47.500000 67.500000 -0.499990
48.500000 67.500000 -0.499990
48.500000 68.500000 -0.499990
47.500000 68.500000 -0.499990

4 0 1 2 3 157 157 157
}

{ OFF
4 1 4
47.500000 67.500000 0.500010
48.500000 67.500000 0.500010
48.500000 68.500000 0.500010
47.500000 68.500000 0.500010

4 0 1 2 3 157 157 157
}

{ OFF
4 1 4
47.500000 68.500000 -0.499990
48.500000 68.500000 -0.499990
48.500000 69.500000 -0.499990
47.500000 69.500000 -0.499990

4 0 1 2 3 157 157 157
}

{ OFF
4 1 4
47.500000 68.500000 0.500010
48.500000 68.500000 0.500010
48.500000 69.500000 0.500010
47.500000 69.500000 0.500010

4 0 1 2 3 157 157 157
}

{ OFF
4 1 4
47.500000 69.500000 -0.499990
48.500000 69.500000 -0.499990
48.500000 70.500000 -0.499990
47.500000 70.500000 -0.499990

4 0 1 2 3 104 104 104
}

{ OFF
4 1 4
47.500000 69.500000 0.500010
48.500000 69.500000 0.500010
48.500000 70.500000 0.500010
47.500000 70.500000 0.500010

4 0 1 2 3 104 104 104
}

{ OFF
4 1 4
47.500000 70.500000 -0.499990
48.500000 70.500000 -0.499990
48.500000 71.500000 -0.499990
47.500000 71.500000 -0.499990

4 0 1 2 3 104 104 104
}

{ OFF
4 1 4
47.500000 70.500000 0.500010
48.500000 70.500000 0.500010
48.500000 71.500000 0.500010
47.500000 71.500000 0.500010

4 0 1 2 3 104 104 104
}

{ OFF
4 1 4
47.500000 71.500000 -0.499990
48.500000 71.500000 -0.499990
48.500000 72.500000 -0.499990
47.500000 72.500000 -0.499990

4 0 1 2 3 77 77 77
}

{ OFF
4 1 4
47.500000 71.500000 0.500010
48.500000 71.500000 0.500010
48.500000 72.500000 0.500010
47.500000 72.500000 0.500010

4 0 1 2 3 77 77 77
}

{ OFF
4 1 4
47.500000 72.500000 -0.499990
48.500000 72.500000 -0.499990
48.500000 73.500000 -0.499990
47.500000 73.500000 -0.499990

4 0 1 2 3 26 26 26
}

{ OFF
4 1 4
47.500000 72.500000 0.500010
48.500000 72.500000 0.500010
48.500000 73.500000 0.500010
47.500000 73.500000 0.500010

4 0 1 2 3 26 26 26
}

{ OFF
4 1 4
47.500000 73.500000 -0.499990
48.500000 73.500000 -0.499990
48.500000 74.500000 -0.499990
47.500000 74.500000 -0.499990

4 0 1 2 3 26 26 26
}

{ OFF
4 1 4
47.500000 73.500000 0.500010
48.500000 73.500000 0.500010
48.500000 74.500000 0.500010
47.500000 74.500000 0.500010

4 0 1 2 3 26 26 26
}

{ OFF
4 1 4
47.500000 74.500000 -0.499990
48.500000 74.500000 -0.499990
48.500000 75.500000 -0.499990
47.500000 75.500000 -0.499990

4 0 1 2 3 233 233 233
}

{ OFF
4 1 4
47.500000 74.500000 0.500010
48.500000 74.500000 0.500010
48.500000 75.500000 0.500010
47.500000 75.500000 0.500010

4 0 1 2 3 233 233 233
}

{ OFF
4 1 4
47.500000 75.500000 -0.499990
48.500000 75.500000 -0.499990
48.500000 76.500000 -0.499990
47.500000 76.500000 -0.499990

4 0 1 2 3 233 233 233
}

{ OFF
4 1 4
47.500000 75.500000 0.500010
48.500000 75.500000 0.500010
48.500000 76.500000 0.500010
47.500000 76.500000 0.500010

4 0 1 2 3 233 233 233
}

{ OFF
4 1 4
47.500000 76.500000 -0.499990
48.500000 76.500000 -0.499990
48.500000 77.500000 -0.499990
47.500000 77.500000 -0.499990

4 0 1 2 3 185 185 185
}

{ OFF
4 1 4
47.500000 76.500000 0.500010
48.500000 76.500000 0.500010
48.500000 77.500000 0.500010
47.500000 77.500000 0.500010

4 0 1 2 3 185 185 185
}

{ OFF
4 1 4
47.500000 77.500000 -0.499990
48.500000 77.500000 -0.499990
48.500000 78.500000 -0.499990
47.500000 78.500000 -0.499990

4 0 1 2 3 138 138 138
}

{ OFF
4 1 4
47.500000 77.500000 0.500010
48.500000 77.500000 0.500010
48.500000 78.500000 0.500010
47.500000 78.500000 0.500010

4 0 1 2 3 138 138 138
}

{ OFF
4 1 4
47.500000 78.500000 -0.499990
48.500000 78.500000 -0.499990
48.500000 79.500000 -0.499990
47.500000 79.500000 -0.499990

4 0 1 2 3 72 72 72
}

{ OFF
4 1 4
47.500000 79.500008 -0.500000
48.500000 79.500008 -0.500000
48.500000 79.500008 0.500000
47.500000 79.500008 0.500000

4 0 1 2 3 72 72 72
}

{ OFF
4 1 4
47.500000 78.500000 0.500010
48.500000 78.500000 0.500010
48.500000 79.500000 0.500010
47.500000 79.500000 0.500010

4 0 1 2 3 72 72 72
}

{ OFF
4 1 4
48.500000 40.500011 -0.500000
49.500000 40.500011 -0.500000
49.500000 40.500011 0.500000
48.500000 40.500011 0.500000

4 0 1 2 3 116 116 116
}

{ OFF
4 1 4
48.500000 40.500000 -0.499990
49.500000 40.500000 -0.499990
49.500000 41.500000 -0.499990
48.500000 41.500000 -0.499990

4 0 1 2 3 116 116 116
}

{ OFF
4 1 4
48.500000 40.500000 0.500010
49.500000 40.500000 0.500010
49.500000 41.500000 0.500010
48.500000 41.500000 0.500010

4 0 1 2 3 116 116 116
}

{ OFF
4 1 4
48.500000 41.500000 -0.499990
49.500000 41.500000 -0.499990
49.500000 42.500000 -0.499990
48.500000 42.500000 -0.499990

4 0 1 2 3 185 185 185
}

{ OFF
4 1 4
48.500000 41.500000 0.500010
49.500000 41.500000 0.500010
49.500000 42.500000 0.500010
48.500000 42.500000 0.500010

4 0 1 2 3 185 185 185
}

{ OFF
4 1 4
48.500000 42.500000 -0.499990
49.500000 42.500000 -0.499990
49.500000 43.500000 -0.499990
48.500000 43.500000 -0.499990

4 0 1 2 3 233 233 233
}

{ OFF
4 1 4
48.500000 42.500000 0.500010
49.500000 42.500000 0.500010
49.500000 43.500000 0.500010
48.500000 43.500000 0.500010

4 0 1 2 3 233 233 233
}

{ OFF
4 1 4
48.500000 43.500000 -0.499990
49.500000 43.500000 -0.499990
49.500000 44.500000 -0.499990
48.500000 44.500000 -0.499990

4 0 1 2 3 26 26 26
}

{ OFF
4 1 4
48.500000 43.500000 0.500010
49.500000 43.500000 0.500010
49.500000 44.500000 0.500010
48.500000 44.500000 0.500010

4 0 1 2 3 26 26 26
}

{ OFF
4 1 4
48.500000 44.500000 -0.499990
49.500000 44.500000 -0.499990
49.500000 45.500000 -0.499990
48.500000 45.500000 -0.499990

4 0 1 2 3 26 26 26
}

{ OFF
4 1 4
48.500000 44.500000 0.500010
49.500000 44.500000 0.500010
49.500000 45.500000 0.500010
48.500000 45.500000 0.500010

4 0 1 2 3 26 26 26
}

{ OFF
4 1 4
48.500000 45.500000 -0.499990
49.500000 45.500000 -0.499990
49.500000 46.500000 -0.499990
48.500000 46.500000 -0.499990

4 0 1 2 3 77 77 77
}

{ OFF
4 1 4
48.500000 45.500000 0.500010
49.500000 45.500000 0.500010
49.500000 46.500000 0.500010
48.500000 46.500000 0.500010

4 0 1 2 3 77 77 77
}

{ OFF
4 1 4
48.500000 46.500000 -0.499990
49.500000 46.500000 -0.499990
49.500000 47.500000 -0.499990
48.500000 47.500000 -0.499990

4 0 1 2 3 104 104 104
}

{ OFF
4 1 4
48.500000 46.500000 0.500010
49.500000 46.500000 0.500010
49.500000 47.500000 0.500010
48.500000 47.500000 0.500010

4 0 1 2 3 104 104 104
}

{ OFF
4 1 4
48.500000 47.500000 -0.499990
49.500000 47.500000 -0.499990
49.500000 48.500000 -0.499990
48.500000 48.500000 -0.499990

4 0 1 2 3 104 104 104
}

{ OFF
4 1 4
48.500000 47.500000 0.500010
49.500000 47.500000 0.500010
49.500000 48.500000 0.500010
48.500000 48.500000 0.500010

4 0 1 2 3 104 104 104
}

{ OFF
4 1 4
48.500000 48.500000 -0.499990
49.500000 48.500000 -0.499990
49.500000 49.500000 -0.499990
48.500000 49.500000 -0.499990

4 0 1 2 3 157 157 157
}

{ OFF
4 1 4
48.500000 48.500000 0.500010
49.500000 48.500000 0.500010
49.500000 49.500000 0.500010
48.500000 49.500000 0.500010

4 0 1 2 3 157 157 157
}

{ OFF
4 1 4
48.500000 49.500000 -0.499990
49.500000 49.500000 -0.499990
49.500000 50.500000 -0.499990
48.500000 50.500000 -0.499990

4 0 1 2 3 185 185 185
}

{ OFF
4 1 4
48.500000 49.500000 0.500010
49.500000 49.500000 0.500010
49.500000 50.500000 0.500010
48.500000 50.500000 0.500010

4 0 1 2 3 185 185 185
}

{ OFF
4 1 4
48.500000 50.500000 -0.499990
49.500000 50.500000 -0.499990
49.500000 51.500000 -0.499990
48.500000 51.500000 -0.499990

4 0 1 2 3 185 185 185
}

{ OFF
4 1 4
48.500000 50.500000 0.500010
49.500000 50.500000 0.500010
49.500000 51.500000 0.500010
48.500000 51.500000 0.500010

4 0 1 2 3 185 185 185
}

{ OFF
4 1 4
48.500000 51.500000 -0.499990
49.500000 51.500000 -0.499990
49.500000 52.500000 -0.499990
48.500000 52.500000 -0.499990

4 0 1 2 3 185 185 185
}

{ OFF
4 1 4
48.500000 51.500000 0.500010
49.500000 51.500000 0.500010
49.500000 52.500000 0.500010
48.500000 52.500000 0.500010

4 0 1 2 3 185 185 185
}

{ OFF
4 1 4
48.500000 52.500000 -0.499990
49.500000 52.500000 -0.499990
49.500000 53.500000 -0.499990
48.500000 53.500000 -0.499990

4 0 1 2 3 193 193 193
}

{ OFF
4 1 4
48.500000 52.500000 0.500010
49.500000 52.500000 0.500010
49.500000 53.500000 0.500010
48.500000 53.500000 0.500010

4 0 1 2 3 193 193 193
}

{ OFF
4 1 4
48.500000 53.500000 -0.499990
49.500000 53.500000 -0.499990
49.500000 54.500000 -0.499990
48.500000 54.500000 -0.499990

4 0 1 2 3 193 193 193
}

{ OFF
4 1 4
48.500000 53.500000 0.500010
49.500000 53.500000 0.500010
49.500000 54.500000 0.500010
48.500000 54.500000 0.500010

4 0 1 2 3 193 193 193
}

{ OFF
4 1 4
48.500000 54.500000 -0.499990
49.500000 54.500000 -0.499990
49.500000 55.500000 -0.499990
48.500000 55.500000 -0.499990

4 0 1 2 3 193 193 193
}

{ OFF
4 1 4
48.500000 54.500000 0.500010
49.500000 54.500000 0.500010
49.500000 55.500000 0.500010
48.500000 55.500000 0.500010

4 0 1 2 3 193 193 193
}

{ OFF
4 1 4
48.500000 55.500000 -0.499990
49.500000 55.500000 -0.499990
49.500000 56.500000 -0.499990
48.500000 56.500000 -0.499990

4 0 1 2 3 193 193 193
}

{ OFF
4 1 4
48.500000 55.500000 0.500010
49.500000 55.500000 0.500010
49.500000 56.500000 0.500010
48.500000 56.500000 0.500010

4 0 1 2 3 193 193 193
}

{ OFF
4 1 4
48.500000 56.500000 -0.499990
49.500000 56.500000 -0.499990
49.500000 57.500000 -0.499990
48.500000 57.500000 -0.499990

4 0 1 2 3 193 193 193
}

{ OFF
4 1 4
48.500000 56.500000 0.500010
49.500000 56.500000 0.500010
49.500000 57.500000 0.500010
48.500000 57.500000 0.500010

4 0 1 2 3 193 193 193
}

{ OFF
4 1 4
48.500000 57.500000 -0.499990
49.500000 57.500000 -0.499990
49.500000 58.500000 -0.499990
48.500000 58.500000 -0.499990

4 0 1 2 3 193 193 193
}

{ OFF
4 1 4
48.500000 57.500000 0.500010
49.500000 57.500000 0.500010
49.500000 58.500000 0.500010
48.500000 58.500000 0.500010

4 0 1 2 3 193 193 193
}

{ OFF
4 1 4
48.500000 58.500000 -0.499990
49.500000 58.500000 -0.499990
49.500000 59.500000 -0.499990
48.500000 59.500000 -0.499990

4 0 1 2 3 193 193 193
}

{ OFF
4 1 4
48.500000 58.500000 0.500010
49.500000 58.500000 0.500010
49.500000 59.500000 0.500010
48.500000 59.500000 0.500010

4 0 1 2 3 193 193 193
}

{ OFF
4 1 4
48.500000 59.500000 -0.499990
49.500000 59.500000 -0.499990
49.500000 60.500000 -0.499990
48.500000 60.500000 -0.499990

4 0 1 2 3 193 193 193
}

{ OFF
4 1 4
48.500000 59.500000 0.500010
49.500000 59.500000 0.500010
49.500000 60.500000 0.500010
48.500000 60.500000 0.500010

4 0 1 2 3 193 193 193
}

{ OFF
4 1 4
48.500000 60.500000 -0.499990
49.500000 60.500000 -0.499990
49.500000 61.500000 -0.499990
48.500000 61.500000 -0.499990

4 0 1 2 3 193 193 193
}

{ OFF
4 1 4
48.500000 60.500000 0.500010
49.500000 60.500000 0.500010
49.500000 61.500000 0.500010
48.500000 61.500000 0.500010

4 0 1 2 3 193 193 193
}

{ OFF
4 1 4
48.500000 61.500000 -0.499990
49.500000 61.500000 -0.499990
49.500000 62.500000 -0.499990
48.500000 62.500000 -0.499990

4 0 1 2 3 193 193 193
}

{ OFF
4 1 4
48.500000 61.500000 0.500010
49.500000 61.500000 0.500010
49.500000 62.500000 0.500010
48.500000 62.500000 0.500010

4 0 1 2 3 193 193 193
}

{ OFF
4 1 4
48.500000 62.500000 -0.499990
49.500000 62.500000 -0.499990
49.500000 63.500000 -0.499990
48.500000 63.500000 -0.499990

4 0 1 2 3 193 193 193
}

{ OFF
4 1 4
48.500000 62.500000 0.500010
49.500000 62.500000 0.500010
49.500000 63.500000 0.500010
48.500000 63.500000 0.500010

4 0 1 2 3 193 193 193
}

{ OFF
4 1 4
48.500000 63.500000 -0.499990
49.500000 63.500000 -0.499990
49.500000 64.500000 -0.499990
48.500000 64.500000 -0.499990

4 0 1 2 3 193 193 193
}

{ OFF
4 1 4
48.500000 63.500000 0.500010
49.500000 63.500000 0.500010
49.500000 64.500000 0.500010
48.500000 64.500000 0.500010

4 0 1 2 3 193 193 193
}

{ OFF
4 1 4
48.500000 64.500000 -0.499990
49.500000 64.500000 -0.499990
49.500000 65.500000 -0.499990
48.500000 65.500000 -0.499990

4 0 1 2 3 193 193 193
}

{ OFF
4 1 4
48.500000 64.500000 0.500010
49.500000 64.500000 0.500010
49.500000 65.500000 0.500010
48.500000 65.500000 0.500010

4 0 1 2 3 193 193 193
}

{ OFF
4 1 4
48.500000 65.500000 -0.499990
49.500000 65.500000 -0.499990
49.500000 66.500000 -0.499990
48.500000 66.500000 -0.499990

4 0 1 2 3 193 193 193
}

{ OFF
4 1 4
48.500000 65.500000 0.500010
49.500000 65.500000 0.500010
49.500000 66.500000 0.500010
48.500000 66.500000 0.500010

4 0 1 2 3 193 193 193
}

{ OFF
4 1 4
48.500000 66.500000 -0.499990
49.500000 66.500000 -0.499990
49.500000 67.500000 -0.499990
48.500000 67.500000 -0.499990

4 0 1 2 3 193 193 193
}

{ OFF
4 1 4
48.500000 66.500000 0.500010
49.500000 66.500000 0.500010
49.500000 67.500000 0.500010
48.500000 67.500000 0.500010

4 0 1 2 3 193 193 193
}

{ OFF
4 1 4
48.500000 67.500000 -0.499990
49.500000 67.500000 -0.499990
49.500000 68.500000 -0.499990
48.500000 68.500000 -0.499990

4 0 1 2 3 185 185 185
}

{ OFF
4 1 4
48.500000 67.500000 0.500010
49.500000 67.500000 0.500010
49.500000 68.500000 0.500010
48.500000 68.500000 0.500010

4 0 1 2 3 185 185 185
}

{ OFF
4 1 4
48.500000 68.500000 -0.499990
49.500000 68.500000 -0.499990
49.500000 69.500000 -0.499990
48.500000 69.500000 -0.499990

4 0 1 2 3 185 185 185
}

{ OFF
4 1 4
48.500000 68.500000 0.500010
49.500000 68.500000 0.500010
49.500000 69.500000 0.500010
48.500000 69.500000 0.500010

4 0 1 2 3 185 185 185
}

{ OFF
4 1 4
48.500000 69.500000 -0.499990
49.500000 69.500000 -0.499990
49.500000 70.500000 -0.499990
48.500000 70.500000 -0.499990

4 0 1 2 3 185 185 185
}

{ OFF
4 1 4
48.500000 69.500000 0.500010
49.500000 69.500000 0.500010
49.500000 70.500000 0.500010
48.500000 70.500000 0.500010

4 0 1 2 3 185 185 185
}

{ OFF
4 1 4
48.500000 70.500000 -0.499990
49.500000 70.500000 -0.499990
49.500000 71.500000 -0.499990
48.500000 71.500000 -0.499990

4 0 1 2 3 157 157 157
}

{ OFF
4 1 4
48.500000 70.500000 0.500010
49.500000 70.500000 0.500010
49.500000 71.500000 0.500010
48.500000 71.500000 0.500010

4 0 1 2 3 157 157 157
}

{ OFF
4 1 4
48.500000 71.500000 -0.499990
49.500000 71.500000 -0.499990
49.500000 72.500000 -0.499990
48.500000 72.500000 -0.499990

4 0 1 2 3 104 104 104
}

{ OFF
4 1 4
48.500000 71.500000 0.500010
49.500000 71.500000 0.500010
49.500000 72.500000 0.500010
48.500000 72.500000 0.500010

4 0 1 2 3 104 104 104
}

{ OFF
4 1 4
48.500000 72.500000 -0.499990
49.500000 72.500000 -0.499990
49.500000 73.500000 -0.499990
48.500000 73.500000 -0.499990

4 0 1 2 3 104 104 104
}

{ OFF
4 1 4
48.500000 72.500000 0.500010
49.500000 72.500000 0.500010
49.500000 73.500000 0.500010
48.500000 73.500000 0.500010

4 0 1 2 3 104 104 104
}

{ OFF
4 1 4
48.500000 73.500000 -0.499990
49.500000 73.500000 -0.499990
49.500000 74.500000 -0.499990
48.500000 74.500000 -0.499990

4 0 1 2 3 77 77 77
}

{ OFF
4 1 4
48.500000 73.500000 0.500010
49.500000 73.500000 0.500010
49.500000 74.500000 0.500010
48.500000 74.500000 0.500010

4 0 1 2 3 77 77 77
}

{ OFF
4 1 4
48.500000 74.500000 -0.499990
49.500000 74.500000 -0.499990
49.500000 75.500000 -0.499990
48.500000 75.500000 -0.499990

4 0 1 2 3 26 26 26
}

{ OFF
4 1 4
48.500000 74.500000 0.500010
49.500000 74.500000 0.500010
49.500000 75.500000 0.500010
48.500000 75.500000 0.500010

4 0 1 2 3 26 26 26
}

{ OFF
4 1 4
48.500000 75.500000 -0.499990
49.500000 75.500000 -0.499990
49.500000 76.500000 -0.499990
48.500000 76.500000 -0.499990

4 0 1 2 3 26 26 26
}

{ OFF
4 1 4
48.500000 75.500000 0.500010
49.500000 75.500000 0.500010
49.500000 76.500000 0.500010
48.500000 76.500000 0.500010

4 0 1 2 3 26 26 26
}

{ OFF
4 1 4
48.500000 76.500000 -0.499990
49.500000 76.500000 -0.499990
49.500000 77.500000 -0.499990
48.500000 77.500000 -0.499990

4 0 1 2 3 233 233 233
}

{ OFF
4 1 4
48.500000 76.500000 0.500010
49.500000 76.500000 0.500010
49.500000 77.500000 0.500010
48.500000 77.500000 0.500010

4 0 1 2 3 233 233 233
}

{ OFF
4 1 4
48.500000 77.500000 -0.499990
49.500000 77.500000 -0.499990
49.500000 78.500000 -0.499990
48.500000 78.500000 -0.499990

4 0 1 2 3 185 185 185
}

{ OFF
4 1 4
48.500000 77.500000 0.500010
49.500000 77.500000 0.500010
49.500000 78.500000 0.500010
48.500000 78.500000 0.500010

4 0 1 2 3 185 185 185
}

{ OFF
4 1 4
48.500000 78.500000 -0.499990
49.500000 78.500000 -0.499990
49.500000 79.500000 -0.499990
48.500000 79.500000 -0.499990

4 0 1 2 3 116 116 116
}

{ OFF
4 1 4
48.500000 78.500000 0.500010
49.500000 78.500000 0.500010
49.500000 79.500000 0.500010
48.500000 79.500000 0.500010

4 0 1 2 3 116 116 116
}

{ OFF
4 1 4
48.500011 79.500000 -0.500000
48.500011 80.500000 -0.500000
48.500011 80.500000 0.500000
48.500011 79.500000 0.500000

4 0 1 2 3 29 29 29
}

{ OFF
4 1 4
48.500000 79.500000 -0.499990
49.500000 79.500000 -0.499990
49.500000 80.500000 -0.499990
48.500000 80.500000 -0.499990

4 0 1 2 3 29 29 29
}

{ OFF
4 1 4
48.500000 80.500008 -0.500000
49.500000 80.500008 -0.500000
49.500000 80.500008 0.500000
48.500000 80.500008 0.500000

4 0 1 2 3 29 29 29
}

{ OFF
4 1 4
48.500000 79.500000 0.500010
49.500000 79.500000 0.500010
49.500000 80.500000 0.500010
48.500000 80.500000 0.500010

4 0 1 2 3 29 29 29
}

{ OFF
4 1 4
49.500011 39.500000 -0.500000
49.500011 40.500000 -0.500000
49.500011 40.500000 0.500000
49.500011 39.500000 0.500000

4 0 1 2 3 116 116 116
}

{ OFF
4 1 4
49.500000 39.500011 -0.500000
50.500000 39.500011 -0.500000
50.500000 39.500011 0.500000
49.500000 39.500011 0.500000

4 0 1 2 3 116 116 116
}

{ OFF
4 1 4
49.500000 39.500000 -0.499990
50.500000 39.500000 -0.499990
50.500000 40.500000 -0.499990
49.500000 40.500000 -0.499990

4 0 1 2 3 116 116 116
}

{ OFF
4 1 4
49.500000 39.500000 0.500010
50.500000 39.500000 0.500010
50.500000 40.500000 0.500010
49.500000 40.500000 0.500010

4 0 1 2 3 116 116 116
}

{ OFF
4 1 4
49.500000 40.500000 -0.499990
50.500000 40.500000 -0.499990
50.500000 41.500000 -0.499990
49.500000 41.500000 -0.499990

4 0 1 2 3 185 185 185
}

{ OFF
4 1 4
49.500000 40.500000 0.500010
50.500000 40.500000 0.500010
50.500000 41.500000 0.500010
49.500000 41.500000 0.500010

4 0 1 2 3 185 185 185
}

{ OFF
4 1 4
49.500000 41.500000 -0.499990
50.500000 41.500000 -0.499990
50.500000 42.500000 -0.499990
49.500000 42.500000 -0.499990

4 0 1 2 3 233 233 233
}

{ OFF
4 1 4
49.500000 41.500000 0.500010
50.500000 41.500000 0.500010
50.500000 42.500000 0.500010
49.500000 42.500000 0.500010

4 0 1 2 3 233 233 233
}

{ OFF
4 1 4
49.500000 42.500000 -0.499990
50.500000 42.500000 -0.499990
50.500000 43.500000 -0.499990
49.500000 43.500000 -0.499990

4 0 1 2 3 26 26 26
}

{ OFF
4 1 4
49.500000 42.500000 0.500010
50.500000 42.500000 0.500010
50.500000 43.500000 0.500010
49.500000 43.500000 0.500010

4 0 1 2 3 26 26 26
}

{ OFF
4 1 4
49.500000 43.500000 -0.499990
50.500000 43.500000 -0.499990
50.500000 44.500000 -0.499990
49.500000 44.500000 -0.499990

4 0 1 2 3 77 77 77
}

{ OFF
4 1 4
49.500000 43.500000 0.500010
50.500000 43.500000 0.500010
50.500000 44.500000 0.500010
49.500000 44.500000 0.500010

4 0 1 2 3 77 77 77
}

{ OFF
4 1 4
49.500000 44.500000 -0.499990
50.500000 44.500000 -0.499990
50.500000 45.500000 -0.499990
49.500000 45.500000 -0.499990

4 0 1 2 3 104 104 104
}

{ OFF
4 1 4
49.500000 44.500000 0.500010
50.500000 44.500000 0.500010
50.500000 45.500000 0.500010
49.500000 45.500000 0.500010

4 0 1 2 3 104 104 104
}

{ OFF
4 1 4
49.500000 45.500000 -0.499990
50.500000 45.500000 -0.499990
50.500000 46.500000 -0.499990
49.500000 46.500000 -0.499990

4 0 1 2 3 104 104 104
}

{ OFF
4 1 4
49.500000 45.500000 0.500010
50.500000 45.500000 0.500010
50.500000 46.500000 0.500010
49.500000 46.500000 0.500010

4 0 1 2 3 104 104 104
}

{ OFF
4 1 4
49.500000 46.500000 -0.499990
50.500000 46.500000 -0.499990
50.500000 47.500000 -0.499990
49.500000 47.500000 -0.499990

4 0 1 2 3 157 157 157
}

{ OFF
4 1 4
49.500000 46.500000 0.500010
50.500000 46.500000 0.500010
50.500000 47.500000 0.500010
49.500000 47.500000 0.500010

4 0 1 2 3 157 157 157
}

{ OFF
4 1 4
49.500000 47.500000 -0.499990
50.500000 47.500000 -0.499990
50.500000 48.500000 -0.499990
49.500000 48.500000 -0.499990

4 0 1 2 3 185 185 185
}

{ OFF
4 1 4
49.500000 47.500000 0.500010
50.500000 47.500000 0.500010
50.500000 48.500000 0.500010
49.500000 48.500000 0.500010

4 0 1 2 3 185 185 185
}

{ OFF
4 1 4
49.500000 48.500000 -0.499990
50.500000 48.500000 -0.499990
50.500000 49.500000 -0.499990
49.500000 49.500000 -0.499990

4 0 1 2 3 185 185 185
}

{ OFF
4 1 4
49.500000 48.500000 0.500010
50.500000 48.500000 0.500010
50.500000 49.500000 0.500010
49.500000 49.500000 0.500010

4 0 1 2 3 185 185 185
}

{ OFF
4 1 4
49.500000 49.500000 -0.499990
50.500000 49.500000 -0.499990
50.500000 50.500000 -0.499990
49.500000 50.500000 -0.499990

4 0 1 2 3 193 193 193
}

{ OFF
4 1 4
49.500000 49.500000 0.500010
50.500000 49.500000 0.500010
50.500000 50.500000 0.500010
49.500000 50.500000 0.500010

4 0 1 2 3 193 193 193
}

{ OFF
4 1 4
49.500000 50.500000 -0.499990
50.500000 50.500000 -0.499990
50.500000 51.500000 -0.499990
49.500000 51.500000 -0.499990

4 0 1 2 3 193 193 193
}

{ OFF
4 1 4
49.500000 50.500000 0.500010
50.500000 50.500000 0.500010
50.500000 51.500000 0.500010
49.500000 51.500000 0.500010

4 0 1 2 3 193 193 193
}

{ OFF
4 1 4
49.500000 51.500000 -0.499990
50.500000 51.500000 -0.499990
50.500000 52.500000 -0.499990
49.500000 52.500000 -0.499990

4 0 1 2 3 193 193 193
}

{ OFF
4 1 4
49.500000 51.500000 0.500010
50.500000 51.500000 0.500010
50.500000 52.500000 0.500010
49.500000 52.500000 0.500010

4 0 1 2 3 193 193 193
}

{ OFF
4 1 4
49.500000 52.500000 -0.499990
50.500000 52.500000 -0.499990
50.500000 53.500000 -0.499990
49.500000 53.500000 -0.499990

4 0 1 2 3 193 193 193
}

{ OFF
4 1 4
49.500000 52.500000 0.500010
50.500000 52.500000 0.500010
50.500000 53.500000 0.500010
49.500000 53.500000 0.500010

4 0 1 2 3 193 193 193
}

{ OFF
4 1 4
49.500000 53.500000 -0.499990
50.500000 53.500000 -0.499990
50.500000 54.500000 -0.499990
49.500000 54.500000 -0.499990

4 0 1 2 3 193 193 193
}

{ OFF
4 1 4
49.500000 53.500000 0.500010
50.500000 53.500000 0.500010
50.500000 54.500000 0.500010
49.500000 54.500000 0.500010

4 0 1 2 3 193 193 193
}

{ OFF
4 1 4
49.500000 54.500000 -0.499990
50.500000 54.500000 -0.499990
50.500000 55.500000 -0.499990
49.500000 55.500000 -0.499990

4 0 1 2 3 193 193 193
}

{ OFF
4 1 4
49.500000 54.500000 0.500010
50.500000 54.500000 0.500010
50.500000 55.500000 0.500010
49.500000 55.500000 0.500010

4 0 1 2 3 193 193 193
}

{ OFF
4 1 4
49.500000 55.500000 -0.499990
50.500000 55.500000 -0.499990
50.500000 56.500000 -0.499990
49.500000 56.500000 -0.499990

4 0 1 2 3 193 193 193
}

{ OFF
4 1 4
49.500000 55.500000 0.500010
50.500000 55.500000 0.500010
50.500000 56.500000 0.500010
49.500000 56.500000 0.500010

4 0 1 2 3 193 193 193
}

{ OFF
4 1 4
49.500000 56.500000 -0.499990
50.500000 56.500000 -0.499990
50.500000 57.500000 -0.499990
49.500000 57.500000 -0.499990

4 0 1 2 3 193 193 193
}

{ OFF
4 1 4
49.500000 56.500000 0.500010
50.500000 56.500000 0.500010
50.500000 57.500000 0.500010
49.500000 57.500000 0.500010

4 0 1 2 3 193 193 193
}

{ OFF
4 1 4
49.500000 57.500000 -0.499990
50.500000 57.500000 -0.499990
50.500000 58.500000 -0.499990
49.500000 58.500000 -0.499990

4 0 1 2 3 193 193 193
}

{ OFF
4 1 4
49.500000 57.500000 0.500010
50.500000 57.500000 0.500010
50.500000 58.500000 0.500010
49.500000 58.500000 0.500010

4 0 1 2 3 193 193 193
}

{ OFF
4 1 4
49.500000 58.500000 -0.499990
50.500000 58.500000 -0.499990
50.500000 59.500000 -0.499990
49.500000 59.500000 -0.499990

4 0 1 2 3 193 193 193
}

{ OFF
4 1 4
49.500000 58.500000 0.500010
50.500000 58.500000 0.500010
50.500000 59.500000 0.500010
49.500000 59.500000 0.500010

4 0 1 2 3 193 193 193
}

{ OFF
4 1 4
49.500000 59.500000 -0.499990
50.500000 59.500000 -0.499990
50.500000 60.500000 -0.499990
49.500000 60.500000 -0.499990

4 0 1 2 3 193 193 193
}

{ OFF
4 1 4
49.500000 59.500000 0.500010
50.500000 59.500000 0.500010
50.500000 60.500000 0.500010
49.500000 60.500000 0.500010

4 0 1 2 3 193 193 193
}

{ OFF
4 1 4
49.500000 60.500000 -0.499990
50.500000 60.500000 -0.499990
50.500000 61.500000 -0.499990
49.500000 61.500000 -0.499990

4 0 1 2 3 193 193 193
}

{ OFF
4 1 4
49.500000 60.500000 0.500010
50.500000 60.500000 0.500010
50.500000 61.500000 0.500010
49.500000 61.500000 0.500010

4 0 1 2 3 193 193 193
}

{ OFF
4 1 4
49.500000 61.500000 -0.499990
50.500000 61.500000 -0.499990
50.500000 62.500000 -0.499990
49.500000 62.500000 -0.499990

4 0 1 2 3 193 193 193
}

{ OFF
4 1 4
49.500000 61.500000 0.500010
50.500000 61.500000 0.500010
50.500000 62.500000 0.500010
49.500000 62.500000 0.500010

4 0 1 2 3 193 193 193
}

{ OFF
4 1 4
49.500000 62.500000 -0.499990
50.500000 62.500000 -0.499990
50.500000 63.500000 -0.499990
49.500000 63.500000 -0.499990

4 0 1 2 3 193 193 193
}

{ OFF
4 1 4
49.500000 62.500000 0.500010
50.500000 62.500000 0.500010
50.500000 63.500000 0.500010
49.500000 63.500000 0.500010

4 0 1 2 3 193 193 193
}

{ OFF
4 1 4
49.500000 63.500000 -0.499990
50.500000 63.500000 -0.499990
50.500000 64.500000 -0.499990
49.500000 64.500000 -0.499990

4 0 1 2 3 193 193 193
}

{ OFF
4 1 4
49.500000 63.500000 0.500010
50.500000 63.500000 0.500010
50.500000 64.500000 0.500010
49.500000 64.500000 0.500010

4 0 1 2 3 193 193 193
}

{ OFF
4 1 4
49.500000 64.500000 -0.499990
50.500000 64.500000 -0.499990
50.500000 65.500000 -0.499990
49.500000 65.500000 -0.499990

4 0 1 2 3 193 193 193
}

{ OFF
4 1 4
49.500000 64.500000 0.500010
50.500000 64.500000 0.500010
50.500000 65.500000 0.500010
49.500000 65.500000 0.500010

4 0 1 2 3 193 193 193
}

{ OFF
4 1 4
49.500000 65.500000 -0.499990
50.500000 65.500000 -0.499990
50.500000 66.500000 -0.499990
49.500000 66.500000 -0.499990

4 0 1 2 3 193 193 193
}

{ OFF
4 1 4
49.500000 65.500000 0.500010
50.500000 65.500000 0.500010
50.500000 66.500000 0.500010
49.500000 66.500000 0.500010

4 0 1 2 3 193 193 193
}

{ OFF
4 1 4
49.500000 66.500000 -0.499990
50.500000 66.500000 -0.499990
50.500000 67.500000 -0.499990
49.500000 67.500000 -0.499990

4 0 1 2 3 193 193 193
}

{ OFF
4 1 4
49.500000 66.500000 0.500010
50.500000 66.500000 0.500010
50.500000 67.500000 0.500010
49.500000 67.500000 0.500010

4 0 1 2 3 193 193 193
}

{ OFF
4 1 4
49.500000 67.500000 -0.499990
50.500000 67.500000 -0.499990
50.500000 68.500000 -0.499990
49.500000 68.500000 -0.499990

4 0 1 2 3 193 193 193
}

{ OFF
4 1 4
49.500000 67.500000 0.500010
50.500000 67.500000 0.500010
50.500000 68.500000 0.500010
49.500000 68.500000 0.500010

4 0 1 2 3 193 193 193
}

{ OFF
4 1 4
49.500000 68.500000 -0.499990
50.500000 68.500000 -0.499990
50.500000 69.500000 -0.499990
49.500000 69.500000 -0.499990

4 0 1 2 3 193 193 193
}

{ OFF
4 1 4
49.500000 68.500000 0.500010
50.500000 68.500000 0.500010
50.500000 69.500000 0.500010
49.500000 69.500000 0.500010

4 0 1 2 3 193 193 193
}

{ OFF
4 1 4
49.500000 69.500000 -0.499990
50.500000 69.500000 -0.499990
50.500000 70.500000 -0.499990
49.500000 70.500000 -0.499990

4 0 1 2 3 193 193 193
}

{ OFF
4 1 4
49.500000 69.500000 0.500010
50.500000 69.500000 0.500010
50.500000 70.500000 0.500010
49.500000 70.500000 0.500010

4 0 1 2 3 193 193 193
}

{ OFF
4 1 4
49.500000 70.500000 -0.499990
50.500000 70.500000 -0.499990
50.500000 71.500000 -0.499990
49.500000 71.500000 -0.499990

4 0 1 2 3 185 185 185
}

{ OFF
4 1 4
49.500000 70.500000 0.500010
50.500000 70.500000 0.500010
50.500000 71.500000 0.500010
49.500000 71.500000 0.500010

4 0 1 2 3 185 185 185
}

{ OFF
4 1 4
49.500000 71.500000 -0.499990
50.500000 71.500000 -0.499990
50.500000 72.500000 -0.499990
49.500000 72.500000 -0.499990

4 0 1 2 3 185 185 185
}

{ OFF
4 1 4
49.500000 71.500000 0.500010
50.500000 71.500000 0.500010
50.500000 72.500000 0.500010
49.500000 72.500000 0.500010

4 0 1 2 3 185 185 185
}

{ OFF
4 1 4
49.500000 72.500000 -0.499990
50.500000 72.500000 -0.499990
50.500000 73.500000 -0.499990
49.500000 73.500000 -0.499990

4 0 1 2 3 157 157 157
}

{ OFF
4 1 4
49.500000 72.500000 0.500010
50.500000 72.500000 0.500010
50.500000 73.500000 0.500010
49.500000 73.500000 0.500010

4 0 1 2 3 157 157 157
}

{ OFF
4 1 4
49.500000 73.500000 -0.499990
50.500000 73.500000 -0.499990
50.500000 74.500000 -0.499990
49.500000 74.500000 -0.499990

4 0 1 2 3 104 104 104
}

{ OFF
4 1 4
49.500000 73.500000 0.500010
50.500000 73.500000 0.500010
50.500000 74.500000 0.500010
49.500000 74.500000 0.500010

4 0 1 2 3 104 104 104
}

{ OFF
4 1 4
49.500000 74.500000 -0.499990
50.500000 74.500000 -0.499990
50.500000 75.500000 -0.499990
49.500000 75.500000 -0.499990

4 0 1 2 3 104 104 104
}

{ OFF
4 1 4
49.500000 74.500000 0.500010
50.500000 74.500000 0.500010
50.500000 75.500000 0.500010
49.500000 75.500000 0.500010

4 0 1 2 3 104 104 104
}

{ OFF
4 1 4
49.500000 75.500000 -0.499990
50.500000 75.500000 -0.499990
50.500000 76.500000 -0.499990
49.500000 76.500000 -0.499990

4 0 1 2 3 77 77 77
}

{ OFF
4 1 4
49.500000 75.500000 0.500010
50.500000 75.500000 0.500010
50.500000 76.500000 0.500010
49.500000 76.500000 0.500010

4 0 1 2 3 77 77 77
}

{ OFF
4 1 4
49.500000 76.500000 -0.499990
50.500000 76.500000 -0.499990
50.500000 77.500000 -0.499990
49.500000 77.500000 -0.499990

4 0 1 2 3 26 26 26
}

{ OFF
4 1 4
49.500000 76.500000 0.500010
50.500000 76.500000 0.500010
50.500000 77.500000 0.500010
49.500000 77.500000 0.500010

4 0 1 2 3 26 26 26
}

{ OFF
4 1 4
49.500000 77.500000 -0.499990
50.500000 77.500000 -0.499990
50.500000 78.500000 -0.499990
49.500000 78.500000 -0.499990

4 0 1 2 3 233 233 233
}

{ OFF
4 1 4
49.500000 77.500000 0.500010
50.500000 77.500000 0.500010
50.500000 78.500000 0.500010
49.500000 78.500000 0.500010

4 0 1 2 3 233 233 233
}

{ OFF
4 1 4
49.500000 78.500000 -0.499990
50.500000 78.500000 -0.499990
50.500000 79.500000 -0.499990
49.500000 79.500000 -0.499990

4 0 1 2 3 185 185 185
}

{ OFF
4 1 4
49.500000 78.500000 0.500010
50.500000 78.500000 0.500010
50.500000 79.500000 0.500010
49.500000 79.500000 0.500010

4 0 1 2 3 185 185 185
}

{ OFF
4 1 4
49.500000 79.500000 -0.499990
50.500000 79.500000 -0.499990
50.500000 80.500000 -0.499990
49.500000 80.500000 -0.499990

4 0 1 2 3 116 116 116
}

{ OFF
4 1 4
49.500000 80.500008 -0.500000
50.500000 80.500008 -0.500000
50.500000 80.500008 0.500000
49.500000 80.500008 0.500000

4 0 1 2 3 116 116 116
}

{ OFF
4 1 4
49.500000 79.500000 0.500010
50.500000 79.500000 0.500010
50.500000 80.500000 0.500010
49.500000 80.500000 0.500010

4 0 1 2 3 116 116 116
}

{ OFF
4 1 4
50.500000 39.500011 -0.500000
51.500000 39.500011 -0.500000
51.500000 39.500011 0.500000
50.500000 39.500011 0.500000

4 0 1 2 3 185 185 185
}

{ OFF
4 1 4
50.500000 39.500000 -0.499990
51.500000 39.500000 -0.499990
51.500000 40.500000 -0.499990
50.500000 40.500000 -0.499990

4 0 1 2 3 185 185 185
}

{ OFF
4 1 4
50.500000 39.500000 0.500010
51.500000 39.500000 0.500010
51.500000 40.500000 0.500010
50.500000 40.500000 0.500010

4 0 1 2 3 185 185 185
}

{ OFF
4 1 4
50.500000 40.500000 -0.499990
51.500000 40.500000 -0.499990
51.500000 41.500000 -0.499990
50.500000 41.500000 -0.499990

4 0 1 2 3 233 233 233
}

{ OFF
4 1 4
50.500000 40.500000 0.500010
51.500000 40.500000 0.500010
51.500000 41.500000 0.500010
50.500000 41.500000 0.500010

4 0 1 2 3 233 233 233
}

{ OFF
4 1 4
50.500000 41.500000 -0.499990
51.500000 41.500000 -0.499990
51.500000 42.500000 -0.499990
50.500000 42.500000 -0.499990

4 0 1 2 3 26 26 26
}

{ OFF
4 1 4
50.500000 41.500000 0.500010
51.500000 41.500000 0.500010
51.500000 42.500000 0.500010
50.500000 42.500000 0.500010

4 0 1 2 3 26 26 26
}

{ OFF
4 1 4
50.500000 42.500000 -0.499990
51.500000 42.500000 -0.499990
51.500000 43.500000 -0.499990
50.500000 43.500000 -0.499990

4 0 1 2 3 104 104 104
}

{ OFF
4 1 4
50.500000 42.500000 0.500010
51.500000 42.500000 0.500010
51.500000 43.500000 0.500010
50.500000 43.500000 0.500010

4 0 1 2 3 104 104 104
}

{ OFF
4 1 4
50.500000 43.500000 -0.499990
51.500000 43.500000 -0.499990
51.500000 44.500000 -0.499990
50.500000 44.500000 -0.499990

4 0 1 2 3 104 104 104
}

{ OFF
4 1 4
50.500000 43.500000 0.500010
51.500000 43.500000 0.500010
51.500000 44.500000 0.500010
50.500000 44.500000 0.500010

4 0 1 2 3 104 104 104
}

{ OFF
4 1 4
50.500000 44.500000 -0.499990
51.500000 44.500000 -0.499990
51.500000 45.500000 -0.499990
50.500000 45.500000 -0.499990

4 0 1 2 3 157 157 157
}

{ OFF
4 1 4
50.500000 44.500000 0.500010
51.500000 44.500000 0.500010
51.500000 45.500000 0.500010
50.500000 45.500000 0.500010

4 0 1 2 3 157 157 157
}

{ OFF
4 1 4
50.500000 45.500000 -0.499990
51.500000 45.500000 -0.499990
51.500000 46.500000 -0.499990
50.500000 46.500000 -0.499990

4 0 1 2 3 185 185 185
}

{ OFF
4 1 4
50.500000 45.500000 0.500010
51.500000 45.500000 0.500010
51.500000 46.500000 0.500010
50.500000 46.500000 0.500010

4 0 1 2 3 185 185 185
}

{ OFF
4 1 4
50.500000 46.500000 -0.499990
51.500000 46.500000 -0.499990
51.500000 47.500000 -0.499990
50.500000 47.500000 -0.499990

4 0 1 2 3 193 193 193
}

{ OFF
4 1 4
50.500000 46.500000 0.500010
51.500000 46.500000 0.500010
51.500000 47.500000 0.500010
50.500000 47.500000 0.500010

4 0 1 2 3 193 193 193
}

{ OFF
4 1 4
50.500000 47.500000 -0.499990
51.500000 47.500000 -0.499990
51.500000 48.500000 -0.499990
50.500000 48.500000 -0.499990

4 0 1 2 3 193 193 193
}

{ OFF
4 1 4
50.500000 47.500000 0.500010
51.500000 47.500000 0.500010
51.500000 48.500000 0.500010
50.500000 48.500000 0.500010

4 0 1 2 3 193 193 193
}

{ OFF
4 1 4
50.500000 48.500000 -0.499990
51.500000 48.500000 -0.499990
51.500000 49.500000 -0.499990
50.500000 49.500000 -0.499990

4 0 1 2 3 193 193 193
}

{ OFF
4 1 4
50.500000 48.500000 0.500010
51.500000 48.500000 0.500010
51.500000 49.500000 0.500010
50.500000 49.500000 0.500010

4 0 1 2 3 193 193 193
}

{ OFF
4 1 4
50.500000 49.500000 -0.499990
51.500000 49.500000 -0.499990
51.500000 50.500000 -0.499990
50.500000 50.500000 -0.499990

4 0 1 2 3 193 193 193
}

{ OFF
4 1 4
50.500000 49.500000 0.500010
51.500000 49.500000 0.500010
51.500000 50.500000 0.500010
50.500000 50.500000 0.500010

4 0 1 2 3 193 193 193
}

{ OFF
4 1 4
50.500000 50.500000 -0.499990
51.500000 50.500000 -0.499990
51.500000 51.500000 -0.499990
50.500000 51.500000 -0.499990

4 0 1 2 3 193 193 193
}

{ OFF
4 1 4
50.500000 50.500000 0.500010
51.500000 50.500000 0.500010
51.500000 51.500000 0.500010
50.500000 51.500000 0.500010

4 0 1 2 3 193 193 193
}

{ OFF
4 1 4
50.500000 51.500000 -0.499990
51.500000 51.500000 -0.499990
51.500000 52.500000 -0.499990
50.500000 52.500000 -0.499990

4 0 1 2 3 193 193 193
}

{ OFF
4 1 4
50.500000 51.500000 0.500010
51.500000 51.500000 0.500010
51.500000 52.500000 0.500010
50.500000 52.500000 0.500010

4 0 1 2 3 193 193 193
}

{ OFF
4 1 4
50.500000 52.500000 -0.499990
51.500000 52.500000 -0.499990
51.500000 53.500000 -0.499990
50.500000 53.500000 -0.499990

4 0 1 2 3 193 193 193
}

{ OFF
4 1 4
50.500000 52.500000 0.500010
51.500000 52.500000 0.500010
51.500000 53.500000 0.500010
50.500000 53.500000 0.500010

4 0 1 2 3 193 193 193
}

{ OFF
4 1 4
50.500000 53.500000 -0.499990
51.500000 53.500000 -0.499990
51.500000 54.500000 -0.499990
50.500000 54.500000 -0.499990

4 0 1 2 3 193 193 193
}

{ OFF
4 1 4
50.500000 53.500000 0.500010
51.500000 53.500000 0.500010
51.500000 54.500000 0.500010
50.500000 54.500000 0.500010

4 0 1 2 3 193 193 193
}

{ OFF
4 1 4
50.500000 54.500000 -0.499990
51.500000 54.500000 -0.499990
51.500000 55.500000 -0.499990
50.500000 55.500000 -0.499990

4 0 1 2 3 193 193 193
}

{ OFF
4 1 4
50.500000 54.500000 0.500010
51.500000 54.500000 0.500010
51.500000 55.500000 0.500010
50.500000 55.500000 0.500010

4 0 1 2 3 193 193 193
}

{ OFF
4 1 4
50.500000 55.500000 -0.499990
51.500000 55.500000 -0.499990
51.500000 56.500000 -0.499990
50.500000 56.500000 -0.499990

4 0 1 2 3 193 193 193
}

{ OFF
4 1 4
50.500000 55.500000 0.500010
51.500000 55.500000 0.500010
51.500000 56.500000 0.500010
50.500000 56.500000 0.500010

4 0 1 2 3 193 193 193
}

{ OFF
4 1 4
50.500000 56.500000 -0.499990
51.500000 56.500000 -0.499990
51.500000 57.500000 -0.499990
50.500000 57.500000 -0.499990

4 0 1 2 3 193 193 193
}

{ OFF
4 1 4
50.500000 56.500000 0.500010
51.500000 56.500000 0.500010
51.500000 57.500000 0.500010
50.500000 57.500000 0.500010

4 0 1 2 3 193 193 193
}

{ OFF
4 1 4
50.500000 57.500000 -0.499990
51.500000 57.500000 -0.499990
51.500000 58.500000 -0.499990
50.500000 58.500000 -0.499990

4 0 1 2 3 193 193 193
}

{ OFF
4 1 4
50.500000 57.500000 0.500010
51.500000 57.500000 0.500010
51.500000 58.500000 0.500010
50.500000 58.500000 0.500010

4 0 1 2 3 193 193 193
}

{ OFF
4 1 4
50.500000 58.500000 -0.499990
51.500000 58.500000 -0.499990
51.500000 59.500000 -0.499990
50.500000 59.500000 -0.499990

4 0 1 2 3 193 193 193
}

{ OFF
4 1 4
50.500000 58.500000 0.500010
51.500000 58.500000 0.500010
51.500000 59.500000 0.500010
50.500000 59.500000 0.500010

4 0 1 2 3 193 193 193
}

{ OFF
4 1 4
50.500000 59.500000 -0.499990
51.500000 59.500000 -0.499990
51.500000 60.500000 -0.499990
50.500000 60.500000 -0.499990

4 0 1 2 3 193 193 193
}

{ OFF
4 1 4
50.500000 59.500000 0.500010
51.500000 59.500000 0.500010
51.500000 60.500000 0.500010
50.500000 60.500000 0.500010

4 0 1 2 3 193 193 193
}

{ OFF
4 1 4
50.500000 60.500000 -0.499990
51.500000 60.500000 -0.499990
51.500000 61.500000 -0.499990
50.500000 61.500000 -0.499990

4 0 1 2 3 193 193 193
}

{ OFF
4 1 4
50.500000 60.500000 0.500010
51.500000 60.500000 0.500010
51.500000 61.500000 0.500010
50.500000 61.500000 0.500010

4 0 1 2 3 193 193 193
}

{ OFF
4 1 4
50.500000 61.500000 -0.499990
51.500000 61.500000 -0.499990
51.500000 62.500000 -0.499990
50.500000 62.500000 -0.499990

4 0 1 2 3 193 193 193
}

{ OFF
4 1 4
50.500000 61.500000 0.500010
51.500000 61.500000 0.500010
51.500000 62.500000 0.500010
50.500000 62.500000 0.500010

4 0 1 2 3 193 193 193
}

{ OFF
4 1 4
50.500000 62.500000 -0.499990
51.500000 62.500000 -0.499990
51.500000 63.500000 -0.499990
50.500000 63.500000 -0.499990

4 0 1 2 3 193 193 193
}

{ OFF
4 1 4
50.500000 62.500000 0.500010
51.500000 62.500000 0.500010
51.500000 63.500000 0.500010
50.500000 63.500000 0.500010

4 0 1 2 3 193 193 193
}

{ OFF
4 1 4
50.500000 63.500000 -0.499990
51.500000 63.500000 -0.499990
51.500000 64.500000 -0.499990
50.500000 64.500000 -0.499990

4 0 1 2 3 193 193 193
}

{ OFF
4 1 4
50.500000 63.500000 0.500010
51.500000 63.500000 0.500010
51.500000 64.500000 0.500010
50.500000 64.500000 0.500010

4 0 1 2 3 193 193 193
}

{ OFF
4 1 4
50.500000 64.500000 -0.499990
51.500000 64.500000 -0.499990
51.500000 65.500000 -0.499990
50.500000 65.500000 -0.499990

4 0 1 2 3 193 193 193
}

{ OFF
4 1 4
50.500000 64.500000 0.500010
51.500000 64.500000 0.500010
51.500000 65.500000 0.500010
50.500000 65.500000 0.500010

4 0 1 2 3 193 193 193
}

{ OFF
4 1 4
50.500000 65.500000 -0.499990
51.500000 65.500000 -0.499990
51.500000 66.500000 -0.499990
50.500000 66.500000 -0.499990

4 0 1 2 3 193 193 193
}

{ OFF
4 1 4
50.500000 65.500000 0.500010
51.500000 65.500000 0.500010
51.500000 66.500000 0.500010
50.500000 66.500000 0.500010

4 0 1 2 3 193 193 193
}

{ OFF
4 1 4
50.500000 66.500000 -0.499990
51.500000 66.500000 -0.499990
51.500000 67.500000 -0.499990
50.500000 67.500000 -0.499990

4 0 1 2 3 193 193 193
}

{ OFF
4 1 4
50.500000 66.500000 0.500010
51.500000 66.500000 0.500010
51.500000 67.500000 0.500010
50.500000 67.500000 0.500010

4 0 1 2 3 193 193 193
}

{ OFF
4 1 4
50.500000 67.500000 -0.499990
51.500000 67.500000 -0.499990
51.500000 68.500000 -0.499990
50.500000 68.500000 -0.499990

4 0 1 2 3 193 193 193
}

{ OFF
4 1 4
50.500000 67.500000 0.500010
51.500000 67.500000 0.500010
51.500000 68.500000 0.500010
50.500000 68.500000 0.500010

4 0 1 2 3 193 193 193
}

{ OFF
4 1 4
50.500000 68.500000 -0.499990
51.500000 68.500000 -0.499990
51.500000 69.500000 -0.499990
50.500000 69.500000 -0.499990

4 0 1 2 3 193 193 193
}

{ OFF
4 1 4
50.500000 68.500000 0.500010
51.500000 68.500000 0.500010
51.500000 69.500000 0.500010
50.500000 69.500000 0.500010

4 0 1 2 3 193 193 193
}

{ OFF
4 1 4
50.500000 69.500000 -0.499990
51.500000 69.500000 -0.499990
51.500000 70.500000 -0.499990
50.500000 70.500000 -0.499990

4 0 1 2 3 193 193 193
}

{ OFF
4 1 4
50.500000 69.500000 0.500010
51.500000 69.500000 0.500010
51.500000 70.500000 0.500010
50.500000 70.500000 0.500010

4 0 1 2 3 193 193 193
}

{ OFF
4 1 4
50.500000 70.500000 -0.499990
51.500000 70.500000 -0.499990
51.500000 71.500000 -0.499990
50.500000 71.500000 -0.499990

4 0 1 2 3 193 193 193
}

{ OFF
4 1 4
50.500000 70.500000 0.500010
51.500000 70.500000 0.500010
51.500000 71.500000 0.500010
50.500000 71.500000 0.500010

4 0 1 2 3 193 193 193
}

{ OFF
4 1 4
50.500000 71.500000 -0.499990
51.500000 71.500000 -0.499990
51.500000 72.500000 -0.499990
50.500000 72.500000 -0.499990

4 0 1 2 3 193 193 193
}

{ OFF
4 1 4
50.500000 71.500000 0.500010
51.500000 71.500000 0.500010
51.500000 72.500000 0.500010
50.500000 72.500000 0.500010

4 0 1 2 3 193 193 193
}

{ OFF
4 1 4
50.500000 72.500000 -0.499990
51.500000 72.500000 -0.499990
51.500000 73.500000 -0.499990
50.500000 73.500000 -0.499990

4 0 1 2 3 193 193 193
}

{ OFF
4 1 4
50.500000 72.500000 0.500010
51.500000 72.500000 0.500010
51.500000 73.500000 0.500010
50.500000 73.500000 0.500010

4 0 1 2 3 193 193 193
}

{ OFF
4 1 4
50.500000 73.500000 -0.499990
51.500000 73.500000 -0.499990
51.500000 74.500000 -0.499990
50.500000 74.500000 -0.499990

4 0 1 2 3 185 185 185
}

{ OFF
4 1 4
50.500000 73.500000 0.500010
51.500000 73.500000 0.500010
51.500000 74.500000 0.500010
50.500000 74.500000 0.500010

4 0 1 2 3 185 185 185
}

{ OFF
4 1 4
50.500000 74.500000 -0.499990
51.500000 74.500000 -0.499990
51.500000 75.500000 -0.499990
50.500000 75.500000 -0.499990

4 0 1 2 3 157 157 157
}

{ OFF
4 1 4
50.500000 74.500000 0.500010
51.500000 74.500000 0.500010
51.500000 75.500000 0.500010
50.500000 75.500000 0.500010

4 0 1 2 3 157 157 157
}

{ OFF
4 1 4
50.500000 75.500000 -0.499990
51.500000 75.500000 -0.499990
51.500000 76.500000 -0.499990
50.500000 76.500000 -0.499990

4 0 1 2 3 104 104 104
}

{ OFF
4 1 4
50.500000 75.500000 0.500010
51.500000 75.500000 0.500010
51.500000 76.500000 0.500010
50.500000 76.500000 0.500010

4 0 1 2 3 104 104 104
}

{ OFF
4 1 4
50.500000 76.500000 -0.499990
51.500000 76.500000 -0.499990
51.500000 77.500000 -0.499990
50.500000 77.500000 -0.499990

4 0 1 2 3 104 104 104
}

{ OFF
4 1 4
50.500000 76.500000 0.500010
51.500000 76.500000 0.500010
51.500000 77.500000 0.500010
50.500000 77.500000 0.500010

4 0 1 2 3 104 104 104
}

{ OFF
4 1 4
50.500000 77.500000 -0.499990
51.500000 77.500000 -0.499990
51.500000 78.500000 -0.499990
50.500000 78.500000 -0.499990

4 0 1 2 3 26 26 26
}

{ OFF
4 1 4
50.500000 77.500000 0.500010
51.500000 77.500000 0.500010
51.500000 78.500000 0.500010
50.500000 78.500000 0.500010

4 0 1 2 3 26 26 26
}

{ OFF
4 1 4
50.500000 78.500000 -0.499990
51.500000 78.500000 -0.499990
51.500000 79.500000 -0.499990
50.500000 79.500000 -0.499990

4 0 1 2 3 233 233 233
}

{ OFF
4 1 4
50.500000 78.500000 0.500010
51.500000 78.500000 0.500010
51.500000 79.500000 0.500010
50.500000 79.500000 0.500010

4 0 1 2 3 233 233 233
}

{ OFF
4 1 4
50.500000 79.500000 -0.499990
51.500000 79.500000 -0.499990
51.500000 80.500000 -0.499990
50.500000 80.500000 -0.499990

4 0 1 2 3 185 185 185
}

{ OFF
4 1 4
50.500000 79.500000 0.500010
51.500000 79.500000 0.500010
51.500000 80.500000 0.500010
50.500000 80.500000 0.500010

4 0 1 2 3 185 185 185
}

{ OFF
4 1 4
50.500011 80.500000 -0.500000
50.500011 81.500000 -0.500000
50.500011 81.500000 0.500000
50.500011 80.500000 0.500000

4 0 1 2 3 116 116 116
}

{ OFF
4 1 4
50.500000 80.500000 -0.499990
51.500000 80.500000 -0.499990
51.500000 81.500000 -0.499990
50.500000 81.500000 -0.499990

4 0 1 2 3 116 116 116
}

{ OFF
4 1 4
50.500000 81.500008 -0.500000
51.500000 81.500008 -0.500000
51.500000 81.500008 0.500000
50.500000 81.500008 0.500000

4 0 1 2 3 116 116 116
}

{ OFF
4 1 4
50.500000 80.500000 0.500010
51.500000 80.500000 0.500010
51.500000 81.500000 0.500010
50.500000 81.500000 0.500010

4 0 1 2 3 116 116 116
}

{ OFF
4 1 4
51.500011 38.500000 -0.500000
51.500011 39.500000 -0.500000
51.500011 39.500000 0.500000
51.500011 38.500000 0.500000

4 0 1 2 3 138 138 138
}

{ OFF
4 1 4
51.500000 38.500011 -0.500000
52.500000 38.500011 -0.500000
52.500000 38.500011 0.500000
51.500000 38.500011 0.500000

4 0 1 2 3 138 138 138
}

{ OFF
4 1 4
51.500000 38.500000 -0.499990
52.500000 38.500000 -0.499990
52.500000 39.500000 -0.499990
51.500000 39.500000 -0.499990

4 0 1 2 3 138 138 138
}

{ OFF
4 1 4
51.500000 38.500000 0.500010
52.500000 38.500000 0.500010
52.500000 39.500000 0.500010
51.500000 39.500000 0.500010

4 0 1 2 3 138 138 138
}

{ OFF
4 1 4
51.500000 39.500000 -0.499990
52.500000 39.500000 -0.499990
52.500000 40.500000 -0.499990
51.500000 40.500000 -0.499990

4 0 1 2 3 233 233 233
}

{ OFF
4 1 4
51.500000 39.500000 0.500010
52.500000 39.500000 0.500010
52.500000 40.500000 0.500010
51.500000 40.500000 0.500010

4 0 1 2 3 233 233 233
}

{ OFF
4 1 4
51.500000 40.500000 -0.499990
52.500000 40.500000 -0.499990
52.500000 41.500000 -0.499990
51.500000 41.500000 -0.499990

4 0 1 2 3 26 26 26
}

{ OFF
4 1 4
51.500000 40.500000 0.500010
52.500000 40.500000 0.500010
52.500000 41.500000 0.500010
51.500000 41.500000 0.500010

4 0 1 2 3 26 26 26
}

{ OFF
4 1 4
51.500000 41.500000 -0.499990
52.500000 41.500000 -0.499990
52.500000 42.500000 -0.499990
51.500000 42.500000 -0.499990

4 0 1 2 3 104 104 104
}

{ OFF
4 1 4
51.500000 41.500000 0.500010
52.500000 41.500000 0.500010
52.500000 42.500000 0.500010
51.500000 42.500000 0.500010

4 0 1 2 3 104 104 104
}

{ OFF
4 1 4
51.500000 42.500000 -0.499990
52.500000 42.500000 -0.499990
52.500000 43.500000 -0.499990
51.500000 43.500000 -0.499990

4 0 1 2 3 157 157 157
}

{ OFF
4 1 4
51.500000 42.500000 0.500010
52.500000 42.500000 0.500010
52.500000 43.500000 0.500010
51.500000 43.500000 0.500010

4 0 1 2 3 157 157 157
}

{ OFF
4 1 4
51.500000 43.500000 -0.499990
52.500000 43.500000 -0.499990
52.500000 44.500000 -0.499990
51.500000 44.500000 -0.499990

4 0 1 2 3 185 185 185
}

{ OFF
4 1 4
51.500000 43.500000 0.500010
52.500000 43.500000 0.500010
52.500000 44.500000 0.500010
51.500000 44.500000 0.500010

4 0 1 2 3 185 185 185
}

{ OFF
4 1 4
51.500000 44.500000 -0.499990
52.500000 44.500000 -0.499990
52.500000 45.500000 -0.499990
51.500000 45.500000 -0.499990

4 0 1 2 3 193 193 193
}

{ OFF
4 1 4
51.500000 44.500000 0.500010
52.500000 44.500000 0.500010
52.500000 45.500000 0.500010
51.500000 45.500000 0.500010

4 0 1 2 3 193 193 193
}

{ OFF
4 1 4
51.500000 45.500000 -0.499990
52.500000 45.500000 -0.499990
52.500000 46.500000 -0.499990
51.500000 46.500000 -0.499990

4 0 1 2 3 193 193 193
}

{ OFF
4 1 4
51.500000 45.500000 0.500010
52.500000 45.500000 0.500010
52.500000 46.500000 0.500010
51.500000 46.500000 0.500010

4 0 1 2 3 193 193 193
}

{ OFF
4 1 4
51.500000 46.500000 -0.499990
52.500000 46.500000 -0.499990
52.500000 47.500000 -0.499990
51.500000 47.500000 -0.499990

4 0 1 2 3 193 193 193
}

{ OFF
4 1 4
51.500000 46.500000 0.500010
52.500000 46.500000 0.500010
52.500000 47.500000 0.500010
51.500000 47.500000 0.500010

4 0 1 2 3 193 193 193
}

{ OFF
4 1 4
51.500000 47.500000 -0.499990
52.500000 47.500000 -0.499990
52.500000 48.500000 -0.499990
51.500000 48.500000 -0.499990

4 0 1 2 3 193 193 193
}

{ OFF
4 1 4
51.500000 47.500000 0.500010
52.500000 47.500000 0.500010
52.500000 48.500000 0.500010
51.500000 48.500000 0.500010

4 0 1 2 3 193 193 193
}

{ OFF
4 1 4
51.500000 48.500000 -0.499990
52.500000 48.500000 -0.499990
52.500000 49.500000 -0.499990
51.500000 49.500000 -0.499990

4 0 1 2 3 193 193 193
}

{ OFF
4 1 4
51.500000 48.500000 0.500010
52.500000 48.500000 0.500010
52.500000 49.500000 0.500010
51.500000 49.500000 0.500010

4 0 1 2 3 193 193 193
}

{ OFF
4 1 4
51.500000 49.500000 -0.499990
52.500000 49.500000 -0.499990
52.500000 50.500000 -0.499990
51.500000 50.500000 -0.499990

4 0 1 2 3 193 193 193
}

{ OFF
4 1 4
51.500000 49.500000 0.500010
52.500000 49.500000 0.500010
52.500000 50.500000 0.500010
51.500000 50.500000 0.500010

4 0 1 2 3 193 193 193
}

{ OFF
4 1 4
51.500000 50.500000 -0.499990
52.500000 50.500000 -0.499990
52.500000 51.500000 -0.499990
51.500000 51.500000 -0.499990

4 0 1 2 3 193 193 193
}

{ OFF
4 1 4
51.500000 50.500000 0.500010
52.500000 50.500000 0.500010
52.500000 51.500000 0.500010
51.500000 51.500000 0.500010

4 0 1 2 3 193 193 193
}

{ OFF
4 1 4
51.500000 51.500000 -0.499990
52.500000 51.500000 -0.499990
52.500000 52.500000 -0.499990
51.500000 52.500000 -0.499990

4 0 1 2 3 193 193 193
}

{ OFF
4 1 4
51.500000 51.500000 0.500010
52.500000 51.500000 0.500010
52.500000 52.500000 0.500010
51.500000 52.500000 0.500010

4 0 1 2 3 193 193 193
}

{ OFF
4 1 4
51.500000 52.500000 -0.499990
52.500000 52.500000 -0.499990
52.500000 53.500000 -0.499990
51.500000 53.500000 -0.499990

4 0 1 2 3 193 193 193
}

{ OFF
4 1 4
51.500000 52.500000 0.500010
52.500000 52.500000 0.500010
52.500000 53.500000 0.500010
51.500000 53.500000 0.500010

4 0 1 2 3 193 193 193
}

{ OFF
4 1 4
51.500000 53.500000 -0.499990
52.500000 53.500000 -0.499990
52.500000 54.500000 -0.499990
51.500000 54.500000 -0.499990

4 0 1 2 3 193 193 193
}

{ OFF
4 1 4
51.500000 53.500000 0.500010
52.500000 53.500000 0.500010
52.500000 54.500000 0.500010
51.500000 54.500000 0.500010

4 0 1 2 3 193 193 193
}

{ OFF
4 1 4
51.500000 54.500000 -0.499990
52.500000 54.500000 -0.499990
52.500000 55.500000 -0.499990
51.500000 55.500000 -0.499990

4 0 1 2 3 193 193 193
}

{ OFF
4 1 4
51.500000 54.500000 0.500010
52.500000 54.500000 0.500010
52.500000 55.500000 0.500010
51.500000 55.500000 0.500010

4 0 1 2 3 193 193 193
}

{ OFF
4 1 4
51.500000 55.500000 -0.499990
52.500000 55.500000 -0.499990
52.500000 56.500000 -0.499990
51.500000 56.500000 -0.499990

4 0 1 2 3 193 193 193
}

{ OFF
4 1 4
51.500000 55.500000 0.500010
52.500000 55.500000 0.500010
52.500000 56.500000 0.500010
51.500000 56.500000 0.500010

4 0 1 2 3 193 193 193
}

{ OFF
4 1 4
51.500000 56.500000 -0.499990
52.500000 56.500000 -0.499990
52.500000 57.500000 -0.499990
51.500000 57.500000 -0.499990

4 0 1 2 3 193 193 193
}

{ OFF
4 1 4
51.500000 56.500000 0.500010
52.500000 56.500000 0.500010
52.500000 57.500000 0.500010
51.500000 57.500000 0.500010

4 0 1 2 3 193 193 193
}

{ OFF
4 1 4
51.500000 57.500000 -0.499990
52.500000 57.500000 -0.499990
52.500000 58.500000 -0.499990
51.500000 58.500000 -0.499990

4 0 1 2 3 193 193 193
}

{ OFF
4 1 4
51.500000 57.500000 0.500010
52.500000 57.500000 0.500010
52.500000 58.500000 0.500010
51.500000 58.500000 0.500010

4 0 1 2 3 193 193 193
}

{ OFF
4 1 4
51.500000 58.500000 -0.499990
52.500000 58.500000 -0.499990
52.500000 59.500000 -0.499990
51.500000 59.500000 -0.499990

4 0 1 2 3 193 193 193
}

{ OFF
4 1 4
51.500000 58.500000 0.500010
52.500000 58.500000 0.500010
52.500000 59.500000 0.500010
51.500000 59.500000 0.500010

4 0 1 2 3 193 193 193
}

{ OFF
4 1 4
51.500000 59.500000 -0.499990
52.500000 59.500000 -0.499990
52.500000 60.500000 -0.499990
51.500000 60.500000 -0.499990

4 0 1 2 3 193 193 193
}

{ OFF
4 1 4
51.500000 59.500000 0.500010
52.500000 59.500000 0.500010
52.500000 60.500000 0.500010
51.500000 60.500000 0.500010

4 0 1 2 3 193 193 193
}

{ OFF
4 1 4
51.500000 60.500000 -0.499990
52.500000 60.500000 -0.499990
52.500000 61.500000 -0.499990
51.500000 61.500000 -0.499990

4 0 1 2 3 193 193 193
}

{ OFF
4 1 4
51.500000 60.500000 0.500010
52.500000 60.500000 0.500010
52.500000 61.500000 0.500010
51.500000 61.500000 0.500010

4 0 1 2 3 193 193 193
}

{ OFF
4 1 4
51.500000 61.500000 -0.499990
52.500000 61.500000 -0.499990
52.500000 62.500000 -0.499990
51.500000 62.500000 -0.499990

4 0 1 2 3 193 193 193
}

{ OFF
4 1 4
51.500000 61.500000 0.500010
52.500000 61.500000 0.500010
52.500000 62.500000 0.500010
51.500000 62.500000 0.500010

4 0 1 2 3 193 193 193
}

{ OFF
4 1 4
51.500000 62.500000 -0.499990
52.500000 62.500000 -0.499990
52.500000 63.500000 -0.499990
51.500000 63.500000 -0.499990

4 0 1 2 3 193 193 193
}

{ OFF
4 1 4
51.500000 62.500000 0.500010
52.500000 62.500000 0.500010
52.500000 63.500000 0.500010
51.500000 63.500000 0.500010

4 0 1 2 3 193 193 193
}

{ OFF
4 1 4
51.500000 63.500000 -0.499990
52.500000 63.500000 -0.499990
52.500000 64.500000 -0.499990
51.500000 64.500000 -0.499990

4 0 1 2 3 193 193 193
}

{ OFF
4 1 4
51.500000 63.500000 0.500010
52.500000 63.500000 0.500010
52.500000 64.500000 0.500010
51.500000 64.500000 0.500010

4 0 1 2 3 193 193 193
}

{ OFF
4 1 4
51.500000 64.500000 -0.499990
52.500000 64.500000 -0.499990
52.500000 65.500000 -0.499990
51.500000 65.500000 -0.499990

4 0 1 2 3 193 193 193
}

{ OFF
4 1 4
51.500000 64.500000 0.500010
52.500000 64.500000 0.500010
52.500000 65.500000 0.500010
51.500000 65.500000 0.500010

4 0 1 2 3 193 193 193
}

{ OFF
4 1 4
51.500000 65.500000 -0.499990
52.500000 65.500000 -0.499990
52.500000 66.500000 -0.499990
51.500000 66.500000 -0.499990

4 0 1 2 3 193 193 193
}

{ OFF
4 1 4
51.500000 65.500000 0.500010
52.500000 65.500000 0.500010
52.500000 66.500000 0.500010
51.500000 66.500000 0.500010

4 0 1 2 3 193 193 193
}

{ OFF
4 1 4
51.500000 66.500000 -0.499990
52.500000 66.500000 -0.499990
52.500000 67.500000 -0.499990
51.500000 67.500000 -0.499990

4 0 1 2 3 193 193 193
}

{ OFF
4 1 4
51.500000 66.500000 0.500010
52.500000 66.500000 0.500010
52.500000 67.500000 0.500010
51.500000 67.500000 0.500010

4 0 1 2 3 193 193 193
}

{ OFF
4 1 4
51.500000 67.500000 -0.499990
52.500000 67.500000 -0.499990
52.500000 68.500000 -0.499990
51.500000 68.500000 -0.499990

4 0 1 2 3 193 193 193
}

{ OFF
4 1 4
51.500000 67.500000 0.500010
52.500000 67.500000 0.500010
52.500000 68.500000 0.500010
51.500000 68.500000 0.500010

4 0 1 2 3 193 193 193
}

{ OFF
4 1 4
51.500000 68.500000 -0.499990
52.500000 68.500000 -0.499990
52.500000 69.500000 -0.499990
51.500000 69.500000 -0.499990

4 0 1 2 3 193 193 193
}

{ OFF
4 1 4
51.500000 68.500000 0.500010
52.500000 68.500000 0.500010
52.500000 69.500000 0.500010
51.500000 69.500000 0.500010

4 0 1 2 3 193 193 193
}

{ OFF
4 1 4
51.500000 69.500000 -0.499990
52.500000 69.500000 -0.499990
52.500000 70.500000 -0.499990
51.500000 70.500000 -0.499990

4 0 1 2 3 193 193 193
}

{ OFF
4 1 4
51.500000 69.500000 0.500010
52.500000 69.500000 0.500010
52.500000 70.500000 0.500010
51.500000 70.500000 0.500010

4 0 1 2 3 193 193 193
}

{ OFF
4 1 4
51.500000 70.500000 -0.499990
52.500000 70.500000 -0.499990
52.500000 71.500000 -0.499990
51.500000 71.500000 -0.499990

4 0 1 2 3 193 193 193
}

{ OFF
4 1 4
51.500000 70.500000 0.500010
52.500000 70.500000 0.500010
52.500000 71.500000 0.500010
51.500000 71.500000 0.500010

4 0 1 2 3 193 193 193
}

{ OFF
4 1 4
51.500000 71.500000 -0.499990
52.500000 71.500000 -0.499990
52.500000 72.500000 -0.499990
51.500000 72.500000 -0.499990

4 0 1 2 3 193 193 193
}

{ OFF
4 1 4
51.500000 71.500000 0.500010
52.500000 71.500000 0.500010
52.500000 72.500000 0.500010
51.500000 72.500000 0.500010

4 0 1 2 3 193 193 193
}

{ OFF
4 1 4
51.500000 72.500000 -0.499990
52.500000 72.500000 -0.499990
52.500000 73.500000 -0.499990
51.500000 73.500000 -0.499990

4 0 1 2 3 193 193 193
}

{ OFF
4 1 4
51.500000 72.500000 0.500010
52.500000 72.500000 0.500010
52.500000 73.500000 0.500010
51.500000 73.500000 0.500010

4 0 1 2 3 193 193 193
}

{ OFF
4 1 4
51.500000 73.500000 -0.499990
52.500000 73.500000 -0.499990
52.500000 74.500000 -0.499990
51.500000 74.500000 -0.499990

4 0 1 2 3 193 193 193
}

{ OFF
4 1 4
51.500000 73.500000 0.500010
52.500000 73.500000 0.500010
52.500000 74.500000 0.500010
51.500000 74.500000 0.500010

4 0 1 2 3 193 193 193
}

{ OFF
4 1 4
51.500000 74.500000 -0.499990
52.500000 74.500000 -0.499990
52.500000 75.500000 -0.499990
51.500000 75.500000 -0.499990

4 0 1 2 3 193 193 193
}

{ OFF
4 1 4
51.500000 74.500000 0.500010
52.500000 74.500000 0.500010
52.500000 75.500000 0.500010
51.500000 75.500000 0.500010

4 0 1 2 3 193 193 193
}

{ OFF
4 1 4
51.500000 75.500000 -0.499990
52.500000 75.500000 -0.499990
52.500000 76.500000 -0.499990
51.500000 76.500000 -0.499990

4 0 1 2 3 185 185 185
}

{ OFF
4 1 4
51.500000 75.500000 0.500010
52.500000 75.500000 0.500010
52.500000 76.500000 0.500010
51.500000 76.500000 0.500010

4 0 1 2 3 185 185 185
}

{ OFF
4 1 4
51.500000 76.500000 -0.499990
52.500000 76.500000 -0.499990
52.500000 77.500000 -0.499990
51.500000 77.500000 -0.499990

4 0 1 2 3 157 157 157
}

{ OFF
4 1 4
51.500000 76.500000 0.500010
52.500000 76.500000 0.500010
52.500000 77.500000 0.500010
51.500000 77.500000 0.500010

4 0 1 2 3 157 157 157
}

{ OFF
4 1 4
51.500000 77.500000 -0.499990
52.500000 77.500000 -0.499990
52.500000 78.500000 -0.499990
51.500000 78.500000 -0.499990

4 0 1 2 3 104 104 104
}

{ OFF
4 1 4
51.500000 77.500000 0.500010
52.500000 77.500000 0.500010
52.500000 78.500000 0.500010
51.500000 78.500000 0.500010

4 0 1 2 3 104 104 104
}

{ OFF
4 1 4
51.500000 78.500000 -0.499990
52.500000 78.500000 -0.499990
52.500000 79.500000 -0.499990
51.500000 79.500000 -0.499990

4 0 1 2 3 26 26 26
}

{ OFF
4 1 4
51.500000 78.500000 0.500010
52.500000 78.500000 0.500010
52.500000 79.500000 0.500010
51.500000 79.500000 0.500010

4 0 1 2 3 26 26 26
}

{ OFF
4 1 4
51.500000 79.500000 -0.499990
52.500000 79.500000 -0.499990
52.500000 80.500000 -0.499990
51.500000 80.500000 -0.499990

4 0 1 2 3 233 233 233
}

{ OFF
4 1 4
51.500000 79.500000 0.500010
52.500000 79.500000 0.500010
52.500000 80.500000 0.500010
51.500000 80.500000 0.500010

4 0 1 2 3 233 233 233
}

{ OFF
4 1 4
51.500000 80.500000 -0.499990
52.500000 80.500000 -0.499990
52.500000 81.500000 -0.499990
51.500000 81.500000 -0.499990

4 0 1 2 3 185 185 185
}

{ OFF
4 1 4
51.500000 81.500008 -0.500000
52.500000 81.500008 -0.500000
52.500000 81.500008 0.500000
51.500000 81.500008 0.500000

4 0 1 2 3 185 185 185
}

{ OFF
4 1 4
51.500000 80.500000 0.500010
52.500000 80.500000 0.500010
52.500000 81.500000 0.500010
51.500000 81.500000 0.500010

4 0 1 2 3 185 185 185
}

{ OFF
4 1 4
52.500000 38.500011 -0.500000
53.500000 38.500011 -0.500000
53.500000 38.500011 0.500000
52.500000 38.500011 0.500000

4 0 1 2 3 233 233 233
}

{ OFF
4 1 4
52.500000 38.500000 -0.499990
53.500000 38.500000 -0.499990
53.500000 39.500000 -0.499990
52.500000 39.500000 -0.499990

4 0 1 2 3 233 233 233
}

{ OFF
4 1 4
52.500000 38.500000 0.500010
53.500000 38.500000 0.500010
53.500000 39.500000 0.500010
52.500000 39.500000 0.500010

4 0 1 2 3 233 233 233
}

{ OFF
4 1 4
52.500000 39.500000 -0.499990
53.500000 39.500000 -0.499990
53.500000 40.500000 -0.499990
52.500000 40.500000 -0.499990

4 0 1 2 3 77 77 77
}

{ OFF
4 1 4
52.500000 39.500000 0.500010
53.500000 39.500000 0.500010
53.500000 40.500000 0.500010
52.500000 40.500000 0.500010

4 0 1 2 3 77 77 77
}

{ OFF
4 1 4
52.500000 40.500000 -0.499990
53.500000 40.500000 -0.499990
53.500000 41.500000 -0.499990
52.500000 41.500000 -0.499990

4 0 1 2 3 104 104 104
}

{ OFF
4 1 4
52.500000 40.500000 0.500010
53.500000 40.500000 0.500010
53.500000 41.500000 0.500010
52.500000 41.500000 0.500010

4 0 1 2 3 104 104 104
}

{ OFF
4 1 4
52.500000 41.500000 -0.499990
53.500000 41.500000 -0.499990
53.500000 42.500000 -0.499990
52.500000 42.500000 -0.499990

4 0 1 2 3 185 185 185
}

{ OFF
4 1 4
52.500000 41.500000 0.500010
53.500000 41.500000 0.500010
53.500000 42.500000 0.500010
52.500000 42.500000 0.500010

4 0 1 2 3 185 185 185
}

{ OFF
4 1 4
52.500000 42.500000 -0.499990
53.500000 42.500000 -0.499990
53.500000 43.500000 -0.499990
52.500000 43.500000 -0.499990

4 0 1 2 3 185 185 185
}

{ OFF
4 1 4
52.500000 42.500000 0.500010
53.500000 42.500000 0.500010
53.500000 43.500000 0.500010
52.500000 43.500000 0.500010

4 0 1 2 3 185 185 185
}

{ OFF
4 1 4
52.500000 43.500000 -0.499990
53.500000 43.500000 -0.499990
53.500000 44.500000 -0.499990
52.500000 44.500000 -0.499990

4 0 1 2 3 193 193 193
}

{ OFF
4 1 4
52.500000 43.500000 0.500010
53.500000 43.500000 0.500010
53.500000 44.500000 0.500010
52.500000 44.500000 0.500010

4 0 1 2 3 193 193 193
}

{ OFF
4 1 4
52.500000 44.500000 -0.499990
53.500000 44.500000 -0.499990
53.500000 45.500000 -0.499990
52.500000 45.500000 -0.499990

4 0 1 2 3 193 193 193
}

{ OFF
4 1 4
52.500000 44.500000 0.500010
53.500000 44.500000 0.500010
53.500000 45.500000 0.500010
52.500000 45.500000 0.500010

4 0 1 2 3 193 193 193
}

{ OFF
4 1 4
52.500000 45.500000 -0.499990
53.500000 45.500000 -0.499990
53.500000 46.500000 -0.499990
52.500000 46.500000 -0.499990

4 0 1 2 3 193 193 193
}

{ OFF
4 1 4
52.500000 45.500000 0.500010
53.500000 45.500000 0.500010
53.500000 46.500000 0.500010
52.500000 46.500000 0.500010

4 0 1 2 3 193 193 193
}

{ OFF
4 1 4
52.500000 46.500000 -0.499990
53.500000 46.500000 -0.499990
53.500000 47.500000 -0.499990
52.500000 47.500000 -0.499990

4 0 1 2 3 193 193 193
}

{ OFF
4 1 4
52.500000 46.500000 0.500010
53.500000 46.500000 0.500010
53.500000 47.500000 0.500010
52.500000 47.500000 0.500010

4 0 1 2 3 193 193 193
}

{ OFF
4 1 4
52.500000 47.500000 -0.499990
53.500000 47.500000 -0.499990
53.500000 48.500000 -0.499990
52.500000 48.500000 -0.499990

4 0 1 2 3 193 193 193
}

{ OFF
4 1 4
52.500000 47.500000 0.500010
53.500000 47.500000 0.500010
53.500000 48.500000 0.500010
52.500000 48.500000 0.500010

4 0 1 2 3 193 193 193
}

{ OFF
4 1 4
52.500000 48.500000 -0.499990
53.500000 48.500000 -0.499990
53.500000 49.500000 -0.499990
52.500000 49.500000 -0.499990

4 0 1 2 3 193 193 193
}

{ OFF
4 1 4
52.500000 48.500000 0.500010
53.500000 48.500000 0.500010
53.500000 49.500000 0.500010
52.500000 49.500000 0.500010

4 0 1 2 3 193 193 193
}

{ OFF
4 1 4
52.500000 49.500000 -0.499990
53.500000 49.500000 -0.499990
53.500000 50.500000 -0.499990
52.500000 50.500000 -0.499990

4 0 1 2 3 193 193 193
}

{ OFF
4 1 4
52.500000 49.500000 0.500010
53.500000 49.500000 0.500010
53.500000 50.500000 0.500010
52.500000 50.500000 0.500010

4 0 1 2 3 193 193 193
}

{ OFF
4 1 4
52.500000 50.500000 -0.499990
53.500000 50.500000 -0.499990
53.500000 51.500000 -0.499990
52.500000 51.500000 -0.499990

4 0 1 2 3 193 193 193
}

{ OFF
4 1 4
52.500000 50.500000 0.500010
53.500000 50.500000 0.500010
53.500000 51.500000 0.500010
52.500000 51.500000 0.500010

4 0 1 2 3 193 193 193
}

{ OFF
4 1 4
52.500000 51.500000 -0.499990
53.500000 51.500000 -0.499990
53.500000 52.500000 -0.499990
52.500000 52.500000 -0.499990

4 0 1 2 3 193 193 193
}

{ OFF
4 1 4
52.500000 51.500000 0.500010
53.500000 51.500000 0.500010
53.500000 52.500000 0.500010
52.500000 52.500000 0.500010

4 0 1 2 3 193 193 193
}

{ OFF
4 1 4
52.500000 52.500000 -0.499990
53.500000 52.500000 -0.499990
53.500000 53.500000 -0.499990
52.500000 53.500000 -0.499990

4 0 1 2 3 193 193 193
}

{ OFF
4 1 4
52.500000 52.500000 0.500010
53.500000 52.500000 0.500010
53.500000 53.500000 0.500010
52.500000 53.500000 0.500010

4 0 1 2 3 193 193 193
}

{ OFF
4 1 4
52.500000 53.500000 -0.499990
53.500000 53.500000 -0.499990
53.500000 54.500000 -0.499990
52.500000 54.500000 -0.499990

4 0 1 2 3 193 193 193
}

{ OFF
4 1 4
52.500000 53.500000 0.500010
53.500000 53.500000 0.500010
53.500000 54.500000 0.500010
52.500000 54.500000 0.500010

4 0 1 2 3 193 193 193
}

{ OFF
4 1 4
52.500000 54.500000 -0.499990
53.500000 54.500000 -0.499990
53.500000 55.500000 -0.499990
52.500000 55.500000 -0.499990

4 0 1 2 3 193 193 193
}

{ OFF
4 1 4
52.500000 54.500000 0.500010
53.500000 54.500000 0.500010
53.500000 55.500000 0.500010
52.500000 55.500000 0.500010

4 0 1 2 3 193 193 193
}

{ OFF
4 1 4
52.500000 55.500000 -0.499990
53.500000 55.500000 -0.499990
53.500000 56.500000 -0.499990
52.500000 56.500000 -0.499990

4 0 1 2 3 193 193 193
}

{ OFF
4 1 4
52.500000 55.500000 0.500010
53.500000 55.500000 0.500010
53.500000 56.500000 0.500010
52.500000 56.500000 0.500010

4 0 1 2 3 193 193 193
}

{ OFF
4 1 4
52.500000 56.500000 -0.499990
53.500000 56.500000 -0.499990
53.500000 57.500000 -0.499990
52.500000 57.500000 -0.499990

4 0 1 2 3 193 193 193
}

{ OFF
4 1 4
52.500000 56.500000 0.500010
53.500000 56.500000 0.500010
53.500000 57.500000 0.500010
52.500000 57.500000 0.500010

4 0 1 2 3 193 193 193
}

{ OFF
4 1 4
52.500000 57.500000 -0.499990
53.500000 57.500000 -0.499990
53.500000 58.500000 -0.499990
52.500000 58.500000 -0.499990

4 0 1 2 3 193 193 193
}

{ OFF
4 1 4
52.500000 57.500000 0.500010
53.500000 57.500000 0.500010
53.500000 58.500000 0.500010
52.500000 58.500000 0.500010

4 0 1 2 3 193 193 193
}

{ OFF
4 1 4
52.500000 58.500000 -0.499990
53.500000 58.500000 -0.499990
53.500000 59.500000 -0.499990
52.500000 59.500000 -0.499990

4 0 1 2 3 193 193 193
}

{ OFF
4 1 4
52.500000 58.500000 0.500010
53.500000 58.500000 0.500010
53.500000 59.500000 0.500010
52.500000 59.500000 0.500010

4 0 1 2 3 193 193 193
}

{ OFF
4 1 4
52.500000 59.500000 -0.499990
53.500000 59.500000 -0.499990
53.500000 60.500000 -0.499990
52.500000 60.500000 -0.499990

4 0 1 2 3 193 193 193
}

{ OFF
4 1 4
52.500000 59.500000 0.500010
53.500000 59.500000 0.500010
53.500000 60.500000 0.500010
52.500000 60.500000 0.500010

4 0 1 2 3 193 193 193
}

{ OFF
4 1 4
52.500000 60.500000 -0.499990
53.500000 60.500000 -0.499990
53.500000 61.500000 -0.499990
52.500000 61.500000 -0.499990

4 0 1 2 3 193 193 193
}

{ OFF
4 1 4
52.500000 60.500000 0.500010
53.500000 60.500000 0.500010
53.500000 61.500000 0.500010
52.500000 61.500000 0.500010

4 0 1 2 3 193 193 193
}

{ OFF
4 1 4
52.500000 61.500000 -0.499990
53.500000 61.500000 -0.499990
53.500000 62.500000 -0.499990
52.500000 62.500000 -0.499990

4 0 1 2 3 193 193 193
}

{ OFF
4 1 4
52.500000 61.500000 0.500010
53.500000 61.500000 0.500010
53.500000 62.500000 0.500010
52.500000 62.500000 0.500010

4 0 1 2 3 193 193 193
}

{ OFF
4 1 4
52.500000 62.500000 -0.499990
53.500000 62.500000 -0.499990
53.500000 63.500000 -0.499990
52.500000 63.500000 -0.499990

4 0 1 2 3 193 193 193
}

{ OFF
4 1 4
52.500000 62.500000 0.500010
53.500000 62.500000 0.500010
53.500000 63.500000 0.500010
52.500000 63.500000 0.500010

4 0 1 2 3 193 193 193
}

{ OFF
4 1 4
52.500000 63.500000 -0.499990
53.500000 63.500000 -0.499990
53.500000 64.500000 -0.499990
52.500000 64.500000 -0.499990

4 0 1 2 3 193 193 193
}

{ OFF
4 1 4
52.500000 63.500000 0.500010
53.500000 63.500000 0.500010
53.500000 64.500000 0.500010
52.500000 64.500000 0.500010

4 0 1 2 3 193 193 193
}

{ OFF
4 1 4
52.500000 64.500000 -0.499990
53.500000 64.500000 -0.499990
53.500000 65.500000 -0.499990
52.500000 65.500000 -0.499990

4 0 1 2 3 193 193 193
}

{ OFF
4 1 4
52.500000 64.500000 0.500010
53.500000 64.500000 0.500010
53.500000 65.500000 0.500010
52.500000 65.500000 0.500010

4 0 1 2 3 193 193 193
}

{ OFF
4 1 4
52.500000 65.500000 -0.499990
53.500000 65.500000 -0.499990
53.500000 66.500000 -0.499990
52.500000 66.500000 -0.499990

4 0 1 2 3 193 193 193
}

{ OFF
4 1 4
52.500000 65.500000 0.500010
53.500000 65.500000 0.500010
53.500000 66.500000 0.500010
52.500000 66.500000 0.500010

4 0 1 2 3 193 193 193
}

{ OFF
4 1 4
52.500000 66.500000 -0.499990
53.500000 66.500000 -0.499990
53.500000 67.500000 -0.499990
52.500000 67.500000 -0.499990

4 0 1 2 3 193 193 193
}

{ OFF
4 1 4
52.500000 66.500000 0.500010
53.500000 66.500000 0.500010
53.500000 67.500000 0.500010
52.500000 67.500000 0.500010

4 0 1 2 3 193 193 193
}

{ OFF
4 1 4
52.500000 67.500000 -0.499990
53.500000 67.500000 -0.499990
53.500000 68.500000 -0.499990
52.500000 68.500000 -0.499990

4 0 1 2 3 193 193 193
}

{ OFF
4 1 4
52.500000 67.500000 0.500010
53.500000 67.500000 0.500010
53.500000 68.500000 0.500010
52.500000 68.500000 0.500010

4 0 1 2 3 193 193 193
}

{ OFF
4 1 4
52.500000 68.500000 -0.499990
53.500000 68.500000 -0.499990
53.500000 69.500000 -0.499990
52.500000 69.500000 -0.499990

4 0 1 2 3 193 193 193
}

{ OFF
4 1 4
52.500000 68.500000 0.500010
53.500000 68.500000 0.500010
53.500000 69.500000 0.500010
52.500000 69.500000 0.500010

4 0 1 2 3 193 193 193
}

{ OFF
4 1 4
52.500000 69.500000 -0.499990
53.500000 69.500000 -0.499990
53.500000 70.500000 -0.499990
52.500000 70.500000 -0.499990

4 0 1 2 3 193 193 193
}

{ OFF
4 1 4
52.500000 69.500000 0.500010
53.500000 69.500000 0.500010
53.500000 70.500000 0.500010
52.500000 70.500000 0.500010

4 0 1 2 3 193 193 193
}

{ OFF
4 1 4
52.500000 70.500000 -0.499990
53.500000 70.500000 -0.499990
53.500000 71.500000 -0.499990
52.500000 71.500000 -0.499990

4 0 1 2 3 193 193 193
}

{ OFF
4 1 4
52.500000 70.500000 0.500010
53.500000 70.500000 0.500010
53.500000 71.500000 0.500010
52.500000 71.500000 0.500010

4 0 1 2 3 193 193 193
}

{ OFF
4 1 4
52.500000 71.500000 -0.499990
53.500000 71.500000 -0.499990
53.500000 72.500000 -0.499990
52.500000 72.500000 -0.499990

4 0 1 2 3 193 193 193
}

{ OFF
4 1 4
52.500000 71.500000 0.500010
53.500000 71.500000 0.500010
53.500000 72.500000 0.500010
52.500000 72.500000 0.500010

4 0 1 2 3 193 193 193
}

{ OFF
4 1 4
52.500000 72.500000 -0.499990
53.500000 72.500000 -0.499990
53.500000 73.500000 -0.499990
52.500000 73.500000 -0.499990

4 0 1 2 3 193 193 193
}

{ OFF
4 1 4
52.500000 72.500000 0.500010
53.500000 72.500000 0.500010
53.500000 73.500000 0.500010
52.500000 73.500000 0.500010

4 0 1 2 3 193 193 193
}

{ OFF
4 1 4
52.500000 73.500000 -0.499990
53.500000 73.500000 -0.499990
53.500000 74.500000 -0.499990
52.500000 74.500000 -0.499990

4 0 1 2 3 193 193 193
}

{ OFF
4 1 4
52.500000 73.500000 0.500010
53.500000 73.500000 0.500010
53.500000 74.500000 0.500010
52.500000 74.500000 0.500010

4 0 1 2 3 193 193 193
}

{ OFF
4 1 4
52.500000 74.500000 -0.499990
53.500000 74.500000 -0.499990
53.500000 75.500000 -0.499990
52.500000 75.500000 -0.499990

4 0 1 2 3 193 193 193
}

{ OFF
4 1 4
52.500000 74.500000 0.500010
53.500000 74.500000 0.500010
53.500000 75.500000 0.500010
52.500000 75.500000 0.500010

4 0 1 2 3 193 193 193
}

{ OFF
4 1 4
52.500000 75.500000 -0.499990
53.500000 75.500000 -0.499990
53.500000 76.500000 -0.499990
52.500000 76.500000 -0.499990

4 0 1 2 3 193 193 193
}

{ OFF
4 1 4
52.500000 75.500000 0.500010
53.500000 75.500000 0.500010
53.500000 76.500000 0.500010
52.500000 76.500000 0.500010

4 0 1 2 3 193 193 193
}

{ OFF
4 1 4
52.500000 76.500000 -0.499990
53.500000 76.500000 -0.499990
53.500000 77.500000 -0.499990
52.500000 77.500000 -0.499990

4 0 1 2 3 185 185 185
}

{ OFF
4 1 4
52.500000 76.500000 0.500010
53.500000 76.500000 0.500010
53.500000 77.500000 0.500010
52.500000 77.500000 0.500010

4 0 1 2 3 185 185 185
}

{ OFF
4 1 4
52.500000 77.500000 -0.499990
53.500000 77.500000 -0.499990
53.500000 78.500000 -0.499990
52.500000 78.500000 -0.499990

4 0 1 2 3 185 185 185
}

{ OFF
4 1 4
52.500000 77.500000 0.500010
53.500000 77.500000 0.500010
53.500000 78.500000 0.500010
52.500000 78.500000 0.500010

4 0 1 2 3 185 185 185
}

{ OFF
4 1 4
52.500000 78.500000 -0.499990
53.500000 78.500000 -0.499990
53.500000 79.500000 -0.499990
52.500000 79.500000 -0.499990

4 0 1 2 3 104 104 104
}

{ OFF
4 1 4
52.500000 78.500000 0.500010
53.500000 78.500000 0.500010
53.500000 79.500000 0.500010
52.500000 79.500000 0.500010

4 0 1 2 3 104 104 104
}

{ OFF
4 1 4
52.500000 79.500000 -0.499990
53.500000 79.500000 -0.499990
53.500000 80.500000 -0.499990
52.500000 80.500000 -0.499990

4 0 1 2 3 77 77 77
}

{ OFF
4 1 4
52.500000 79.500000 0.500010
53.500000 79.500000 0.500010
53.500000 80.500000 0.500010
52.500000 80.500000 0.500010

4 0 1 2 3 77 77 77
}

{ OFF
4 1 4
52.500000 80.500000 -0.499990
53.500000 80.500000 -0.499990
53.500000 81.500000 -0.499990
52.500000 81.500000 -0.499990

4 0 1 2 3 233 233 233
}

{ OFF
4 1 4
52.500000 80.500000 0.500010
53.500000 80.500000 0.500010
53.500000 81.500000 0.500010
52.500000 81.500000 0.500010

4 0 1 2 3 233 233 233
}

{ OFF
4 1 4
52.500011 81.500000 -0.500000
52.500011 82.500000 -0.500000
52.500011 82.500000 0.500000
52.500011 81.500000 0.500000

4 0 1 2 3 116 116 116
}

{ OFF
4 1 4
52.500000 81.500000 -0.499990
53.500000 81.500000 -0.499990
53.500000 82.500000 -0.499990
52.500000 82.500000 -0.499990

4 0 1 2 3 116 116 116
}

{ OFF
4 1 4
52.500000 82.500008 -0.500000
53.500000 82.500008 -0.500000
53.500000 82.500008 0.500000
52.500000 82.500008 0.500000

4 0 1 2 3 116 116 116
}

{ OFF
4 1 4
52.500000 81.500000 0.500010
53.500000 81.500000 0.500010
53.500000 82.500000 0.500010
52.500000 82.500000 0.500010

4 0 1 2 3 116 116 116
}

{ OFF
4 1 4
53.500011 37.500000 -0.500000
53.500011 38.500000 -0.500000
53.500011 38.500000 0.500000
53.500011 37.500000 0.500000

4 0 1 2 3 233 233 233
}

{ OFF
4 1 4
53.500000 37.500011 -0.500000
54.500000 37.500011 -0.500000
54.500000 37.500011 0.500000
53.500000 37.500011 0.500000

4 0 1 2 3 233 233 233
}

{ OFF
4 1 4
53.500000 37.500000 -0.499990
54.500000 37.500000 -0.499990
54.500000 38.500000 -0.499990
53.500000 38.500000 -0.499990

4 0 1 2 3 233 233 233
}

{ OFF
4 1 4
53.500000 37.500000 0.500010
54.500000 37.500000 0.500010
54.500000 38.500000 0.500010
53.500000 38.500000 0.500010

4 0 1 2 3 233 233 233
}

{ OFF
4 1 4
53.500000 38.500000 -0.499990
54.500000 38.500000 -0.499990
54.500000 39.500000 -0.499990
53.500000 39.500000 -0.499990

4 0 1 2 3 77 77 77
}

{ OFF
4 1 4
53.500000 38.500000 0.500010
54.500000 38.500000 0.500010
54.500000 39.500000 0.500010
53.500000 39.500000 0.500010

4 0 1 2 3 77 77 77
}

{ OFF
4 1 4
53.500000 39.500000 -0.499990
54.500000 39.500000 -0.499990
54.500000 40.500000 -0.499990
53.500000 40.500000 -0.499990

4 0 1 2 3 104 104 104
}

{ OFF
4 1 4
53.500000 39.500000 0.500010
54.500000 39.500000 0.500010
54.500000 40.500000 0.500010
53.500000 40.500000 0.500010

4 0 1 2 3 104 104 104
}

{ OFF
4 1 4
53.500000 40.500000 -0.499990
54.500000 40.500000 -0.499990
54.500000 41.500000 -0.499990
53.500000 41.500000 -0.499990

4 0 1 2 3 185 185 185
}

{ OFF
4 1 4
53.500000 40.500000 0.500010
54.500000 40.500000 0.500010
54.500000 41.500000 0.500010
53.500000 41.500000 0.500010

4 0 1 2 3 185 185 185
}

{ OFF
4 1 4
53.500000 41.500000 -0.499990
54.500000 41.500000 -0.499990
54.500000 42.500000 -0.499990
53.500000 42.500000 -0.499990

4 0 1 2 3 193 193 193
}

{ OFF
4 1 4
53.500000 41.500000 0.500010
54.500000 41.500000 0.500010
54.500000 42.500000 0.500010
53.500000 42.500000 0.500010

4 0 1 2 3 193 193 193
}

{ OFF
4 1 4
53.500000 42.500000 -0.499990
54.500000 42.500000 -0.499990
54.500000 43.500000 -0.499990
53.500000 43.500000 -0.499990

4 0 1 2 3 193 193 193
}

{ OFF
4 1 4
53.500000 42.500000 0.500010
54.500000 42.500000 0.500010
54.500000 43.500000 0.500010
53.500000 43.500000 0.500010

4 0 1 2 3 193 193 193
}

{ OFF
4 1 4
53.500000 43.500000 -0.499990
54.500000 43.500000 -0.499990
54.500000 44.500000 -0.499990
53.500000 44.500000 -0.499990

4 0 1 2 3 193 193 193
}

{ OFF
4 1 4
53.500000 43.500000 0.500010
54.500000 43.500000 0.500010
54.500000 44.500000 0.500010
53.500000 44.500000 0.500010

4 0 1 2 3 193 193 193
}

{ OFF
4 1 4
53.500000 44.500000 -0.499990
54.500000 44.500000 -0.499990
54.500000 45.500000 -0.499990
53.500000 45.500000 -0.499990

4 0 1 2 3 193 193 193
}

{ OFF
4 1 4
53.500000 44.500000 0.500010
54.500000 44.500000 0.500010
54.500000 45.500000 0.500010
53.500000 45.500000 0.500010

4 0 1 2 3 193 193 193
}

{ OFF
4 1 4
53.500000 45.500000 -0.499990
54.500000 45.500000 -0.499990
54.500000 46.500000 -0.499990
53.500000 46.500000 -0.499990

4 0 1 2 3 193 193 193
}

{ OFF
4 1 4
53.500000 45.500000 0.500010
54.500000 45.500000 0.500010
54.500000 46.500000 0.500010
53.500000 46.500000 0.500010

4 0 1 2 3 193 193 193
}

{ OFF
4 1 4
53.500000 46.500000 -0.499990
54.500000 46.500000 -0.499990
54.500000 47.500000 -0.499990
53.500000 47.500000 -0.499990

4 0 1 2 3 193 193 193
}

{ OFF
4 1 4
53.500000 46.500000 0.500010
54.500000 46.500000 0.500010
54.500000 47.500000 0.500010
53.500000 47.500000 0.500010

4 0 1 2 3 193 193 193
}

{ OFF
4 1 4
53.500000 47.500000 -0.499990
54.500000 47.500000 -0.499990
54.500000 48.500000 -0.499990
53.500000 48.500000 -0.499990

4 0 1 2 3 193 193 193
}

{ OFF
4 1 4
53.500000 47.500000 0.500010
54.500000 47.500000 0.500010
54.500000 48.500000 0.500010
53.500000 48.500000 0.500010

4 0 1 2 3 193 193 193
}

{ OFF
4 1 4
53.500000 48.500000 -0.499990
54.500000 48.500000 -0.499990
54.500000 49.500000 -0.499990
53.500000 49.500000 -0.499990

4 0 1 2 3 193 193 193
}

{ OFF
4 1 4
53.500000 48.500000 0.500010
54.500000 48.500000 0.500010
54.500000 49.500000 0.500010
53.500000 49.500000 0.500010

4 0 1 2 3 193 193 193
}

{ OFF
4 1 4
53.500000 49.500000 -0.499990
54.500000 49.500000 -0.499990
54.500000 50.500000 -0.499990
53.500000 50.500000 -0.499990

4 0 1 2 3 193 193 193
}

{ OFF
4 1 4
53.500000 49.500000 0.500010
54.500000 49.500000 0.500010
54.500000 50.500000 0.500010
53.500000 50.500000 0.500010

4 0 1 2 3 193 193 193
}

{ OFF
4 1 4
53.500000 50.500000 -0.499990
54.500000 50.500000 -0.499990
54.500000 51.500000 -0.499990
53.500000 51.500000 -0.499990

4 0 1 2 3 193 193 193
}

{ OFF
4 1 4
53.500000 50.500000 0.500010
54.500000 50.500000 0.500010
54.500000 51.500000 0.500010
53.500000 51.500000 0.500010

4 0 1 2 3 193 193 193
}

{ OFF
4 1 4
53.500000 51.500000 -0.499990
54.500000 51.500000 -0.499990
54.500000 52.500000 -0.499990
53.500000 52.500000 -0.499990

4 0 1 2 3 193 193 193
}

{ OFF
4 1 4
53.500000 51.500000 0.500010
54.500000 51.500000 0.500010
54.500000 52.500000 0.500010
53.500000 52.500000 0.500010

4 0 1 2 3 193 193 193
}

{ OFF
4 1 4
53.500000 52.500000 -0.499990
54.500000 52.500000 -0.499990
54.500000 53.500000 -0.499990
53.500000 53.500000 -0.499990

4 0 1 2 3 193 193 193
}

{ OFF
4 1 4
53.500000 52.500000 0.500010
54.500000 52.500000 0.500010
54.500000 53.500000 0.500010
53.500000 53.500000 0.500010

4 0 1 2 3 193 193 193
}

{ OFF
4 1 4
53.500000 53.500000 -0.499990
54.500000 53.500000 -0.499990
54.500000 54.500000 -0.499990
53.500000 54.500000 -0.499990

4 0 1 2 3 193 193 193
}

{ OFF
4 1 4
53.500000 53.500000 0.500010
54.500000 53.500000 0.500010
54.500000 54.500000 0.500010
53.500000 54.500000 0.500010

4 0 1 2 3 193 193 193
}

{ OFF
4 1 4
53.500000 54.500000 -0.499990
54.500000 54.500000 -0.499990
54.500000 55.500000 -0.499990
53.500000 55.500000 -0.499990

4 0 1 2 3 193 193 193
}

{ OFF
4 1 4
53.500000 54.500000 0.500010
54.500000 54.500000 0.500010
54.500000 55.500000 0.500010
53.500000 55.500000 0.500010

4 0 1 2 3 193 193 193
}

{ OFF
4 1 4
53.500000 55.500000 -0.499990
54.500000 55.500000 -0.499990
54.500000 56.500000 -0.499990
53.500000 56.500000 -0.499990

4 0 1 2 3 193 193 193
}

{ OFF
4 1 4
53.500000 55.500000 0.500010
54.500000 55.500000 0.500010
54.500000 56.500000 0.500010
53.500000 56.500000 0.500010

4 0 1 2 3 193 193 193
}

{ OFF
4 1 4
53.500000 56.500000 -0.499990
54.500000 56.500000 -0.499990
54.500000 57.500000 -0.499990
53.500000 57.500000 -0.499990

4 0 1 2 3 193 193 193
}

{ OFF
4 1 4
53.500000 56.500000 0.500010
54.500000 56.500000 0.500010
54.500000 57.500000 0.500010
53.500000 57.500000 0.500010

4 0 1 2 3 193 193 193
}

{ OFF
4 1 4
53.500000 57.500000 -0.499990
54.500000 57.500000 -0.499990
54.500000 58.500000 -0.499990
53.500000 58.500000 -0.499990

4 0 1 2 3 193 193 193
}

{ OFF
4 1 4
53.500000 57.500000 0.500010
54.500000 57.500000 0.500010
54.500000 58.500000 0.500010
53.500000 58.500000 0.500010

4 0 1 2 3 193 193 193
}

{ OFF
4 1 4
53.500000 58.500000 -0.499990
54.500000 58.500000 -0.499990
54.500000 59.500000 -0.499990
53.500000 59.500000 -0.499990

4 0 1 2 3 193 193 193
}

{ OFF
4 1 4
53.500000 58.500000 0.500010
54.500000 58.500000 0.500010
54.500000 59.500000 0.500010
53.500000 59.500000 0.500010

4 0 1 2 3 193 193 193
}

{ OFF
4 1 4
53.500000 59.500000 -0.499990
54.500000 59.500000 -0.499990
54.500000 60.500000 -0.499990
53.500000 60.500000 -0.499990

4 0 1 2 3 193 193 193
}

{ OFF
4 1 4
53.500000 59.500000 0.500010
54.500000 59.500000 0.500010
54.500000 60.500000 0.500010
53.500000 60.500000 0.500010

4 0 1 2 3 193 193 193
}

{ OFF
4 1 4
53.500000 60.500000 -0.499990
54.500000 60.500000 -0.499990
54.500000 61.500000 -0.499990
53.500000 61.500000 -0.499990

4 0 1 2 3 193 193 193
}

{ OFF
4 1 4
53.500000 60.500000 0.500010
54.500000 60.500000 0.500010
54.500000 61.500000 0.500010
53.500000 61.500000 0.500010

4 0 1 2 3 193 193 193
}

{ OFF
4 1 4
53.500000 61.500000 -0.499990
54.500000 61.500000 -0.499990
54.500000 62.500000 -0.499990
53.500000 62.500000 -0.499990

4 0 1 2 3 193 193 193
}

{ OFF
4 1 4
53.500000 61.500000 0.500010
54.500000 61.500000 0.500010
54.500000 62.500000 0.500010
53.500000 62.500000 0.500010

4 0 1 2 3 193 193 193
}

{ OFF
4 1 4
53.500000 62.500000 -0.499990
54.500000 62.500000 -0.499990
54.500000 63.500000 -0.499990
53.500000 63.500000 -0.499990

4 0 1 2 3 193 193 193
}

{ OFF
4 1 4
53.500000 62.500000 0.500010
54.500000 62.500000 0.500010
54.500000 63.500000 0.500010
53.500000 63.500000 0.500010

4 0 1 2 3 193 193 193
}

{ OFF
4 1 4
53.500000 63.500000 -0.499990
54.500000 63.500000 -0.499990
54.500000 64.500000 -0.499990
53.500000 64.500000 -0.499990

4 0 1 2 3 193 193 193
}

{ OFF
4 1 4
53.500000 63.500000 0.500010
54.500000 63.500000 0.500010
54.500000 64.500000 0.500010
53.500000 64.500000 0.500010

4 0 1 2 3 193 193 193
}

{ OFF
4 1 4
53.500000 64.500000 -0.499990
54.500000 64.500000 -0.499990
54.500000 65.500000 -0.499990
53.500000 65.500000 -0.499990

4 0 1 2 3 193 193 193
}

{ OFF
4 1 4
53.500000 64.500000 0.500010
54.500000 64.500000 0.500010
54.500000 65.500000 0.500010
53.500000 65.500000 0.500010

4 0 1 2 3 193 193 193
}

{ OFF
4 1 4
53.500000 65.500000 -0.499990
54.500000 65.500000 -0.499990
54.500000 66.500000 -0.499990
53.500000 66.500000 -0.499990

4 0 1 2 3 193 193 193
}

{ OFF
4 1 4
53.500000 65.500000 0.500010
54.500000 65.500000 0.500010
54.500000 66.500000 0.500010
53.500000 66.500000 0.500010

4 0 1 2 3 193 193 193
}

{ OFF
4 1 4
53.500000 66.500000 -0.499990
54.500000 66.500000 -0.499990
54.500000 67.500000 -0.499990
53.500000 67.500000 -0.499990

4 0 1 2 3 193 193 193
}

{ OFF
4 1 4
53.500000 66.500000 0.500010
54.500000 66.500000 0.500010
54.500000 67.500000 0.500010
53.500000 67.500000 0.500010

4 0 1 2 3 193 193 193
}

{ OFF
4 1 4
53.500000 67.500000 -0.499990
54.500000 67.500000 -0.499990
54.500000 68.500000 -0.499990
53.500000 68.500000 -0.499990

4 0 1 2 3 193 193 193
}

{ OFF
4 1 4
53.500000 67.500000 0.500010
54.500000 67.500000 0.500010
54.500000 68.500000 0.500010
53.500000 68.500000 0.500010

4 0 1 2 3 193 193 193
}

{ OFF
4 1 4
53.500000 68.500000 -0.499990
54.500000 68.500000 -0.499990
54.500000 69.500000 -0.499990
53.500000 69.500000 -0.499990

4 0 1 2 3 193 193 193
}

{ OFF
4 1 4
53.500000 68.500000 0.500010
54.500000 68.500000 0.500010
54.500000 69.500000 0.500010
53.500000 69.500000 0.500010

4 0 1 2 3 193 193 193
}

{ OFF
4 1 4
53.500000 69.500000 -0.499990
54.500000 69.500000 -0.499990
54.500000 70.500000 -0.499990
53.500000 70.500000 -0.499990

4 0 1 2 3 193 193 193
}

{ OFF
4 1 4
53.500000 69.500000 0.500010
54.500000 69.500000 0.500010
54.500000 70.500000 0.500010
53.500000 70.500000 0.500010

4 0 1 2 3 193 193 193
}

{ OFF
4 1 4
53.500000 70.500000 -0.499990
54.500000 70.500000 -0.499990
54.500000 71.500000 -0.499990
53.500000 71.500000 -0.499990

4 0 1 2 3 193 193 193
}

{ OFF
4 1 4
53.500000 70.500000 0.500010
54.500000 70.500000 0.500010
54.500000 71.500000 0.500010
53.500000 71.500000 0.500010

4 0 1 2 3 193 193 193
}

{ OFF
4 1 4
53.500000 71.500000 -0.499990
54.500000 71.500000 -0.499990
54.500000 72.500000 -0.499990
53.500000 72.500000 -0.499990

4 0 1 2 3 193 193 193
}

{ OFF
4 1 4
53.500000 71.500000 0.500010
54.500000 71.500000 0.500010
54.500000 72.500000 0.500010
53.500000 72.500000 0.500010

4 0 1 2 3 193 193 193
}

{ OFF
4 1 4
53.500000 72.500000 -0.499990
54.500000 72.500000 -0.499990
54.500000 73.500000 -0.499990
53.500000 73.500000 -0.499990

4 0 1 2 3 193 193 193
}

{ OFF
4 1 4
53.500000 72.500000 0.500010
54.500000 72.500000 0.500010
54.500000 73.500000 0.500010
53.500000 73.500000 0.500010

4 0 1 2 3 193 193 193
}

{ OFF
4 1 4
53.500000 73.500000 -0.499990
54.500000 73.500000 -0.499990
54.500000 74.500000 -0.499990
53.500000 74.500000 -0.499990

4 0 1 2 3 193 193 193
}

{ OFF
4 1 4
53.500000 73.500000 0.500010
54.500000 73.500000 0.500010
54.500000 74.500000 0.500010
53.500000 74.500000 0.500010

4 0 1 2 3 193 193 193
}

{ OFF
4 1 4
53.500000 74.500000 -0.499990
54.500000 74.500000 -0.499990
54.500000 75.500000 -0.499990
53.500000 75.500000 -0.499990

4 0 1 2 3 193 193 193
}

{ OFF
4 1 4
53.500000 74.500000 0.500010
54.500000 74.500000 0.500010
54.500000 75.500000 0.500010
53.500000 75.500000 0.500010

4 0 1 2 3 193 193 193
}

{ OFF
4 1 4
53.500000 75.500000 -0.499990
54.500000 75.500000 -0.499990
54.500000 76.500000 -0.499990
53.500000 76.500000 -0.499990

4 0 1 2 3 193 193 193
}

{ OFF
4 1 4
53.500000 75.500000 0.500010
54.500000 75.500000 0.500010
54.500000 76.500000 0.500010
53.500000 76.500000 0.500010

4 0 1 2 3 193 193 193
}

{ OFF
4 1 4
53.500000 76.500000 -0.499990
54.500000 76.500000 -0.499990
54.500000 77.500000 -0.499990
53.500000 77.500000 -0.499990

4 0 1 2 3 193 193 193
}

{ OFF
4 1 4
53.500000 76.500000 0.500010
54.500000 76.500000 0.500010
54.500000 77.500000 0.500010
53.500000 77.500000 0.500010

4 0 1 2 3 193 193 193
}

{ OFF
4 1 4
53.500000 77.500000 -0.499990
54.500000 77.500000 -0.499990
54.500000 78.500000 -0.499990
53.500000 78.500000 -0.499990

4 0 1 2 3 193 193 193
}

{ OFF
4 1 4
53.500000 77.500000 0.500010
54.500000 77.500000 0.500010
54.500000 78.500000 0.500010
53.500000 78.500000 0.500010

4 0 1 2 3 193 193 193
}

{ OFF
4 1 4
53.500000 78.500000 -0.499990
54.500000 78.500000 -0.499990
54.500000 79.500000 -0.499990
53.500000 79.500000 -0.499990

4 0 1 2 3 185 185 185
}

{ OFF
4 1 4
53.500000 78.500000 0.500010
54.500000 78.500000 0.500010
54.500000 79.500000 0.500010
53.500000 79.500000 0.500010

4 0 1 2 3 185 185 185
}

{ OFF
4 1 4
53.500000 79.500000 -0.499990
54.500000 79.500000 -0.499990
54.500000 80.500000 -0.499990
53.500000 80.500000 -0.499990

4 0 1 2 3 104 104 104
}

{ OFF
4 1 4
53.500000 79.500000 0.500010
54.500000 79.500000 0.500010
54.500000 80.500000 0.500010
53.500000 80.500000 0.500010

4 0 1 2 3 104 104 104
}

{ OFF
4 1 4
53.500000 80.500000 -0.499990
54.500000 80.500000 -0.499990
54.500000 81.500000 -0.499990
53.500000 81.500000 -0.499990

4 0 1 2 3 77 77 77
}

{ OFF
4 1 4
53.500000 80.500000 0.500010
54.500000 80.500000 0.500010
54.500000 81.500000 0.500010
53.500000 81.500000 0.500010

4 0 1 2 3 77 77 77
}

{ OFF
4 1 4
53.500000 81.500000 -0.499990
54.500000 81.500000 -0.499990
54.500000 82.500000 -0.499990
53.500000 82.500000 -0.499990

4 0 1 2 3 233 233 233
}

{ OFF
4 1 4
53.500000 82.500008 -0.500000
54.500000 82.500008 -0.500000
54.500000 82.500008 0.500000
53.500000 82.500008 0.500000

4 0 1 2 3 233 233 233
}

{ OFF
4 1 4
53.500000 81.500000 0.500010
54.500000 81.500000 0.500010
54.500000 82.500000 0.500010
53.500000 82.500000 0.500010

4 0 1 2 3 233 233 233
}

{ OFF
4 1 4
54.500000 37.500011 -0.500000
55.500000 37.500011 -0.500000
55.500000 37.500011 0.500000
54.500000 37.500011 0.500000

4 0 1 2 3 26 26 26
}

{ OFF
4 1 4
54.500000 37.500000 -0.499990
55.500000 37.500000 -0.499990
55.500000 38.500000 -0.499990
54.500000 38.500000 -0.499990

4 0 1 2 3 26 26 26
}

{ OFF
4 1 4
54.500000 37.500000 0.500010
55.500000 37.500000 0.500010
55.500000 38.500000 0.500010
54.500000 38.500000 0.500010

4 0 1 2 3 26 26 26
}

{ OFF
4 1 4
54.500000 38.500000 -0.499990
55.500000 38.500000 -0.499990
55.500000 39.500000 -0.499990
54.500000 39.500000 -0.499990

4 0 1 2 3 104 104 104
}

{ OFF
4 1 4
54.500000 38.500000 0.500010
55.500000 38.500000 0.500010
55.500000 39.500000 0.500010
54.500000 39.500000 0.500010

4 0 1 2 3 104 104 104
}

{ OFF
4 1 4
54.500000 39.500000 -0.499990
55.500000 39.500000 -0.499990
55.500000 40.500000 -0.499990
54.500000 40.500000 -0.499990

4 0 1 2 3 185 185 185
}

{ OFF
4 1 4
54.500000 39.500000 0.500010
55.500000 39.500000 0.500010
55.500000 40.500000 0.500010
54.500000 40.500000 0.500010

4 0 1 2 3 185 185 185
}

{ OFF
4 1 4
54.500000 40.500000 -0.499990
55.500000 40.500000 -0.499990
55.500000 41.500000 -0.499990
54.500000 41.500000 -0.499990

4 0 1 2 3 193 193 193
}

{ OFF
4 1 4
54.500000 40.500000 0.500010
55.500000 40.500000 0.500010
55.500000 41.500000 0.500010
54.500000 41.500000 0.500010

4 0 1 2 3 193 193 193
}

{ OFF
4 1 4
54.500000 41.500000 -0.499990
55.500000 41.500000 -0.499990
55.500000 42.500000 -0.499990
54.500000 42.500000 -0.499990

4 0 1 2 3 193 193 193
}

{ OFF
4 1 4
54.500000 41.500000 0.500010
55.500000 41.500000 0.500010
55.500000 42.500000 0.500010
54.500000 42.500000 0.500010

4 0 1 2 3 193 193 193
}

{ OFF
4 1 4
54.500000 42.500000 -0.499990
55.500000 42.500000 -0.499990
55.500000 43.500000 -0.499990
54.500000 43.500000 -0.499990

4 0 1 2 3 193 193 193
}

{ OFF
4 1 4
54.500000 42.500000 0.500010
55.500000 42.500000 0.500010
55.500000 43.500000 0.500010
54.500000 43.500000 0.500010

4 0 1 2 3 193 193 193
}

{ OFF
4 1 4
54.500000 43.500000 -0.499990
55.500000 43.500000 -0.499990
55.500000 44.500000 -0.499990
54.500000 44.500000 -0.499990

4 0 1 2 3 193 193 193
}

{ OFF
4 1 4
54.500000 43.500000 0.500010
55.500000 43.500000 0.500010
55.500000 44.500000 0.500010
54.500000 44.500000 0.500010

4 0 1 2 3 193 193 193
}

{ OFF
4 1 4
54.500000 44.500000 -0.499990
55.500000 44.500000 -0.499990
55.500000 45.500000 -0.499990
54.500000 45.500000 -0.499990

4 0 1 2 3 193 193 193
}

{ OFF
4 1 4
54.500000 44.500000 0.500010
55.500000 44.500000 0.500010
55.500000 45.500000 0.500010
54.500000 45.500000 0.500010

4 0 1 2 3 193 193 193
}

{ OFF
4 1 4
54.500000 45.500000 -0.499990
55.500000 45.500000 -0.499990
55.500000 46.500000 -0.499990
54.500000 46.500000 -0.499990

4 0 1 2 3 193 193 193
}

{ OFF
4 1 4
54.500000 45.500000 0.500010
55.500000 45.500000 0.500010
55.500000 46.500000 0.500010
54.500000 46.500000 0.500010

4 0 1 2 3 193 193 193
}

{ OFF
4 1 4
54.500000 46.500000 -0.499990
55.500000 46.500000 -0.499990
55.500000 47.500000 -0.499990
54.500000 47.500000 -0.499990

4 0 1 2 3 193 193 193
}

{ OFF
4 1 4
54.500000 46.500000 0.500010
55.500000 46.500000 0.500010
55.500000 47.500000 0.500010
54.500000 47.500000 0.500010

4 0 1 2 3 193 193 193
}

{ OFF
4 1 4
54.500000 47.500000 -0.499990
55.500000 47.500000 -0.499990
55.500000 48.500000 -0.499990
54.500000 48.500000 -0.499990

4 0 1 2 3 193 193 193
}

{ OFF
4 1 4
54.500000 47.500000 0.500010
55.500000 47.500000 0.500010
55.500000 48.500000 0.500010
54.500000 48.500000 0.500010

4 0 1 2 3 193 193 193
}

{ OFF
4 1 4
54.500000 48.500000 -0.499990
55.500000 48.500000 -0.499990
55.500000 49.500000 -0.499990
54.500000 49.500000 -0.499990

4 0 1 2 3 193 193 193
}

{ OFF
4 1 4
54.500000 48.500000 0.500010
55.500000 48.500000 0.500010
55.500000 49.500000 0.500010
54.500000 49.500000 0.500010

4 0 1 2 3 193 193 193
}

{ OFF
4 1 4
54.500000 49.500000 -0.499990
55.500000 49.500000 -0.499990
55.500000 50.500000 -0.499990
54.500000 50.500000 -0.499990

4 0 1 2 3 193 193 193
}

{ OFF
4 1 4
54.500000 49.500000 0.500010
55.500000 49.500000 0.500010
55.500000 50.500000 0.500010
54.500000 50.500000 0.500010

4 0 1 2 3 193 193 193
}

{ OFF
4 1 4
54.500000 50.500000 -0.499990
55.500000 50.500000 -0.499990
55.500000 51.500000 -0.499990
54.500000 51.500000 -0.499990

4 0 1 2 3 193 193 193
}

{ OFF
4 1 4
54.500000 50.500000 0.500010
55.500000 50.500000 0.500010
55.500000 51.500000 0.500010
54.500000 51.500000 0.500010

4 0 1 2 3 193 193 193
}

{ OFF
4 1 4
54.500000 51.500000 -0.499990
55.500000 51.500000 -0.499990
55.500000 52.500000 -0.499990
54.500000 52.500000 -0.499990

4 0 1 2 3 193 193 193
}

{ OFF
4 1 4
54.500000 51.500000 0.500010
55.500000 51.500000 0.500010
55.500000 52.500000 0.500010
54.500000 52.500000 0.500010

4 0 1 2 3 193 193 193
}

{ OFF
4 1 4
54.500000 52.500000 -0.499990
55.500000 52.500000 -0.499990
55.500000 53.500000 -0.499990
54.500000 53.500000 -0.499990

4 0 1 2 3 193 193 193
}

{ OFF
4 1 4
54.500000 52.500000 0.500010
55.500000 52.500000 0.500010
55.500000 53.500000 0.500010
54.500000 53.500000 0.500010

4 0 1 2 3 193 193 193
}

{ OFF
4 1 4
54.500000 53.500000 -0.499990
55.500000 53.500000 -0.499990
55.500000 54.500000 -0.499990
54.500000 54.500000 -0.499990

4 0 1 2 3 193 193 193
}

{ OFF
4 1 4
54.500000 53.500000 0.500010
55.500000 53.500000 0.500010
55.500000 54.500000 0.500010
54.500000 54.500000 0.500010

4 0 1 2 3 193 193 193
}

{ OFF
4 1 4
54.500000 54.500000 -0.499990
55.500000 54.500000 -0.499990
55.500000 55.500000 -0.499990
54.500000 55.500000 -0.499990

4 0 1 2 3 193 193 193
}

{ OFF
4 1 4
54.500000 54.500000 0.500010
55.500000 54.500000 0.500010
55.500000 55.500000 0.500010
54.500000 55.500000 0.500010

4 0 1 2 3 193 193 193
}

{ OFF
4 1 4
54.500000 55.500000 -0.499990
55.500000 55.500000 -0.499990
55.500000 56.500000 -0.499990
54.500000 56.500000 -0.499990

4 0 1 2 3 193 193 193
}

{ OFF
4 1 4
54.500000 55.500000 0.500010
55.500000 55.500000 0.500010
55.500000 56.500000 0.500010
54.500000 56.500000 0.500010

4 0 1 2 3 193 193 193
}

{ OFF
4 1 4
54.500000 56.500000 -0.499990
55.500000 56.500000 -0.499990
55.500000 57.500000 -0.499990
54.500000 57.500000 -0.499990

4 0 1 2 3 193 193 193
}

{ OFF
4 1 4
54.500000 56.500000 0.500010
55.500000 56.500000 0.500010
55.500000 57.500000 0.500010
54.500000 57.500000 0.500010

4 0 1 2 3 193 193 193
}

{ OFF
4 1 4
54.500000 57.500000 -0.499990
55.500000 57.500000 -0.499990
55.500000 58.500000 -0.499990
54.500000 58.500000 -0.499990

4 0 1 2 3 193 193 193
}

{ OFF
4 1 4
54.500000 57.500000 0.500010
55.500000 57.500000 0.500010
55.500000 58.500000 0.500010
54.500000 58.500000 0.500010

4 0 1 2 3 193 193 193
}

{ OFF
4 1 4
54.500000 58.500000 -0.499990
55.500000 58.500000 -0.499990
55.500000 59.500000 -0.499990
54.500000 59.500000 -0.499990

4 0 1 2 3 193 193 193
}

{ OFF
4 1 4
54.500000 58.500000 0.500010
55.500000 58.500000 0.500010
55.500000 59.500000 0.500010
54.500000 59.500000 0.500010

4 0 1 2 3 193 193 193
}

{ OFF
4 1 4
54.500000 59.500000 -0.499990
55.500000 59.500000 -0.499990
55.500000 60.500000 -0.499990
54.500000 60.500000 -0.499990

4 0 1 2 3 193 193 193
}

{ OFF
4 1 4
54.500000 59.500000 0.500010
55.500000 59.500000 0.500010
55.500000 60.500000 0.500010
54.500000 60.500000 0.500010

4 0 1 2 3 193 193 193
}

{ OFF
4 1 4
54.500000 60.500000 -0.499990
55.500000 60.500000 -0.499990
55.500000 61.500000 -0.499990
54.500000 61.500000 -0.499990

4 0 1 2 3 193 193 193
}

{ OFF
4 1 4
54.500000 60.500000 0.500010
55.500000 60.500000 0.500010
55.500000 61.500000 0.500010
54.500000 61.500000 0.500010

4 0 1 2 3 193 193 193
}

{ OFF
4 1 4
54.500000 61.500000 -0.499990
55.500000 61.500000 -0.499990
55.500000 62.500000 -0.499990
54.500000 62.500000 -0.499990

4 0 1 2 3 193 193 193
}

{ OFF
4 1 4
54.500000 61.500000 0.500010
55.500000 61.500000 0.500010
55.500000 62.500000 0.500010
54.500000 62.500000 0.500010

4 0 1 2 3 193 193 193
}

{ OFF
4 1 4
54.500000 62.500000 -0.499990
55.500000 62.500000 -0.499990
55.500000 63.500000 -0.499990
54.500000 63.500000 -0.499990

4 0 1 2 3 193 193 193
}

{ OFF
4 1 4
54.500000 62.500000 0.500010
55.500000 62.500000 0.500010
55.500000 63.500000 0.500010
54.500000 63.500000 0.500010

4 0 1 2 3 193 193 193
}

{ OFF
4 1 4
54.500000 63.500000 -0.499990
55.500000 63.500000 -0.499990
55.500000 64.500000 -0.499990
54.500000 64.500000 -0.499990

4 0 1 2 3 193 193 193
}

{ OFF
4 1 4
54.500000 63.500000 0.500010
55.500000 63.500000 0.500010
55.500000 64.500000 0.500010
54.500000 64.500000 0.500010

4 0 1 2 3 193 193 193
}

{ OFF
4 1 4
54.500000 64.500000 -0.499990
55.500000 64.500000 -0.499990
55.500000 65.500000 -0.499990
54.500000 65.500000 -0.499990

4 0 1 2 3 193 193 193
}

{ OFF
4 1 4
54.500000 64.500000 0.500010
55.500000 64.500000 0.500010
55.500000 65.500000 0.500010
54.500000 65.500000 0.500010

4 0 1 2 3 193 193 193
}

{ OFF
4 1 4
54.500000 65.500000 -0.499990
55.500000 65.500000 -0.499990
55.500000 66.500000 -0.499990
54.500000 66.500000 -0.499990

4 0 1 2 3 193 193 193
}

{ OFF
4 1 4
54.500000 65.500000 0.500010
55.500000 65.500000 0.500010
55.500000 66.500000 0.500010
54.500000 66.500000 0.500010

4 0 1 2 3 193 193 193
}

{ OFF
4 1 4
54.500000 66.500000 -0.499990
55.500000 66.500000 -0.499990
55.500000 67.500000 -0.499990
54.500000 67.500000 -0.499990

4 0 1 2 3 193 193 193
}

{ OFF
4 1 4
54.500000 66.500000 0.500010
55.500000 66.500000 0.500010
55.500000 67.500000 0.500010
54.500000 67.500000 0.500010

4 0 1 2 3 193 193 193
}

{ OFF
4 1 4
54.500000 67.500000 -0.499990
55.500000 67.500000 -0.499990
55.500000 68.500000 -0.499990
54.500000 68.500000 -0.499990

4 0 1 2 3 193 193 193
}

{ OFF
4 1 4
54.500000 67.500000 0.500010
55.500000 67.500000 0.500010
55.500000 68.500000 0.500010
54.500000 68.500000 0.500010

4 0 1 2 3 193 193 193
}

{ OFF
4 1 4
54.500000 68.500000 -0.499990
55.500000 68.500000 -0.499990
55.500000 69.500000 -0.499990
54.500000 69.500000 -0.499990

4 0 1 2 3 193 193 193
}

{ OFF
4 1 4
54.500000 68.500000 0.500010
55.500000 68.500000 0.500010
55.500000 69.500000 0.500010
54.500000 69.500000 0.500010

4 0 1 2 3 193 193 193
}

{ OFF
4 1 4
54.500000 69.500000 -0.499990
55.500000 69.500000 -0.499990
55.500000 70.500000 -0.499990
54.500000 70.500000 -0.499990

4 0 1 2 3 193 193 193
}

{ OFF
4 1 4
54.500000 69.500000 0.500010
55.500000 69.500000 0.500010
55.500000 70.500000 0.500010
54.500000 70.500000 0.500010

4 0 1 2 3 193 193 193
}

{ OFF
4 1 4
54.500000 70.500000 -0.499990
55.500000 70.500000 -0.499990
55.500000 71.500000 -0.499990
54.500000 71.500000 -0.499990

4 0 1 2 3 193 193 193
}

{ OFF
4 1 4
54.500000 70.500000 0.500010
55.500000 70.500000 0.500010
55.500000 71.500000 0.500010
54.500000 71.500000 0.500010

4 0 1 2 3 193 193 193
}

{ OFF
4 1 4
54.500000 71.500000 -0.499990
55.500000 71.500000 -0.499990
55.500000 72.500000 -0.499990
54.500000 72.500000 -0.499990

4 0 1 2 3 193 193 193
}

{ OFF
4 1 4
54.500000 71.500000 0.500010
55.500000 71.500000 0.500010
55.500000 72.500000 0.500010
54.500000 72.500000 0.500010

4 0 1 2 3 193 193 193
}

{ OFF
4 1 4
54.500000 72.500000 -0.499990
55.500000 72.500000 -0.499990
55.500000 73.500000 -0.499990
54.500000 73.500000 -0.499990

4 0 1 2 3 193 193 193
}

{ OFF
4 1 4
54.500000 72.500000 0.500010
55.500000 72.500000 0.500010
55.500000 73.500000 0.500010
54.500000 73.500000 0.500010

4 0 1 2 3 193 193 193
}

{ OFF
4 1 4
54.500000 73.500000 -0.499990
55.500000 73.500000 -0.499990
55.500000 74.500000 -0.499990
54.500000 74.500000 -0.499990

4 0 1 2 3 193 193 193
}

{ OFF
4 1 4
54.500000 73.500000 0.500010
55.500000 73.500000 0.500010
55.500000 74.500000 0.500010
54.500000 74.500000 0.500010

4 0 1 2 3 193 193 193
}

{ OFF
4 1 4
54.500000 74.500000 -0.499990
55.500000 74.500000 -0.499990
55.500000 75.500000 -0.499990
54.500000 75.500000 -0.499990

4 0 1 2 3 193 193 193
}

{ OFF
4 1 4
54.500000 74.500000 0.500010
55.500000 74.500000 0.500010
55.500000 75.500000 0.500010
54.500000 75.500000 0.500010

4 0 1 2 3 193 193 193
}

{ OFF
4 1 4
54.500000 75.500000 -0.499990
55.500000 75.500000 -0.499990
55.500000 76.500000 -0.499990
54.500000 76.500000 -0.499990

4 0 1 2 3 193 193 193
}

{ OFF
4 1 4
54.500000 75.500000 0.500010
55.500000 75.500000 0.500010
55.500000 76.500000 0.500010
54.500000 76.500000 0.500010

4 0 1 2 3 193 193 193
}

{ OFF
4 1 4
54.500000 76.500000 -0.499990
55.500000 76.500000 -0.499990
55.500000 77.500000 -0.499990
54.500000 77.500000 -0.499990

4 0 1 2 3 193 193 193
}

{ OFF
4 1 4
54.500000 76.500000 0.500010
55.500000 76.500000 0.500010
55.500000 77.500000 0.500010
54.500000 77.500000 0.500010

4 0 1 2 3 193 193 193
}

{ OFF
4 1 4
54.500000 77.500000 -0.499990
55.500000 77.500000 -0.499990
55.500000 78.500000 -0.499990
54.500000 78.500000 -0.499990

4 0 1 2 3 193 193 193
}

{ OFF
4 1 4
54.500000 77.500000 0.500010
55.500000 77.500000 0.500010
55.500000 78.500000 0.500010
54.500000 78.500000 0.500010

4 0 1 2 3 193 193 193
}

{ OFF
4 1 4
54.500000 78.500000 -0.499990
55.500000 78.500000 -0.499990
55.500000 79.500000 -0.499990
54.500000 79.500000 -0.499990

4 0 1 2 3 193 193 193
}

{ OFF
4 1 4
54.500000 78.500000 0.500010
55.500000 78.500000 0.500010
55.500000 79.500000 0.500010
54.500000 79.500000 0.500010

4 0 1 2 3 193 193 193
}

{ OFF
4 1 4
54.500000 79.500000 -0.499990
55.500000 79.500000 -0.499990
55.500000 80.500000 -0.499990
54.500000 80.500000 -0.499990

4 0 1 2 3 185 185 185
}

{ OFF
4 1 4
54.500000 79.500000 0.500010
55.500000 79.500000 0.500010
55.500000 80.500000 0.500010
54.500000 80.500000 0.500010

4 0 1 2 3 185 185 185
}

{ OFF
4 1 4
54.500000 80.500000 -0.499990
55.500000 80.500000 -0.499990
55.500000 81.500000 -0.499990
54.500000 81.500000 -0.499990

4 0 1 2 3 104 104 104
}

{ OFF
4 1 4
54.500000 80.500000 0.500010
55.500000 80.500000 0.500010
55.500000 81.500000 0.500010
54.500000 81.500000 0.500010

4 0 1 2 3 104 104 104
}

{ OFF
4 1 4
54.500000 81.500000 -0.499990
55.500000 81.500000 -0.499990
55.500000 82.500000 -0.499990
54.500000 82.500000 -0.499990

4 0 1 2 3 26 26 26
}

{ OFF
4 1 4
54.500000 81.500000 0.500010
55.500000 81.500000 0.500010
55.500000 82.500000 0.500010
54.500000 82.500000 0.500010

4 0 1 2 3 26 26 26
}

{ OFF
4 1 4
54.500011 82.500000 -0.500000
54.500011 83.500000 -0.500000
54.500011 83.500000 0.500000
54.500011 82.500000 0.500000

4 0 1 2 3 233 233 233
}

{ OFF
4 1 4
54.500000 82.500000 -0.499990
55.500000 82.500000 -0.499990
55.500000 83.500000 -0.499990
54.500000 83.500000 -0.499990

4 0 1 2 3 233 233 233
}

{ OFF
4 1 4
54.500000 83.500008 -0.500000
55.500000 83.500008 -0.500000
55.500000 83.500008 0.500000
54.500000 83.500008 0.500000

4 0 1 2 3 233 233 233
}

{ OFF
4 1 4
54.500000 82.500000 0.500010
55.500000 82.500000 0.500010
55.500000 83.500000 0.500010
54.500000 83.500000 0.500010

4 0 1 2 3 233 233 233
}

{ OFF
4 1 4
55.500011 36.500000 -0.500000
55.500011 37.500000 -0.500000
55.500011 37.500000 0.500000
55.500011 36.500000 0.500000

4 0 1 2 3 26 26 26
}

{ OFF
4 1 4
55.500000 36.500011 -0.500000
56.500000 36.500011 -0.500000
56.500000 36.500011 0.500000
55.500000 36.500011 0.500000

4 0 1 2 3 26 26 26
}

{ OFF
4 1 4
55.500000 36.500000 -0.499990
56.500000 36.500000 -0.499990
56.500000 37.500000 -0.499990
55.500000 37.500000 -0.499990

4 0 1 2 3 26 26 26
}

{ OFF
4 1 4
55.500000 36.500000 0.500010
56.500000 36.500000 0.500010
56.500000 37.500000 0.500010
55.500000 37.500000 0.500010

4 0 1 2 3 26 26 26
}

{ OFF
4 1 4
55.500000 37.500000 -0.499990
56.500000 37.500000 -0.499990
56.500000 38.500000 -0.499990
55.500000 38.500000 -0.499990

4 0 1 2 3 104 104 104
}

{ OFF
4 1 4
55.500000 37.500000 0.500010
56.500000 37.500000 0.500010
56.500000 38.500000 0.500010
55.500000 38.500000 0.500010

4 0 1 2 3 104 104 104
}

{ OFF
4 1 4
55.500000 38.500000 -0.499990
56.500000 38.500000 -0.499990
56.500000 39.500000 -0.499990
55.500000 39.500000 -0.499990

4 0 1 2 3 185 185 185
}

{ OFF
4 1 4
55.500000 38.500000 0.500010
56.500000 38.500000 0.500010
56.500000 39.500000 0.500010
55.500000 39.500000 0.500010

4 0 1 2 3 185 185 185
}

{ OFF
4 1 4
55.500000 39.500000 -0.499990
56.500000 39.500000 -0.499990
56.500000 40.500000 -0.499990
55.500000 40.500000 -0.499990

4 0 1 2 3 193 193 193
}

{ OFF
4 1 4
55.500000 39.500000 0.500010
56.500000 39.500000 0.500010
56.500000 40.500000 0.500010
55.500000 40.500000 0.500010

4 0 1 2 3 193 193 193
}

{ OFF
4 1 4
55.500000 40.500000 -0.499990
56.500000 40.500000 -0.499990
56.500000 41.500000 -0.499990
55.500000 41.500000 -0.499990

4 0 1 2 3 193 193 193
}

{ OFF
4 1 4
55.500000 40.500000 0.500010
56.500000 40.500000 0.500010
56.500000 41.500000 0.500010
55.500000 41.500000 0.500010

4 0 1 2 3 193 193 193
}

{ OFF
4 1 4
55.500000 41.500000 -0.499990
56.500000 41.500000 -0.499990
56.500000 42.500000 -0.499990
55.500000 42.500000 -0.499990

4 0 1 2 3 193 193 193
}

{ OFF
4 1 4
55.500000 41.500000 0.500010
56.500000 41.500000 0.500010
56.500000 42.500000 0.500010
55.500000 42.500000 0.500010

4 0 1 2 3 193 193 193
}

{ OFF
4 1 4
55.500000 42.500000 -0.499990
56.500000 42.500000 -0.499990
56.500000 43.500000 -0.499990
55.500000 43.500000 -0.499990

4 0 1 2 3 193 193 193
}

{ OFF
4 1 4
55.500000 42.500000 0.500010
56.500000 42.500000 0.500010
56.500000 43.500000 0.500010
55.500000 43.500000 0.500010

4 0 1 2 3 193 193 193
}

{ OFF
4 1 4
55.500000 43.500000 -0.499990
56.500000 43.500000 -0.499990
56.500000 44.500000 -0.499990
55.500000 44.500000 -0.499990

4 0 1 2 3 193 193 193
}

{ OFF
4 1 4
55.500000 43.500000 0.500010
56.500000 43.500000 0.500010
56.500000 44.500000 0.500010
55.500000 44.500000 0.500010

4 0 1 2 3 193 193 193
}

{ OFF
4 1 4
55.500000 44.500000 -0.499990
56.500000 44.500000 -0.499990
56.500000 45.500000 -0.499990
55.500000 45.500000 -0.499990

4 0 1 2 3 193 193 193
}

{ OFF
4 1 4
55.500000 44.500000 0.500010
56.500000 44.500000 0.500010
56.500000 45.500000 0.500010
55.500000 45.500000 0.500010

4 0 1 2 3 193 193 193
}

{ OFF
4 1 4
55.500000 45.500000 -0.499990
56.500000 45.500000 -0.499990
56.500000 46.500000 -0.499990
55.500000 46.500000 -0.499990

4 0 1 2 3 193 193 193
}

{ OFF
4 1 4
55.500000 45.500000 0.500010
56.500000 45.500000 0.500010
56.500000 46.500000 0.500010
55.500000 46.500000 0.500010

4 0 1 2 3 193 193 193
}

{ OFF
4 1 4
55.500000 46.500000 -0.499990
56.500000 46.500000 -0.499990
56.500000 47.500000 -0.499990
55.500000 47.500000 -0.499990

4 0 1 2 3 193 193 193
}

{ OFF
4 1 4
55.500000 46.500000 0.500010
56.500000 46.500000 0.500010
56.500000 47.500000 0.500010
55.500000 47.500000 0.500010

4 0 1 2 3 193 193 193
}

{ OFF
4 1 4
55.500000 47.500000 -0.499990
56.500000 47.500000 -0.499990
56.500000 48.500000 -0.499990
55.500000 48.500000 -0.499990

4 0 1 2 3 193 193 193
}

{ OFF
4 1 4
55.500000 47.500000 0.500010
56.500000 47.500000 0.500010
56.500000 48.500000 0.500010
55.500000 48.500000 0.500010

4 0 1 2 3 193 193 193
}

{ OFF
4 1 4
55.500000 48.500000 -0.499990
56.500000 48.500000 -0.499990
56.500000 49.500000 -0.499990
55.500000 49.500000 -0.499990

4 0 1 2 3 193 193 193
}

{ OFF
4 1 4
55.500000 48.500000 0.500010
56.500000 48.500000 0.500010
56.500000 49.500000 0.500010
55.500000 49.500000 0.500010

4 0 1 2 3 193 193 193
}

{ OFF
4 1 4
55.500000 49.500000 -0.499990
56.500000 49.500000 -0.499990
56.500000 50.500000 -0.499990
55.500000 50.500000 -0.499990

4 0 1 2 3 193 193 193
}

{ OFF
4 1 4
55.500000 49.500000 0.500010
56.500000 49.500000 0.500010
56.500000 50.500000 0.500010
55.500000 50.500000 0.500010

4 0 1 2 3 193 193 193
}

{ OFF
4 1 4
55.500000 50.500000 -0.499990
56.500000 50.500000 -0.499990
56.500000 51.500000 -0.499990
55.500000 51.500000 -0.499990

4 0 1 2 3 193 193 193
}

{ OFF
4 1 4
55.500000 50.500000 0.500010
56.500000 50.500000 0.500010
56.500000 51.500000 0.500010
55.500000 51.500000 0.500010

4 0 1 2 3 193 193 193
}

{ OFF
4 1 4
55.500000 51.500000 -0.499990
56.500000 51.500000 -0.499990
56.500000 52.500000 -0.499990
55.500000 52.500000 -0.499990

4 0 1 2 3 193 193 193
}

{ OFF
4 1 4
55.500000 51.500000 0.500010
56.500000 51.500000 0.500010
56.500000 52.500000 0.500010
55.500000 52.500000 0.500010

4 0 1 2 3 193 193 193
}

{ OFF
4 1 4
55.500000 52.500000 -0.499990
56.500000 52.500000 -0.499990
56.500000 53.500000 -0.499990
55.500000 53.500000 -0.499990

4 0 1 2 3 193 193 193
}

{ OFF
4 1 4
55.500000 52.500000 0.500010
56.500000 52.500000 0.500010
56.500000 53.500000 0.500010
55.500000 53.500000 0.500010

4 0 1 2 3 193 193 193
}

{ OFF
4 1 4
55.500000 53.500000 -0.499990
56.500000 53.500000 -0.499990
56.500000 54.500000 -0.499990
55.500000 54.500000 -0.499990

4 0 1 2 3 193 193 193
}

{ OFF
4 1 4
55.500000 53.500000 0.500010
56.500000 53.500000 0.500010
56.500000 54.500000 0.500010
55.500000 54.500000 0.500010

4 0 1 2 3 193 193 193
}

{ OFF
4 1 4
55.500000 54.500000 -0.499990
56.500000 54.500000 -0.499990
56.500000 55.500000 -0.499990
55.500000 55.500000 -0.499990

4 0 1 2 3 193 193 193
}

{ OFF
4 1 4
55.500000 54.500000 0.500010
56.500000 54.500000 0.500010
56.500000 55.500000 0.500010
55.500000 55.500000 0.500010

4 0 1 2 3 193 193 193
}

{ OFF
4 1 4
55.500000 55.500000 -0.499990
56.500000 55.500000 -0.499990
56.500000 56.500000 -0.499990
55.500000 56.500000 -0.499990

4 0 1 2 3 193 193 193
}

{ OFF
4 1 4
55.500000 55.500000 0.500010
56.500000 55.500000 0.500010
56.500000 56.500000 0.500010
55.500000 56.500000 0.500010

4 0 1 2 3 193 193 193
}

{ OFF
4 1 4
55.500000 56.500000 -0.499990
56.500000 56.500000 -0.499990
56.500000 57.500000 -0.499990
55.500000 57.500000 -0.499990

4 0 1 2 3 193 193 193
}

{ OFF
4 1 4
55.500000 56.500000 0.500010
56.500000 56.500000 0.500010
56.500000 57.500000 0.500010
55.500000 57.500000 0.500010

4 0 1 2 3 193 193 193
}

{ OFF
4 1 4
55.500000 57.500000 -0.499990
56.500000 57.500000 -0.499990
56.500000 58.500000 -0.499990
55.500000 58.500000 -0.499990

4 0 1 2 3 193 193 193
}

{ OFF
4 1 4
55.500000 57.500000 0.500010
56.500000 57.500000 0.500010
56.500000 58.500000 0.500010
55.500000 58.500000 0.500010

4 0 1 2 3 193 193 193
}

{ OFF
4 1 4
55.500000 58.500000 -0.499990
56.500000 58.500000 -0.499990
56.500000 59.500000 -0.499990
55.500000 59.500000 -0.499990

4 0 1 2 3 193 193 193
}

{ OFF
4 1 4
55.500000 58.500000 0.500010
56.500000 58.500000 0.500010
56.500000 59.500000 0.500010
55.500000 59.500000 0.500010

4 0 1 2 3 193 193 193
}

{ OFF
4 1 4
55.500000 59.500000 -0.499990
56.500000 59.500000 -0.499990
56.500000 60.500000 -0.499990
55.500000 60.500000 -0.499990

4 0 1 2 3 193 193 193
}

{ OFF
4 1 4
55.500000 59.500000 0.500010
56.500000 59.500000 0.500010
56.500000 60.500000 0.500010
55.500000 60.500000 0.500010

4 0 1 2 3 193 193 193
}

{ OFF
4 1 4
55.500000 60.500000 -0.499990
56.500000 60.500000 -0.499990
56.500000 61.500000 -0.499990
55.500000 61.500000 -0.499990

4 0 1 2 3 193 193 193
}

{ OFF
4 1 4
55.500000 60.500000 0.500010
56.500000 60.500000 0.500010
56.500000 61.500000 0.500010
55.500000 61.500000 0.500010

4 0 1 2 3 193 193 193
}

{ OFF
4 1 4
55.500000 61.500000 -0.499990
56.500000 61.500000 -0.499990
56.500000 62.500000 -0.499990
55.500000 62.500000 -0.499990

4 0 1 2 3 193 193 193
}

{ OFF
4 1 4
55.500000 61.500000 0.500010
56.500000 61.500000 0.500010
56.500000 62.500000 0.500010
55.500000 62.500000 0.500010

4 0 1 2 3 193 193 193
}

{ OFF
4 1 4
55.500000 62.500000 -0.499990
56.500000 62.500000 -0.499990
56.500000 63.500000 -0.499990
55.500000 63.500000 -0.499990

4 0 1 2 3 193 193 193
}

{ OFF
4 1 4
55.500000 62.500000 0.500010
56.500000 62.500000 0.500010
56.500000 63.500000 0.500010
55.500000 63.500000 0.500010

4 0 1 2 3 193 193 193
}

{ OFF
4 1 4
55.500000 63.500000 -0.499990
56.500000 63.500000 -0.499990
56.500000 64.500000 -0.499990
55.500000 64.500000 -0.499990

4 0 1 2 3 193 193 193
}

{ OFF
4 1 4
55.500000 63.500000 0.500010
56.500000 63.500000 0.500010
56.500000 64.500000 0.500010
55.500000 64.500000 0.500010

4 0 1 2 3 193 193 193
}

{ OFF
4 1 4
55.500000 64.500000 -0.499990
56.500000 64.500000 -0.499990
56.500000 65.500000 -0.499990
55.500000 65.500000 -0.499990

4 0 1 2 3 193 193 193
}

{ OFF
4 1 4
55.500000 64.500000 0.500010
56.500000 64.500000 0.500010
56.500000 65.500000 0.500010
55.500000 65.500000 0.500010

4 0 1 2 3 193 193 193
}

{ OFF
4 1 4
55.500000 65.500000 -0.499990
56.500000 65.500000 -0.499990
56.500000 66.500000 -0.499990
55.500000 66.500000 -0.499990

4 0 1 2 3 193 193 193
}

{ OFF
4 1 4
55.500000 65.500000 0.500010
56.500000 65.500000 0.500010
56.500000 66.500000 0.500010
55.500000 66.500000 0.500010

4 0 1 2 3 193 193 193
}

{ OFF
4 1 4
55.500000 66.500000 -0.499990
56.500000 66.500000 -0.499990
56.500000 67.500000 -0.499990
55.500000 67.500000 -0.499990

4 0 1 2 3 193 193 193
}

{ OFF
4 1 4
55.500000 66.500000 0.500010
56.500000 66.500000 0.500010
56.500000 67.500000 0.500010
55.500000 67.500000 0.500010

4 0 1 2 3 193 193 193
}

{ OFF
4 1 4
55.500000 67.500000 -0.499990
56.500000 67.500000 -0.499990
56.500000 68.500000 -0.499990
55.500000 68.500000 -0.499990

4 0 1 2 3 193 193 193
}

{ OFF
4 1 4
55.500000 67.500000 0.500010
56.500000 67.500000 0.500010
56.500000 68.500000 0.500010
55.500000 68.500000 0.500010

4 0 1 2 3 193 193 193
}

{ OFF
4 1 4
55.500000 68.500000 -0.499990
56.500000 68.500000 -0.499990
56.500000 69.500000 -0.499990
55.500000 69.500000 -0.499990

4 0 1 2 3 193 193 193
}

{ OFF
4 1 4
55.500000 68.500000 0.500010
56.500000 68.500000 0.500010
56.500000 69.500000 0.500010
55.500000 69.500000 0.500010

4 0 1 2 3 193 193 193
}

{ OFF
4 1 4
55.500000 69.500000 -0.499990
56.500000 69.500000 -0.499990
56.500000 70.500000 -0.499990
55.500000 70.500000 -0.499990

4 0 1 2 3 193 193 193
}

{ OFF
4 1 4
55.500000 69.500000 0.500010
56.500000 69.500000 0.500010
56.500000 70.500000 0.500010
55.500000 70.500000 0.500010

4 0 1 2 3 193 193 193
}

{ OFF
4 1 4
55.500000 70.500000 -0.499990
56.500000 70.500000 -0.499990
56.500000 71.500000 -0.499990
55.500000 71.500000 -0.499990

4 0 1 2 3 193 193 193
}

{ OFF
4 1 4
55.500000 70.500000 0.500010
56.500000 70.500000 0.500010
56.500000 71.500000 0.500010
55.500000 71.500000 0.500010

4 0 1 2 3 193 193 193
}

{ OFF
4 1 4
55.500000 71.500000 -0.499990
56.500000 71.500000 -0.499990
56.500000 72.500000 -0.499990
55.500000 72.500000 -0.499990

4 0 1 2 3 193 193 193
}

{ OFF
4 1 4
55.500000 71.500000 0.500010
56.500000 71.500000 0.500010
56.500000 72.500000 0.500010
55.500000 72.500000 0.500010

4 0 1 2 3 193 193 193
}

{ OFF
4 1 4
55.500000 72.500000 -0.499990
56.500000 72.500000 -0.499990
56.500000 73.500000 -0.499990
55.500000 73.500000 -0.499990

4 0 1 2 3 193 193 193
}

{ OFF
4 1 4
55.500000 72.500000 0.500010
56.500000 72.500000 0.500010
56.500000 73.500000 0.500010
55.500000 73.500000 0.500010

4 0 1 2 3 193 193 193
}

{ OFF
4 1 4
55.500000 73.500000 -0.499990
56.500000 73.500000 -0.499990
56.500000 74.500000 -0.499990
55.500000 74.500000 -0.499990

4 0 1 2 3 193 193 193
}

{ OFF
4 1 4
55.500000 73.500000 0.500010
56.500000 73.500000 0.500010
56.500000 74.500000 0.500010
55.500000 74.500000 0.500010

4 0 1 2 3 193 193 193
}

{ OFF
4 1 4
55.500000 74.500000 -0.499990
56.500000 74.500000 -0.499990
56.500000 75.500000 -0.499990
55.500000 75.500000 -0.499990

4 0 1 2 3 193 193 193
}

{ OFF
4 1 4
55.500000 74.500000 0.500010
56.500000 74.500000 0.500010
56.500000 75.500000 0.500010
55.500000 75.500000 0.500010

4 0 1 2 3 193 193 193
}

{ OFF
4 1 4
55.500000 75.500000 -0.499990
56.500000 75.500000 -0.499990
56.500000 76.500000 -0.499990
55.500000 76.500000 -0.499990

4 0 1 2 3 193 193 193
}

{ OFF
4 1 4
55.500000 75.500000 0.500010
56.500000 75.500000 0.500010
56.500000 76.500000 0.500010
55.500000 76.500000 0.500010

4 0 1 2 3 193 193 193
}

{ OFF
4 1 4
55.500000 76.500000 -0.499990
56.500000 76.500000 -0.499990
56.500000 77.500000 -0.499990
55.500000 77.500000 -0.499990

4 0 1 2 3 193 193 193
}

{ OFF
4 1 4
55.500000 76.500000 0.500010
56.500000 76.500000 0.500010
56.500000 77.500000 0.500010
55.500000 77.500000 0.500010

4 0 1 2 3 193 193 193
}

{ OFF
4 1 4
55.500000 77.500000 -0.499990
56.500000 77.500000 -0.499990
56.500000 78.500000 -0.499990
55.500000 78.500000 -0.499990

4 0 1 2 3 193 193 193
}

{ OFF
4 1 4
55.500000 77.500000 0.500010
56.500000 77.500000 0.500010
56.500000 78.500000 0.500010
55.500000 78.500000 0.500010

4 0 1 2 3 193 193 193
}

{ OFF
4 1 4
55.500000 78.500000 -0.499990
56.500000 78.500000 -0.499990
56.500000 79.500000 -0.499990
55.500000 79.500000 -0.499990

4 0 1 2 3 193 193 193
}

{ OFF
4 1 4
55.500000 78.500000 0.500010
56.500000 78.500000 0.500010
56.500000 79.500000 0.500010
55.500000 79.500000 0.500010

4 0 1 2 3 193 193 193
}

{ OFF
4 1 4
55.500000 79.500000 -0.499990
56.500000 79.500000 -0.499990
56.500000 80.500000 -0.499990
55.500000 80.500000 -0.499990

4 0 1 2 3 193 193 193
}

{ OFF
4 1 4
55.500000 79.500000 0.500010
56.500000 79.500000 0.500010
56.500000 80.500000 0.500010
55.500000 80.500000 0.500010

4 0 1 2 3 193 193 193
}

{ OFF
4 1 4
55.500000 80.500000 -0.499990
56.500000 80.500000 -0.499990
56.500000 81.500000 -0.499990
55.500000 81.500000 -0.499990

4 0 1 2 3 185 185 185
}

{ OFF
4 1 4
55.500000 80.500000 0.500010
56.500000 80.500000 0.500010
56.500000 81.500000 0.500010
55.500000 81.500000 0.500010

4 0 1 2 3 185 185 185
}

{ OFF
4 1 4
55.500000 81.500000 -0.499990
56.500000 81.500000 -0.499990
56.500000 82.500000 -0.499990
55.500000 82.500000 -0.499990

4 0 1 2 3 104 104 104
}

{ OFF
4 1 4
55.500000 81.500000 0.500010
56.500000 81.500000 0.500010
56.500000 82.500000 0.500010
55.500000 82.500000 0.500010

4 0 1 2 3 104 104 104
}

{ OFF
4 1 4
55.500000 82.500000 -0.499990
56.500000 82.500000 -0.499990
56.500000 83.500000 -0.499990
55.500000 83.500000 -0.499990

4 0 1 2 3 26 26 26
}

{ OFF
4 1 4
55.500000 83.500008 -0.500000
56.500000 83.500008 -0.500000
56.500000 83.500008 0.500000
55.500000 83.500008 0.500000

4 0 1 2 3 26 26 26
}

{ OFF
4 1 4
55.500000 82.500000 0.500010
56.500000 82.500000 0.500010
56.500000 83.500000 0.500010
55.500000 83.500000 0.500010

4 0 1 2 3 26 26 26
}

{ OFF
4 1 4
56.500000 36.500011 -0.500000
57.500000 36.500011 -0.500000
57.500000 36.500011 0.500000
56.500000 36.500011 0.500000

4 0 1 2 3 104 104 104
}

{ OFF
4 1 4
56.500000 36.500000 -0.499990
57.500000 36.500000 -0.499990
57.500000 37.500000 -0.499990
56.500000 37.500000 -0.499990

4 0 1 2 3 104 104 104
}

{ OFF
4 1 4
56.500000 36.500000 0.500010
57.500000 36.500000 0.500010
57.500000 37.500000 0.500010
56.500000 37.500000 0.500010

4 0 1 2 3 104 104 104
}

{ OFF
4 1 4
56.500000 37.500000 -0.499990
57.500000 37.500000 -0.499990
57.500000 38.500000 -0.499990
56.500000 38.500000 -0.499990

4 0 1 2 3 185 185 185
}

{ OFF
4 1 4
56.500000 37.500000 0.500010
57.500000 37.500000 0.500010
57.500000 38.500000 0.500010
56.500000 38.500000 0.500010

4 0 1 2 3 185 185 185
}

{ OFF
4 1 4
56.500000 38.500000 -0.499990
57.500000 38.500000 -0.499990
57.500000 39.500000 -0.499990
56.500000 39.500000 -0.499990

4 0 1 2 3 193 193 193
}

{ OFF
4 1 4
56.500000 38.500000 0.500010
57.500000 38.500000 0.500010
57.500000 39.500000 0.500010
56.500000 39.500000 0.500010

4 0 1 2 3 193 193 193
}

{ OFF
4 1 4
56.500000 39.500000 -0.499990
57.500000 39.500000 -0.499990
57.500000 40.500000 -0.499990
56.500000 40.500000 -0.499990

4 0 1 2 3 193 193 193
}

{ OFF
4 1 4
56.500000 39.500000 0.500010
57.500000 39.500000 0.500010
57.500000 40.500000 0.500010
56.500000 40.500000 0.500010

4 0 1 2 3 193 193 193
}

{ OFF
4 1 4
56.500000 40.500000 -0.499990
57.500000 40.500000 -0.499990
57.500000 41.500000 -0.499990
56.500000 41.500000 -0.499990

4 0 1 2 3 193 193 193
}

{ OFF
4 1 4
56.500000 40.500000 0.500010
57.500000 40.500000 0.500010
57.500000 41.500000 0.500010
56.500000 41.500000 0.500010

4 0 1 2 3 193 193 193
}

{ OFF
4 1 4
56.500000 41.500000 -0.499990
57.500000 41.500000 -0.499990
57.500000 42.500000 -0.499990
56.500000 42.500000 -0.499990

4 0 1 2 3 193 193 193
}

{ OFF
4 1 4
56.500000 41.500000 0.500010
57.500000 41.500000 0.500010
57.500000 42.500000 0.500010
56.500000 42.500000 0.500010

4 0 1 2 3 193 193 193
}

{ OFF
4 1 4
56.500000 42.500000 -0.499990
57.500000 42.500000 -0.499990
57.500000 43.500000 -0.499990
56.500000 43.500000 -0.499990

4 0 1 2 3 193 193 193
}

{ OFF
4 1 4
56.500000 42.500000 0.500010
57.500000 42.500000 0.500010
57.500000 43.500000 0.500010
56.500000 43.500000 0.500010

4 0 1 2 3 193 193 193
}

{ OFF
4 1 4
56.500000 43.500000 -0.499990
57.500000 43.500000 -0.499990
57.500000 44.500000 -0.499990
56.500000 44.500000 -0.499990

4 0 1 2 3 193 193 193
}

{ OFF
4 1 4
56.500000 43.500000 0.500010
57.500000 43.500000 0.500010
57.500000 44.500000 0.500010
56.500000 44.500000 0.500010

4 0 1 2 3 193 193 193
}

{ OFF
4 1 4
56.500000 44.500000 -0.499990
57.500000 44.500000 -0.499990
57.500000 45.500000 -0.499990
56.500000 45.500000 -0.499990

4 0 1 2 3 193 193 193
}

{ OFF
4 1 4
56.500000 44.500000 0.500010
57.500000 44.500000 0.500010
57.500000 45.500000 0.500010
56.500000 45.500000 0.500010

4 0 1 2 3 193 193 193
}

{ OFF
4 1 4
56.500000 45.500000 -0.499990
57.500000 45.500000 -0.499990
57.500000 46.500000 -0.499990
56.500000 46.500000 -0.499990

4 0 1 2 3 193 193 193
}

{ OFF
4 1 4
56.500000 45.500000 0.500010
57.500000 45.500000 0.500010
57.500000 46.500000 0.500010
56.500000 46.500000 0.500010

4 0 1 2 3 193 193 193
}

{ OFF
4 1 4
56.500000 46.500000 -0.499990
57.500000 46.500000 -0.499990
57.500000 47.500000 -0.499990
56.500000 47.500000 -0.499990

4 0 1 2 3 193 193 193
}

{ OFF
4 1 4
56.500000 46.500000 0.500010
57.500000 46.500000 0.500010
57.500000 47.500000 0.500010
56.500000 47.500000 0.500010

4 0 1 2 3 193 193 193
}

{ OFF
4 1 4
56.500000 47.500000 -0.499990
57.500000 47.500000 -0.499990
57.500000 48.500000 -0.499990
56.500000 48.500000 -0.499990

4 0 1 2 3 193 193 193
}

{ OFF
4 1 4
56.500000 47.500000 0.500010
57.500000 47.500000 0.500010
57.500000 48.500000 0.500010
56.500000 48.500000 0.500010

4 0 1 2 3 193 193 193
}

{ OFF
4 1 4
56.500000 48.500000 -0.499990
57.500000 48.500000 -0.499990
57.500000 49.500000 -0.499990
56.500000 49.500000 -0.499990

4 0 1 2 3 193 193 193
}

{ OFF
4 1 4
56.500000 48.500000 0.500010
57.500000 48.500000 0.500010
57.500000 49.500000 0.500010
56.500000 49.500000 0.500010

4 0 1 2 3 193 193 193
}

{ OFF
4 1 4
56.500000 49.500000 -0.499990
57.500000 49.500000 -0.499990
57.500000 50.500000 -0.499990
56.500000 50.500000 -0.499990

4 0 1 2 3 193 193 193
}

{ OFF
4 1 4
56.500000 49.500000 0.500010
57.500000 49.500000 0.500010
57.500000 50.500000 0.500010
56.500000 50.500000 0.500010

4 0 1 2 3 193 193 193
}

{ OFF
4 1 4
56.500000 50.500000 -0.499990
57.500000 50.500000 -0.499990
57.500000 51.500000 -0.499990
56.500000 51.500000 -0.499990

4 0 1 2 3 193 193 193
}

{ OFF
4 1 4
56.500000 50.500000 0.500010
57.500000 50.500000 0.500010
57.500000 51.500000 0.500010
56.500000 51.500000 0.500010

4 0 1 2 3 193 193 193
}

{ OFF
4 1 4
56.500000 51.500000 -0.499990
57.500000 51.500000 -0.499990
57.500000 52.500000 -0.499990
56.500000 52.500000 -0.499990

4 0 1 2 3 193 193 193
}

{ OFF
4 1 4
56.500000 51.500000 0.500010
57.500000 51.500000 0.500010
57.500000 52.500000 0.500010
56.500000 52.500000 0.500010

4 0 1 2 3 193 193 193
}

{ OFF
4 1 4
56.500000 52.500000 -0.499990
57.500000 52.500000 -0.499990
57.500000 53.500000 -0.499990
56.500000 53.500000 -0.499990

4 0 1 2 3 193 193 193
}

{ OFF
4 1 4
56.500000 52.500000 0.500010
57.500000 52.500000 0.500010
57.500000 53.500000 0.500010
56.500000 53.500000 0.500010

4 0 1 2 3 193 193 193
}

{ OFF
4 1 4
56.500000 53.500000 -0.499990
57.500000 53.500000 -0.499990
57.500000 54.500000 -0.499990
56.500000 54.500000 -0.499990

4 0 1 2 3 193 193 193
}

{ OFF
4 1 4
56.500000 53.500000 0.500010
57.500000 53.500000 0.500010
57.500000 54.500000 0.500010
56.500000 54.500000 0.500010

4 0 1 2 3 193 193 193
}

{ OFF
4 1 4
56.500000 54.500000 -0.499990
57.500000 54.500000 -0.499990
57.500000 55.500000 -0.499990
56.500000 55.500000 -0.499990

4 0 1 2 3 193 193 193
}

{ OFF
4 1 4
56.500000 54.500000 0.500010
57.500000 54.500000 0.500010
57.500000 55.500000 0.500010
56.500000 55.500000 0.500010

4 0 1 2 3 193 193 193
}

{ OFF
4 1 4
56.500000 55.500000 -0.499990
57.500000 55.500000 -0.499990
57.500000 56.500000 -0.499990
56.500000 56.500000 -0.499990

4 0 1 2 3 193 193 193
}

{ OFF
4 1 4
56.500000 55.500000 0.500010
57.500000 55.500000 0.500010
57.500000 56.500000 0.500010
56.500000 56.500000 0.500010

4 0 1 2 3 193 193 193
}

{ OFF
4 1 4
56.500000 56.500000 -0.499990
57.500000 56.500000 -0.499990
57.500000 57.500000 -0.499990
56.500000 57.500000 -0.499990

4 0 1 2 3 193 193 193
}

{ OFF
4 1 4
56.500000 56.500000 0.500010
57.500000 56.500000 0.500010
57.500000 57.500000 0.500010
56.500000 57.500000 0.500010

4 0 1 2 3 193 193 193
}

{ OFF
4 1 4
56.500000 57.500000 -0.499990
57.500000 57.500000 -0.499990
57.500000 58.500000 -0.499990
56.500000 58.500000 -0.499990

4 0 1 2 3 193 193 193
}

{ OFF
4 1 4
56.500000 57.500000 0.500010
57.500000 57.500000 0.500010
57.500000 58.500000 0.500010
56.500000 58.500000 0.500010

4 0 1 2 3 193 193 193
}

{ OFF
4 1 4
56.500000 58.500000 -0.499990
57.500000 58.500000 -0.499990
57.500000 59.500000 -0.499990
56.500000 59.500000 -0.499990

4 0 1 2 3 193 193 193
}

{ OFF
4 1 4
56.500000 58.500000 0.500010
57.500000 58.500000 0.500010
57.500000 59.500000 0.500010
56.500000 59.500000 0.500010

4 0 1 2 3 193 193 193
}

{ OFF
4 1 4
56.500000 59.500000 -0.499990
57.500000 59.500000 -0.499990
57.500000 60.500000 -0.499990
56.500000 60.500000 -0.499990

4 0 1 2 3 193 193 193
}

{ OFF
4 1 4
56.500000 59.500000 0.500010
57.500000 59.500000 0.500010
57.500000 60.500000 0.500010
56.500000 60.500000 0.500010

4 0 1 2 3 193 193 193
}

{ OFF
4 1 4
56.500000 60.500000 -0.499990
57.500000 60.500000 -0.499990
57.500000 61.500000 -0.499990
56.500000 61.500000 -0.499990

4 0 1 2 3 193 193 193
}

{ OFF
4 1 4
56.500000 60.500000 0.500010
57.500000 60.500000 0.500010
57.500000 61.500000 0.500010
56.500000 61.500000 0.500010

4 0 1 2 3 193 193 193
}

{ OFF
4 1 4
56.500000 61.500000 -0.499990
57.500000 61.500000 -0.499990
57.500000 62.500000 -0.499990
56.500000 62.500000 -0.499990

4 0 1 2 3 193 193 193
}

{ OFF
4 1 4
56.500000 61.500000 0.500010
57.500000 61.500000 0.500010
57.500000 62.500000 0.500010
56.500000 62.500000 0.500010

4 0 1 2 3 193 193 193
}

{ OFF
4 1 4
56.500000 62.500000 -0.499990
57.500000 62.500000 -0.499990
57.500000 63.500000 -0.499990
56.500000 63.500000 -0.499990

4 0 1 2 3 193 193 193
}

{ OFF
4 1 4
56.500000 62.500000 0.500010
57.500000 62.500000 0.500010
57.500000 63.500000 0.500010
56.500000 63.500000 0.500010

4 0 1 2 3 193 193 193
}

{ OFF
4 1 4
56.500000 63.500000 -0.499990
57.500000 63.500000 -0.499990
57.500000 64.500000 -0.499990
56.500000 64.500000 -0.499990

4 0 1 2 3 193 193 193
}

{ OFF
4 1 4
56.500000 63.500000 0.500010
57.500000 63.500000 0.500010
57.500000 64.500000 0.500010
56.500000 64.500000 0.500010

4 0 1 2 3 193 193 193
}

{ OFF
4 1 4
56.500000 64.500000 -0.499990
57.500000 64.500000 -0.499990
57.500000 65.500000 -0.499990
56.500000 65.500000 -0.499990

4 0 1 2 3 193 193 193
}

{ OFF
4 1 4
56.500000 64.500000 0.500010
57.500000 64.500000 0.500010
57.500000 65.500000 0.500010
56.500000 65.500000 0.500010

4 0 1 2 3 193 193 193
}

{ OFF
4 1 4
56.500000 65.500000 -0.499990
57.500000 65.500000 -0.499990
57.500000 66.500000 -0.499990
56.500000 66.500000 -0.499990

4 0 1 2 3 193 193 193
}

{ OFF
4 1 4
56.500000 65.500000 0.500010
57.500000 65.500000 0.500010
57.500000 66.500000 0.500010
56.500000 66.500000 0.500010

4 0 1 2 3 193 193 193
}

{ OFF
4 1 4
56.500000 66.500000 -0.499990
57.500000 66.500000 -0.499990
57.500000 67.500000 -0.499990
56.500000 67.500000 -0.499990

4 0 1 2 3 193 193 193
}

{ OFF
4 1 4
56.500000 66.500000 0.500010
57.500000 66.500000 0.500010
57.500000 67.500000 0.500010
56.500000 67.500000 0.500010

4 0 1 2 3 193 193 193
}

{ OFF
4 1 4
56.500000 67.500000 -0.499990
57.500000 67.500000 -0.499990
57.500000 68.500000 -0.499990
56.500000 68.500000 -0.499990

4 0 1 2 3 193 193 193
}

{ OFF
4 1 4
56.500000 67.500000 0.500010
57.500000 67.500000 0.500010
57.500000 68.500000 0.500010
56.500000 68.500000 0.500010

4 0 1 2 3 193 193 193
}

{ OFF
4 1 4
56.500000 68.500000 -0.499990
57.500000 68.500000 -0.499990
57.500000 69.500000 -0.499990
56.500000 69.500000 -0.499990

4 0 1 2 3 193 193 193
}

{ OFF
4 1 4
56.500000 68.500000 0.500010
57.500000 68.500000 0.500010
57.500000 69.500000 0.500010
56.500000 69.500000 0.500010

4 0 1 2 3 193 193 193
}

{ OFF
4 1 4
56.500000 69.500000 -0.499990
57.500000 69.500000 -0.499990
57.500000 70.500000 -0.499990
56.500000 70.500000 -0.499990

4 0 1 2 3 193 193 193
}

{ OFF
4 1 4
56.500000 69.500000 0.500010
57.500000 69.500000 0.500010
57.500000 70.500000 0.500010
56.500000 70.500000 0.500010

4 0 1 2 3 193 193 193
}

{ OFF
4 1 4
56.500000 70.500000 -0.499990
57.500000 70.500000 -0.499990
57.500000 71.500000 -0.499990
56.500000 71.500000 -0.499990

4 0 1 2 3 193 193 193
}

{ OFF
4 1 4
56.500000 70.500000 0.500010
57.500000 70.500000 0.500010
57.500000 71.500000 0.500010
56.500000 71.500000 0.500010

4 0 1 2 3 193 193 193
}

{ OFF
4 1 4
56.500000 71.500000 -0.499990
57.500000 71.500000 -0.499990
57.500000 72.500000 -0.499990
56.500000 72.500000 -0.499990

4 0 1 2 3 193 193 193
}

{ OFF
4 1 4
56.500000 71.500000 0.500010
57.500000 71.500000 0.500010
57.500000 72.500000 0.500010
56.500000 72.500000 0.500010

4 0 1 2 3 193 193 193
}

{ OFF
4 1 4
56.500000 72.500000 -0.499990
57.500000 72.500000 -0.499990
57.500000 73.500000 -0.499990
56.500000 73.500000 -0.499990

4 0 1 2 3 193 193 193
}

{ OFF
4 1 4
56.500000 72.500000 0.500010
57.500000 72.500000 0.500010
57.500000 73.500000 0.500010
56.500000 73.500000 0.500010

4 0 1 2 3 193 193 193
}

{ OFF
4 1 4
56.500000 73.500000 -0.499990
57.500000 73.500000 -0.499990
57.500000 74.500000 -0.499990
56.500000 74.500000 -0.499990

4 0 1 2 3 193 193 193
}

{ OFF
4 1 4
56.500000 73.500000 0.500010
57.500000 73.500000 0.500010
57.500000 74.500000 0.500010
56.500000 74.500000 0.500010

4 0 1 2 3 193 193 193
}

{ OFF
4 1 4
56.500000 74.500000 -0.499990
57.500000 74.500000 -0.499990
57.500000 75.500000 -0.499990
56.500000 75.500000 -0.499990

4 0 1 2 3 193 193 193
}

{ OFF
4 1 4
56.500000 74.500000 0.500010
57.500000 74.500000 0.500010
57.500000 75.500000 0.500010
56.500000 75.500000 0.500010

4 0 1 2 3 193 193 193
}

{ OFF
4 1 4
56.500000 75.500000 -0.499990
57.500000 75.500000 -0.499990
57.500000 76.500000 -0.499990
56.500000 76.500000 -0.499990

4 0 1 2 3 193 193 193
}

{ OFF
4 1 4
56.500000 75.500000 0.500010
57.500000 75.500000 0.500010
57.500000 76.500000 0.500010
56.500000 76.500000 0.500010

4 0 1 2 3 193 193 193
}

{ OFF
4 1 4
56.500000 76.500000 -0.499990
57.500000 76.500000 -0.499990
57.500000 77.500000 -0.499990
56.500000 77.500000 -0.499990

4 0 1 2 3 193 193 193
}

{ OFF
4 1 4
56.500000 76.500000 0.500010
57.500000 76.500000 0.500010
57.500000 77.500000 0.500010
56.500000 77.500000 0.500010

4 0 1 2 3 193 193 193
}

{ OFF
4 1 4
56.500000 77.500000 -0.499990
57.500000 77.500000 -0.499990
57.500000 78.500000 -0.499990
56.500000 78.500000 -0.499990

4 0 1 2 3 193 193 193
}

{ OFF
4 1 4
56.500000 77.500000 0.500010
57.500000 77.500000 0.500010
57.500000 78.500000 0.500010
56.500000 78.500000 0.500010

4 0 1 2 3 193 193 193
}

{ OFF
4 1 4
56.500000 78.500000 -0.499990
57.500000 78.500000 -0.499990
57.500000 79.500000 -0.499990
56.500000 79.500000 -0.499990

4 0 1 2 3 193 193 193
}

{ OFF
4 1 4
56.500000 78.500000 0.500010
57.500000 78.500000 0.500010
57.500000 79.500000 0.500010
56.500000 79.500000 0.500010

4 0 1 2 3 193 193 193
}

{ OFF
4 1 4
56.500000 79.500000 -0.499990
57.500000 79.500000 -0.499990
57.500000 80.500000 -0.499990
56.500000 80.500000 -0.499990

4 0 1 2 3 193 193 193
}

{ OFF
4 1 4
56.500000 79.500000 0.500010
57.500000 79.500000 0.500010
57.500000 80.500000 0.500010
56.500000 80.500000 0.500010

4 0 1 2 3 193 193 193
}

{ OFF
4 1 4
56.500000 80.500000 -0.499990
57.500000 80.500000 -0.499990
57.500000 81.500000 -0.499990
56.500000 81.500000 -0.499990

4 0 1 2 3 193 193 193
}

{ OFF
4 1 4
56.500000 80.500000 0.500010
57.500000 80.500000 0.500010
57.500000 81.500000 0.500010
56.500000 81.500000 0.500010

4 0 1 2 3 193 193 193
}

{ OFF
4 1 4
56.500000 81.500000 -0.499990
57.500000 81.500000 -0.499990
57.500000 82.500000 -0.499990
56.500000 82.500000 -0.499990

4 0 1 2 3 185 185 185
}

{ OFF
4 1 4
56.500000 81.500000 0.500010
57.500000 81.500000 0.500010
57.500000 82.500000 0.500010
56.500000 82.500000 0.500010

4 0 1 2 3 185 185 185
}

{ OFF
4 1 4
56.500000 82.500000 -0.499990
57.500000 82.500000 -0.499990
57.500000 83.500000 -0.499990
56.500000 83.500000 -0.499990

4 0 1 2 3 104 104 104
}

{ OFF
4 1 4
56.500000 82.500000 0.500010
57.500000 82.500000 0.500010
57.500000 83.500000 0.500010
56.500000 83.500000 0.500010

4 0 1 2 3 104 104 104
}

{ OFF
4 1 4
56.500011 83.500000 -0.500000
56.500011 84.500000 -0.500000
56.500011 84.500000 0.500000
56.500011 83.500000 0.500000

4 0 1 2 3 26 26 26
}

{ OFF
4 1 4
56.500000 83.500000 -0.499990
57.500000 83.500000 -0.499990
57.500000 84.500000 -0.499990
56.500000 84.500000 -0.499990

4 0 1 2 3 26 26 26
}

{ OFF
4 1 4
56.500000 84.500008 -0.500000
57.500000 84.500008 -0.500000
57.500000 84.500008 0.500000
56.500000 84.500008 0.500000

4 0 1 2 3 26 26 26
}

{ OFF
4 1 4
56.500000 83.500000 0.500010
57.500000 83.500000 0.500010
57.500000 84.500000 0.500010
56.500000 84.500000 0.500010

4 0 1 2 3 26 26 26
}

{ OFF
4 1 4
57.500011 35.500000 -0.500000
57.500011 36.500000 -0.500000
57.500011 36.500000 0.500000
57.500011 35.500000 0.500000

4 0 1 2 3 104 104 104
}

{ OFF
4 1 4
57.500000 35.500011 -0.500000
58.500000 35.500011 -0.500000
58.500000 35.500011 0.500000
57.500000 35.500011 0.500000

4 0 1 2 3 104 104 104
}

{ OFF
4 1 4
57.500000 35.500000 -0.499990
58.500000 35.500000 -0.499990
58.500000 36.500000 -0.499990
57.500000 36.500000 -0.499990

4 0 1 2 3 104 104 104
}

{ OFF
4 1 4
57.500000 35.500000 0.500010
58.500000 35.500000 0.500010
58.500000 36.500000 0.500010
57.500000 36.500000 0.500010

4 0 1 2 3 104 104 104
}

{ OFF
4 1 4
57.500000 36.500000 -0.499990
58.500000 36.500000 -0.499990
58.500000 37.500000 -0.499990
57.500000 37.500000 -0.499990

4 0 1 2 3 185 185 185
}

{ OFF
4 1 4
57.500000 36.500000 0.500010
58.500000 36.500000 0.500010
58.500000 37.500000 0.500010
57.500000 37.500000 0.500010

4 0 1 2 3 185 185 185
}

{ OFF
4 1 4
57.500000 37.500000 -0.499990
58.500000 37.500000 -0.499990
58.500000 38.500000 -0.499990
57.500000 38.500000 -0.499990

4 0 1 2 3 193 193 193
}

{ OFF
4 1 4
57.500000 37.500000 0.500010
58.500000 37.500000 0.500010
58.500000 38.500000 0.500010
57.500000 38.500000 0.500010

4 0 1 2 3 193 193 193
}

{ OFF
4 1 4
57.500000 38.500000 -0.499990
58.500000 38.500000 -0.499990
58.500000 39.500000 -0.499990
57.500000 39.500000 -0.499990

4 0 1 2 3 193 193 193
}

{ OFF
4 1 4
57.500000 38.500000 0.500010
58.500000 38.500000 0.500010
58.500000 39.500000 0.500010
57.500000 39.500000 0.500010

4 0 1 2 3 193 193 193
}

{ OFF
4 1 4
57.500000 39.500000 -0.499990
58.500000 39.500000 -0.499990
58.500000 40.500000 -0.499990
57.500000 40.500000 -0.499990

4 0 1 2 3 193 193 193
}

{ OFF
4 1 4
57.500000 39.500000 0.500010
58.500000 39.500000 0.500010
58.500000 40.500000 0.500010
57.500000 40.500000 0.500010

4 0 1 2 3 193 193 193
}

{ OFF
4 1 4
57.500000 40.500000 -0.499990
58.500000 40.500000 -0.499990
58.500000 41.500000 -0.499990
57.500000 41.500000 -0.499990

4 0 1 2 3 193 193 193
}

{ OFF
4 1 4
57.500000 40.500000 0.500010
58.500000 40.500000 0.500010
58.500000 41.500000 0.500010
57.500000 41.500000 0.500010

4 0 1 2 3 193 193 193
}

{ OFF
4 1 4
57.500000 41.500000 -0.499990
58.500000 41.500000 -0.499990
58.500000 42.500000 -0.499990
57.500000 42.500000 -0.499990

4 0 1 2 3 193 193 193
}

{ OFF
4 1 4
57.500000 41.500000 0.500010
58.500000 41.500000 0.500010
58.500000 42.500000 0.500010
57.500000 42.500000 0.500010

4 0 1 2 3 193 193 193
}

{ OFF
4 1 4
57.500000 42.500000 -0.499990
58.500000 42.500000 -0.499990
58.500000 43.500000 -0.499990
57.500000 43.500000 -0.499990

4 0 1 2 3 193 193 193
}

{ OFF
4 1 4
57.500000 42.500000 0.500010
58.500000 42.500000 0.500010
58.500000 43.500000 0.500010
57.500000 43.500000 0.500010

4 0 1 2 3 193 193 193
}

{ OFF
4 1 4
57.500000 43.500000 -0.499990
58.500000 43.500000 -0.499990
58.500000 44.500000 -0.499990
57.500000 44.500000 -0.499990

4 0 1 2 3 193 193 193
}

{ OFF
4 1 4
57.500000 43.500000 0.500010
58.500000 43.500000 0.500010
58.500000 44.500000 0.500010
57.500000 44.500000 0.500010

4 0 1 2 3 193 193 193
}

{ OFF
4 1 4
57.500000 44.500000 -0.499990
58.500000 44.500000 -0.499990
58.500000 45.500000 -0.499990
57.500000 45.500000 -0.499990

4 0 1 2 3 193 193 193
}

{ OFF
4 1 4
57.500000 44.500000 0.500010
58.500000 44.500000 0.500010
58.500000 45.500000 0.500010
57.500000 45.500000 0.500010

4 0 1 2 3 193 193 193
}

{ OFF
4 1 4
57.500000 45.500000 -0.499990
58.500000 45.500000 -0.499990
58.500000 46.500000 -0.499990
57.500000 46.500000 -0.499990

4 0 1 2 3 193 193 193
}

{ OFF
4 1 4
57.500000 45.500000 0.500010
58.500000 45.500000 0.500010
58.500000 46.500000 0.500010
57.500000 46.500000 0.500010

4 0 1 2 3 193 193 193
}

{ OFF
4 1 4
57.500000 46.500000 -0.499990
58.500000 46.500000 -0.499990
58.500000 47.500000 -0.499990
57.500000 47.500000 -0.499990

4 0 1 2 3 193 193 193
}

{ OFF
4 1 4
57.500000 46.500000 0.500010
58.500000 46.500000 0.500010
58.500000 47.500000 0.500010
57.500000 47.500000 0.500010

4 0 1 2 3 193 193 193
}

{ OFF
4 1 4
57.500000 47.500000 -0.499990
58.500000 47.500000 -0.499990
58.500000 48.500000 -0.499990
57.500000 48.500000 -0.499990

4 0 1 2 3 193 193 193
}

{ OFF
4 1 4
57.500000 47.500000 0.500010
58.500000 47.500000 0.500010
58.500000 48.500000 0.500010
57.500000 48.500000 0.500010

4 0 1 2 3 193 193 193
}

{ OFF
4 1 4
57.500000 48.500000 -0.499990
58.500000 48.500000 -0.499990
58.500000 49.500000 -0.499990
57.500000 49.500000 -0.499990

4 0 1 2 3 193 193 193
}

{ OFF
4 1 4
57.500000 48.500000 0.500010
58.500000 48.500000 0.500010
58.500000 49.500000 0.500010
57.500000 49.500000 0.500010

4 0 1 2 3 193 193 193
}

{ OFF
4 1 4
57.500000 49.500000 -0.499990
58.500000 49.500000 -0.499990
58.500000 50.500000 -0.499990
57.500000 50.500000 -0.499990

4 0 1 2 3 193 193 193
}

{ OFF
4 1 4
57.500000 49.500000 0.500010
58.500000 49.500000 0.500010
58.500000 50.500000 0.500010
57.500000 50.500000 0.500010

4 0 1 2 3 193 193 193
}

{ OFF
4 1 4
57.500000 50.500000 -0.499990
58.500000 50.500000 -0.499990
58.500000 51.500000 -0.499990
57.500000 51.500000 -0.499990

4 0 1 2 3 193 193 193
}

{ OFF
4 1 4
57.500000 50.500000 0.500010
58.500000 50.500000 0.500010
58.500000 51.500000 0.500010
57.500000 51.500000 0.500010

4 0 1 2 3 193 193 193
}

{ OFF
4 1 4
57.500000 51.500000 -0.499990
58.500000 51.500000 -0.499990
58.500000 52.500000 -0.499990
57.500000 52.500000 -0.499990

4 0 1 2 3 193 193 193
}

{ OFF
4 1 4
57.500000 51.500000 0.500010
58.500000 51.500000 0.500010
58.500000 52.500000 0.500010
57.500000 52.500000 0.500010

4 0 1 2 3 193 193 193
}

{ OFF
4 1 4
57.500000 52.500000 -0.499990
58.500000 52.500000 -0.499990
58.500000 53.500000 -0.499990
57.500000 53.500000 -0.499990

4 0 1 2 3 193 193 193
}

{ OFF
4 1 4
57.500000 52.500000 0.500010
58.500000 52.500000 0.500010
58.500000 53.500000 0.500010
57.500000 53.500000 0.500010

4 0 1 2 3 193 193 193
}

{ OFF
4 1 4
57.500000 53.500000 -0.499990
58.500000 53.500000 -0.499990
58.500000 54.500000 -0.499990
57.500000 54.500000 -0.499990

4 0 1 2 3 193 193 193
}

{ OFF
4 1 4
57.500000 53.500000 0.500010
58.500000 53.500000 0.500010
58.500000 54.500000 0.500010
57.500000 54.500000 0.500010

4 0 1 2 3 193 193 193
}

{ OFF
4 1 4
57.500000 54.500000 -0.499990
58.500000 54.500000 -0.499990
58.500000 55.500000 -0.499990
57.500000 55.500000 -0.499990

4 0 1 2 3 193 193 193
}

{ OFF
4 1 4
57.500000 54.500000 0.500010
58.500000 54.500000 0.500010
58.500000 55.500000 0.500010
57.500000 55.500000 0.500010

4 0 1 2 3 193 193 193
}

{ OFF
4 1 4
57.500000 55.500000 -0.499990
58.500000 55.500000 -0.499990
58.500000 56.500000 -0.499990
57.500000 56.500000 -0.499990

4 0 1 2 3 193 193 193
}

{ OFF
4 1 4
57.500000 55.500000 0.500010
58.500000 55.500000 0.500010
58.500000 56.500000 0.500010
57.500000 56.500000 0.500010

4 0 1 2 3 193 193 193
}

{ OFF
4 1 4
57.500000 56.500000 -0.499990
58.500000 56.500000 -0.499990
58.500000 57.500000 -0.499990
57.500000 57.500000 -0.499990

4 0 1 2 3 193 193 193
}

{ OFF
4 1 4
57.500000 56.500000 0.500010
58.500000 56.500000 0.500010
58.500000 57.500000 0.500010
57.500000 57.500000 0.500010

4 0 1 2 3 193 193 193
}

{ OFF
4 1 4
57.500000 57.500000 -0.499990
58.500000 57.500000 -0.499990
58.500000 58.500000 -0.499990
57.500000 58.500000 -0.499990

4 0 1 2 3 193 193 193
}

{ OFF
4 1 4
57.500000 57.500000 0.500010
58.500000 57.500000 0.500010
58.500000 58.500000 0.500010
57.500000 58.500000 0.500010

4 0 1 2 3 193 193 193
}

{ OFF
4 1 4
57.500000 58.500000 -0.499990
58.500000 58.500000 -0.499990
58.500000 59.500000 -0.499990
57.500000 59.500000 -0.499990

4 0 1 2 3 193 193 193
}

{ OFF
4 1 4
57.500000 58.500000 0.500010
58.500000 58.500000 0.500010
58.500000 59.500000 0.500010
57.500000 59.500000 0.500010

4 0 1 2 3 193 193 193
}

{ OFF
4 1 4
57.500000 59.500000 -0.499990
58.500000 59.500000 -0.499990
58.500000 60.500000 -0.499990
57.500000 60.500000 -0.499990

4 0 1 2 3 193 193 193
}

{ OFF
4 1 4
57.500000 59.500000 0.500010
58.500000 59.500000 0.500010
58.500000 60.500000 0.500010
57.500000 60.500000 0.500010

4 0 1 2 3 193 193 193
}

{ OFF
4 1 4
57.500000 60.500000 -0.499990
58.500000 60.500000 -0.499990
58.500000 61.500000 -0.499990
57.500000 61.500000 -0.499990

4 0 1 2 3 193 193 193
}

{ OFF
4 1 4
57.500000 60.500000 0.500010
58.500000 60.500000 0.500010
58.500000 61.500000 0.500010
57.500000 61.500000 0.500010

4 0 1 2 3 193 193 193
}

{ OFF
4 1 4
57.500000 61.500000 -0.499990
58.500000 61.500000 -0.499990
58.500000 62.500000 -0.499990
57.500000 62.500000 -0.499990

4 0 1 2 3 193 193 193
}

{ OFF
4 1 4
57.500000 61.500000 0.500010
58.500000 61.500000 0.500010
58.500000 62.500000 0.500010
57.500000 62.500000 0.500010

4 0 1 2 3 193 193 193
}

{ OFF
4 1 4
57.500000 62.500000 -0.499990
58.500000 62.500000 -0.499990
58.500000 63.500000 -0.499990
57.500000 63.500000 -0.499990

4 0 1 2 3 193 193 193
}

{ OFF
4 1 4
57.500000 62.500000 0.500010
58.500000 62.500000 0.500010
58.500000 63.500000 0.500010
57.500000 63.500000 0.500010

4 0 1 2 3 193 193 193
}

{ OFF
4 1 4
57.500000 63.500000 -0.499990
58.500000 63.500000 -0.499990
58.500000 64.500000 -0.499990
57.500000 64.500000 -0.499990

4 0 1 2 3 193 193 193
}

{ OFF
4 1 4
57.500000 63.500000 0.500010
58.500000 63.500000 0.500010
58.500000 64.500000 0.500010
57.500000 64.500000 0.500010

4 0 1 2 3 193 193 193
}

{ OFF
4 1 4
57.500000 64.500000 -0.499990
58.500000 64.500000 -0.499990
58.500000 65.500000 -0.499990
57.500000 65.500000 -0.499990

4 0 1 2 3 193 193 193
}

{ OFF
4 1 4
57.500000 64.500000 0.500010
58.500000 64.500000 0.500010
58.500000 65.500000 0.500010
57.500000 65.500000 0.500010

4 0 1 2 3 193 193 193
}

{ OFF
4 1 4
57.500000 65.500000 -0.499990
58.500000 65.500000 -0.499990
58.500000 66.500000 -0.499990
57.500000 66.500000 -0.499990

4 0 1 2 3 193 193 193
}

{ OFF
4 1 4
57.500000 65.500000 0.500010
58.500000 65.500000 0.500010
58.500000 66.500000 0.500010
57.500000 66.500000 0.500010

4 0 1 2 3 193 193 193
}

{ OFF
4 1 4
57.500000 66.500000 -0.499990
58.500000 66.500000 -0.499990
58.500000 67.500000 -0.499990
57.500000 67.500000 -0.499990

4 0 1 2 3 193 193 193
}

{ OFF
4 1 4
57.500000 66.500000 0.500010
58.500000 66.500000 0.500010
58.500000 67.500000 0.500010
57.500000 67.500000 0.500010

4 0 1 2 3 193 193 193
}

{ OFF
4 1 4
57.500000 67.500000 -0.499990
58.500000 67.500000 -0.499990
58.500000 68.500000 -0.499990
57.500000 68.500000 -0.499990

4 0 1 2 3 193 193 193
}

{ OFF
4 1 4
57.500000 67.500000 0.500010
58.500000 67.500000 0.500010
58.500000 68.500000 0.500010
57.500000 68.500000 0.500010

4 0 1 2 3 193 193 193
}

{ OFF
4 1 4
57.500000 68.500000 -0.499990
58.500000 68.500000 -0.499990
58.500000 69.500000 -0.499990
57.500000 69.500000 -0.499990

4 0 1 2 3 193 193 193
}

{ OFF
4 1 4
57.500000 68.500000 0.500010
58.500000 68.500000 0.500010
58.500000 69.500000 0.500010
57.500000 69.500000 0.500010

4 0 1 2 3 193 193 193
}

{ OFF
4 1 4
57.500000 69.500000 -0.499990
58.500000 69.500000 -0.499990
58.500000 70.500000 -0.499990
57.500000 70.500000 -0.499990

4 0 1 2 3 193 193 193
}

{ OFF
4 1 4
57.500000 69.500000 0.500010
58.500000 69.500000 0.500010
58.500000 70.500000 0.500010
57.500000 70.500000 0.500010

4 0 1 2 3 193 193 193
}

{ OFF
4 1 4
57.500000 70.500000 -0.499990
58.500000 70.500000 -0.499990
58.500000 71.500000 -0.499990
57.500000 71.500000 -0.499990

4 0 1 2 3 193 193 193
}

{ OFF
4 1 4
57.500000 70.500000 0.500010
58.500000 70.500000 0.500010
58.500000 71.500000 0.500010
57.500000 71.500000 0.500010

4 0 1 2 3 193 193 193
}

{ OFF
4 1 4
57.500000 71.500000 -0.499990
58.500000 71.500000 -0.499990
58.500000 72.500000 -0.499990
57.500000 72.500000 -0.499990

4 0 1 2 3 193 193 193
}

{ OFF
4 1 4
57.500000 71.500000 0.500010
58.500000 71.500000 0.500010
58.500000 72.500000 0.500010
57.500000 72.500000 0.500010

4 0 1 2 3 193 193 193
}

{ OFF
4 1 4
57.500000 72.500000 -0.499990
58.500000 72.500000 -0.499990
58.500000 73.500000 -0.499990
57.500000 73.500000 -0.499990

4 0 1 2 3 193 193 193
}

{ OFF
4 1 4
57.500000 72.500000 0.500010
58.500000 72.500000 0.500010
58.500000 73.500000 0.500010
57.500000 73.500000 0.500010

4 0 1 2 3 193 193 193
}

{ OFF
4 1 4
57.500000 73.500000 -0.499990
58.500000 73.500000 -0.499990
58.500000 74.500000 -0.499990
57.500000 74.500000 -0.499990

4 0 1 2 3 193 193 193
}

{ OFF
4 1 4
57.500000 73.500000 0.500010
58.500000 73.500000 0.500010
58.500000 74.500000 0.500010
57.500000 74.500000 0.500010

4 0 1 2 3 193 193 193
}

{ OFF
4 1 4
57.500000 74.500000 -0.499990
58.500000 74.500000 -0.499990
58.500000 75.500000 -0.499990
57.500000 75.500000 -0.499990

4 0 1 2 3 193 193 193
}

{ OFF
4 1 4
57.500000 74.500000 0.500010
58.500000 74.500000 0.500010
58.500000 75.500000 0.500010
57.500000 75.500000 0.500010

4 0 1 2 3 193 193 193
}

{ OFF
4 1 4
57.500000 75.500000 -0.499990
58.500000 75.500000 -0.499990
58.500000 76.500000 -0.499990
57.500000 76.500000 -0.499990

4 0 1 2 3 193 193 193
}

{ OFF
4 1 4
[truncated: 1,244,214 more chars]
