# Supplementary material for: Predicting Trabecular Bone Stiffness from Clinical Cone-Beam CT and HR-pQCT Data; an In Vitro Study Using Finite Element Analysis
Source: PLoS One. 2016 Aug 11;11(8):e0161101. doi: 10.1371/journal.pone.0161101 (PMC4981445; doi:10.1371/journal.pone.0161101)
Supplement: S1 File — This is the code used to segment and analyse the trabecular bone volumes with the structure parameters as a result. (ZIP) [file pone.0161101.s001.zip › Code_PLoS/Annat/Legacy/hist2mean.asv]

function mean = hist2mean(histo,idx)
% mean = hist2mean(histo,idx)
% Calculates the mean from a histogram. Observe the histogram can not use
% bins for correct result. For example use an integer volume and calculate
% histogram using [h,idx] = histo3d(vol).
%
% The function is mainly used by region_grow-algorithms. 
%
% Joel Petersson, 2005

n = sum(histo);
mean = sum(histo.*idx)/n;
