# Supplementary material for: Predicting Trabecular Bone Stiffness from Clinical Cone-Beam CT and HR-pQCT Data; an In Vitro Study Using Finite Element Analysis
Source: PLoS One. 2016 Aug 11;11(8):e0161101. doi: 10.1371/journal.pone.0161101 (PMC4981445; doi:10.1371/journal.pone.0161101)
Supplement: S1 File — This is the code used to segment and analyse the trabecular bone volumes with the structure parameters as a result. (ZIP) [file pone.0161101.s001.zip › Code_PLoS/Annat/Legacy/hist2std.m]

function sigma = hist2std(histo,idx)
% function sigma = hist2std(histo,idx)
%
% Calculates the standard deviation from a histogram.
%
% sigma: the resulting standard deviation
% histo: the histogram (frequency)
% idx: the index of each histogram value (intensity).
% 
% Important! The result is only correct if each histogram point corresponds
% only to one intensity, i.e. not histogram bins corresponding to an
% intensity interval. 
% Example: [hist, idx] = histo3d(VOLUME);
%          sigma = hist2std(hist,idx);
% Where VOLUME is a 3D-array with only integer intensity.
%
% The function is mainly used by region_grow-algorithms for fast 
% calculations of std without having to recalculate the volume.
%
% Joel Petersson, 2005

n = sum(histo);
mean_data = sum(histo.*idx)/n;
sigma = sqrt(1/(n-1)*sum(histo.*(idx-mean_data).^2));
