# Supplementary material for: Predicting Trabecular Bone Stiffness from Clinical Cone-Beam CT and HR-pQCT Data; an In Vitro Study Using Finite Element Analysis
Source: PLoS One. 2016 Aug 11;11(8):e0161101. doi: 10.1371/journal.pone.0161101 (PMC4981445; doi:10.1371/journal.pone.0161101)
Supplement: S1 File — This is the code used to segment and analyse the trabecular bone volumes with the structure parameters as a result. (ZIP) [file pone.0161101.s001.zip › Code_PLoS/Annat/Legacy/histo3d.m]

function [h,i]=histo3d(data,s)
% [h,i]=histo3d(data,s)
%
% Calculates the histogram of a 3D-array with integer values. If the values
% are between zeros and one, Matlabs image-histogram is used.
% For an integer volume the number of bins are max(data)-min(data)+1.
%
% data: 3D-array with integers. Optionally values between zero and one.
% s [optional]: if 'f' is supplied the resulting histogram is shown in a
% plot.
%
% Joel Petersson

if nargin < 2
    s = 'n';
end

if ~isempty(int8(find(data > 1))) % Ointressant med datarepresentation, endast intressant om något värde större än ett hittas.
    %delta = max(data(:))-min(data(:))+1;
    data = single(data);
    [h,i] = hist(data(:),[floor(min(data(:)):ceil(max(data(:))))]);%delta);
    if s == 'f'
        figure
        hist(data(:),[floor(min(data(:)):ceil(max(data(:))))])
        %hist(double(data(:)),delta);
    end
else
    % Om inga värden är större än ett så används matlabs bildhistogram istället.
    data = single(data);
    [h,i] = imhist(data(:));
    if s == 'f'
        figure
        imhist(data(:))
    end
end
