# Supplementary material for: Predicting Trabecular Bone Stiffness from Clinical Cone-Beam CT and HR-pQCT Data; an In Vitro Study Using Finite Element Analysis
Source: PLoS One. 2016 Aug 11;11(8):e0161101. doi: 10.1371/journal.pone.0161101 (PMC4981445; doi:10.1371/journal.pone.0161101)
Supplement: S1 File — This is the code used to segment and analyse the trabecular bone volumes with the structure parameters as a result. (ZIP) [file pone.0161101.s001.zip › Code_PLoS/Annat/Legacy/hpenhance.m]

function f = hpenhance(sz, rholp, rhohp, dir, A)
%
%  [f] = hpenhance(size, rholp, rhohp, dir, A)
%
%   sz     - size of WA, [y x z t]
%   rholp  - defines width of transition band
%   rhohp  - defines width of passband
%   dir    - direction of filter
%   A      - Angular selectivity, optional
%
%
%   f = f   (u)   f   (u)
%        rho       phi
%
%                      2   pi rho
%              /    sin (----------)       0 <= rho < rholp
%              |          2 rholp
%              |
%              |
%              |       2  pi(rho-rhohp)
%   f   (u) = <     cos (--------------)   rholp <=  rho < rhohp + rholp
%    rho       |           2 rholp
%              |
%              |
%              \    0                      rhohp + rholp <= rho
%
%                        
%                      2A
%   f   (u) = [u o dir]  
%    phi       
%
%   This function generates a multidimensional  filter.
%   See `Signal Processing for Computer Vision' page 325
%   NOTE THAT  "high-pass" SHOULD BE "all-pass" AND ALL
%   hp-subscripts SHOULD BE ap-subscripts ON PAGE 325!
%
% Copyright
% Author: Mats Andersson, matsa@isy.liu.se
%         Computer Vision Laboratory
%         Link�ping University


switch nargin
  case 4
    A=1;
  case 5
  otherwise
    help hpenhance
    return
end	

rho = radius(wa(sz,1));
rho = getdata(rho);
f = cos(pi.*(rho - rhohp)./(2*rholp)).^2;

a = find(rho < rhohp);
f(a) = 1;

a = find(rho < rholp);
f(a) = sin(pi.*rho(a)./(2*rholp)).^2;

a = find(rho > rhohp + rholp);
f(a) = 0;

f = cosangle(sz, dir, 2*A, 1) .* f;
