# Supplementary material for: Predicting Trabecular Bone Stiffness from Clinical Cone-Beam CT and HR-pQCT Data; an In Vitro Study Using Finite Element Analysis
Source: PLoS One. 2016 Aug 11;11(8):e0161101. doi: 10.1371/journal.pone.0161101 (PMC4981445; doi:10.1371/journal.pone.0161101)
Supplement: S1 File — This is the code used to segment and analyse the trabecular bone volumes with the structure parameters as a result. (ZIP) [file pone.0161101.s001.zip › Code_PLoS/Annat/Legacy/hplognorm.m]

function f = hplognorm(sz, u0, bw)
%
%  [f] = hplognorm(sz, u0, bw)
%
%   sz - size of WA, [y x z t]
%   u0 - Center frequency
%   bw - Relative bandwidth (in octaves)
%
%   This function generates a multidimensional LP filter
%   see also LPLOGNORM and BPLOGNORM
%
%                                    2
%   f(u) = exp[-(4/bw*bw*log(2)) * ln (u/u0)]   |u| < u0
%   f(u) = 1                                    |u| > u0
%                         
%
% Author: Johan Wiklund, jowi@isy.liu.se
%         Computer Vision Laboratory
%         Link�ping University

switch nargin
  case 3
  otherwise
    help hplognorm
    return
end	

Cb = 4/(bw*bw*log(2));

ff = wa(sz, 1);
u = radius(ff);
u = putorigo(u, 1);  % Avoid "log of zero" error message

ff = exp(-Cb.*log(u./u0).^2);
ff = putorigo(ff, 0);
u = putorigo(u, 0);

f = ff.*(u <= u0) + ones(ff).*(u > u0);
