# Supplementary material for: Predicting Trabecular Bone Stiffness from Clinical Cone-Beam CT and HR-pQCT Data; an In Vitro Study Using Finite Element Analysis
Source: PLoS One. 2016 Aug 11;11(8):e0161101. doi: 10.1371/journal.pone.0161101 (PMC4981445; doi:10.1371/journal.pone.0161101)
Supplement: S1 File — This is the code used to segment and analyse the trabecular bone volumes with the structure parameters as a result. (ZIP) [file pone.0161101.s001.zip › Code_PLoS/Annat/Legacy/hs_err_pid3128.log]

#
# An unexpected error has been detected by HotSpot Virtual Machine:
#
#  EXCEPTION_ACCESS_VIOLATION (0xc0000005) at pc=0x785767b0, pid=3128, tid=3876
#
# Java VM: Java HotSpot(TM) Client VM (1.5.0-b64 mixed mode)
# Problematic frame:
# C  [mpath.dll+0x67b0]
#

---------------  T H R E A D  ---------------

Current thread (0x0e0878d8):  JavaThread "AWT-EventQueue-0" [_thread_in_native, id=3876]

siginfo: ExceptionCode=0xc0000005, reading address 0x00000048

Registers:
EAX=0x00000000, EBX=0x00000501, ECX=0x01fa1830, EDX=0x00000000
ESP=0x0e70ee54, EBP=0x0e70ee58, ESI=0x0e087994, EDI=0x0e70f400
EIP=0x785767b0, EFLAGS=0x00010202

Top of Stack: (sp=0x0e70ee54)
0x0e70ee54:   ffffffef 0e70f384 79b494dc 00000000
0x0e70ee64:   0e70ee78 00000501 0e70f400 0e087994
0x0e70ee74:   ffffffef 0e70f028 00110009 00110009
0x0e70ee84:   0e2751fc 0e70efa8 0e70ef5c 0e70eec4
0x0e70ee94:   00260000 7c910732 00000002 002606e8
0x0e70eea4:   00260000 0e226e30 0e70ee9c 0000002e
0x0e70eeb4:   0e70f0e0 7c90ee18 7c910738 ffffffff
0x0e70eec4:   7c910732 7c9106ab 7c9106eb 074e3868 

Instructions: (pc=0x785767b0)
0x785767a0:   8b 45 08 8b 0d 64 7a 58 78 8d 04 c0 8b 44 c1 08
0x785767b0:   8b 50 48 8b 52 08 83 c0 48 56 8b c2 57 8d 70 01 


Stack: [0x0e690000,0x0e710000),  sp=0x0e70ee54,  free space=507k
Native frames: (J=compiled Java code, j=interpreted, Vv=VM code, C=native code)
C  [mpath.dll+0x67b0]
C  [jmi_mi.dll+0x94dc]
C  [jmi_mi.dll+0x52cc]
j  com.mathworks.jmi.NativeMatlab.nativeMessageReceived(Ljava/lang/Object;J)V+0
j  com.mathworks.jmi.NativeMatlab.messageReceived(Ljava/lang/Object;)V+6
j  com.mathworks.jmi.MatlabLooper.interruptMatlab(Lcom/mathworks/services/message/MWMessage;)V+4
j  com.mathworks.jmi.Matlab$MatlabDirSeed.getValue()Ljava/lang/Object;+11
j  com.mathworks.util.FactoryUtils.getDirectorySeed()Ljava/lang/String;+11
j  com.mathworks.mwswing.MJFileChooserPerPlatform.<init>()V+5
j  com.mathworks.mde.desk.MLDesktop$OpenAction.actionPerformed(Ljava/awt/event/ActionEvent;)V+5
j  javax.swing.AbstractButton.fireActionPerformed(Ljava/awt/event/ActionEvent;)V+84
j  javax.swing.AbstractButton$Handler.actionPerformed(Ljava/awt/event/ActionEvent;)V+5
j  javax.swing.DefaultButtonModel.fireActionPerformed(Ljava/awt/event/ActionEvent;)V+35
j  javax.swing.DefaultButtonModel.setPressed(Z)V+117
j  javax.swing.plaf.basic.BasicButtonListener.mouseReleased(Ljava/awt/event/MouseEvent;)V+35
j  java.awt.AWTEventMulticaster.mouseReleased(Ljava/awt/event/MouseEvent;)V+8
j  java.awt.AWTEventMulticaster.mouseReleased(Ljava/awt/event/MouseEvent;)V+8
j  java.awt.AWTEventMulticaster.mouseReleased(Ljava/awt/event/MouseEvent;)V+8
j  java.awt.Component.processMouseEvent(Ljava/awt/event/MouseEvent;)V+64
j  javax.swing.JComponent.processMouseEvent(Ljava/awt/event/MouseEvent;)V+23
j  com.mathworks.mwswing.MJButton.processMouseEvent(Ljava/awt/event/MouseEvent;)V+37
j  java.awt.Component.processEvent(Ljava/awt/AWTEvent;)V+81
j  java.awt.Container.processEvent(Ljava/awt/AWTEvent;)V+18
j  java.awt.Component.dispatchEventImpl(Ljava/awt/AWTEvent;)V+477
j  java.awt.Container.dispatchEventImpl(Ljava/awt/AWTEvent;)V+42
j  java.awt.Component.dispatchEvent(Ljava/awt/AWTEvent;)V+2
j  java.awt.LightweightDispatcher.retargetMouseEvent(Ljava/awt/Component;ILjava/awt/event/MouseEvent;)V+304
j  java.awt.LightweightDispatcher.processMouseEvent(Ljava/awt/event/MouseEvent;)Z+139
j  java.awt.LightweightDispatcher.dispatchEvent(Ljava/awt/AWTEvent;)Z+50
j  java.awt.Container.dispatchEventImpl(Ljava/awt/AWTEvent;)V+12
j  java.awt.Window.dispatchEventImpl(Ljava/awt/AWTEvent;)V+19
j  java.awt.Component.dispatchEvent(Ljava/awt/AWTEvent;)V+2
j  java.awt.EventQueue.dispatchEvent(Ljava/awt/AWTEvent;)V+46
j  java.awt.EventDispatchThread.pumpOneEventForHierarchy(ILjava/awt/Component;)Z+200
j  java.awt.EventDispatchThread.pumpEventsForHierarchy(ILjava/awt/Conditional;Ljava/awt/Component;)V+26
j  java.awt.EventDispatchThread.pumpEvents(ILjava/awt/Conditional;)V+4
j  java.awt.EventDispatchThread.pumpEvents(Ljava/awt/Conditional;)V+3
j  java.awt.EventDispatchThread.run()V+9
v  ~StubRoutines::call_stub
V  [jvm.dll+0x8168d]
V  [jvm.dll+0xd4179]
V  [jvm.dll+0x8155e]
V  [jvm.dll+0x812bb]
V  [jvm.dll+0x9bbe9]
V  [jvm.dll+0xfe77f]
V  [jvm.dll+0xfe74d]
C  [msvcrt.dll+0x2a3b0]
C  [kernel32.dll+0xb50b]

Java frames: (J=compiled Java code, j=interpreted, Vv=VM code)
j  com.mathworks.jmi.NativeMatlab.nativeMessageReceived(Ljava/lang/Object;J)V+0
j  com.mathworks.jmi.NativeMatlab.messageReceived(Ljava/lang/Object;)V+6
j  com.mathworks.jmi.MatlabLooper.interruptMatlab(Lcom/mathworks/services/message/MWMessage;)V+4
j  com.mathworks.jmi.Matlab$MatlabDirSeed.getValue()Ljava/lang/Object;+11
j  com.mathworks.util.FactoryUtils.getDirectorySeed()Ljava/lang/String;+11
j  com.mathworks.mwswing.MJFileChooserPerPlatform.<init>()V+5
j  com.mathworks.mde.desk.MLDesktop$OpenAction.actionPerformed(Ljava/awt/event/ActionEvent;)V+5
j  javax.swing.AbstractButton.fireActionPerformed(Ljava/awt/event/ActionEvent;)V+84
j  javax.swing.AbstractButton$Handler.actionPerformed(Ljava/awt/event/ActionEvent;)V+5
j  javax.swing.DefaultButtonModel.fireActionPerformed(Ljava/awt/event/ActionEvent;)V+35
j  javax.swing.DefaultButtonModel.setPressed(Z)V+117
j  javax.swing.plaf.basic.BasicButtonListener.mouseReleased(Ljava/awt/event/MouseEvent;)V+35
j  java.awt.AWTEventMulticaster.mouseReleased(Ljava/awt/event/MouseEvent;)V+8
j  java.awt.AWTEventMulticaster.mouseReleased(Ljava/awt/event/MouseEvent;)V+8
j  java.awt.AWTEventMulticaster.mouseReleased(Ljava/awt/event/MouseEvent;)V+8
j  java.awt.Component.processMouseEvent(Ljava/awt/event/MouseEvent;)V+64
j  javax.swing.JComponent.processMouseEvent(Ljava/awt/event/MouseEvent;)V+23
j  com.mathworks.mwswing.MJButton.processMouseEvent(Ljava/awt/event/MouseEvent;)V+37
j  java.awt.Component.processEvent(Ljava/awt/AWTEvent;)V+81
j  java.awt.Container.processEvent(Ljava/awt/AWTEvent;)V+18
j  java.awt.Component.dispatchEventImpl(Ljava/awt/AWTEvent;)V+477
j  java.awt.Container.dispatchEventImpl(Ljava/awt/AWTEvent;)V+42
j  java.awt.Component.dispatchEvent(Ljava/awt/AWTEvent;)V+2
j  java.awt.LightweightDispatcher.retargetMouseEvent(Ljava/awt/Component;ILjava/awt/event/MouseEvent;)V+304
j  java.awt.LightweightDispatcher.processMouseEvent(Ljava/awt/event/MouseEvent;)Z+139
j  java.awt.LightweightDispatcher.dispatchEvent(Ljava/awt/AWTEvent;)Z+50
j  java.awt.Container.dispatchEventImpl(Ljava/awt/AWTEvent;)V+12
j  java.awt.Window.dispatchEventImpl(Ljava/awt/AWTEvent;)V+19
j  java.awt.Component.dispatchEvent(Ljava/awt/AWTEvent;)V+2
j  java.awt.EventQueue.dispatchEvent(Ljava/awt/AWTEvent;)V+46
j  java.awt.EventDispatchThread.pumpOneEventForHierarchy(ILjava/awt/Component;)Z+200
j  java.awt.EventDispatchThread.pumpEventsForHierarchy(ILjava/awt/Conditional;Ljava/awt/Component;)V+26
j  java.awt.EventDispatchThread.pumpEvents(ILjava/awt/Conditional;)V+4
j  java.awt.EventDispatchThread.pumpEvents(Ljava/awt/Conditional;)V+3
j  java.awt.EventDispatchThread.run()V+9
v  ~StubRoutines::call_stub

---------------  P R O C E S S  ---------------

Java Threads: ( => current thread )
  0x021e24b0 JavaThread "Thread-6" [_thread_in_native, id=1048]
  0x0e355590 JavaThread "Timer-2" daemon [_thread_blocked, id=2168]
  0x0e1bdd10 JavaThread "Image Fetcher 1" daemon [_thread_blocked, id=3968]
  0x0e185a88 JavaThread "Timer-1" [_thread_blocked, id=1060]
  0x0e106008 JavaThread "TimerQueue" daemon [_thread_blocked, id=2708]
=>0x0e0878d8 JavaThread "AWT-EventQueue-0" [_thread_in_native, id=3876]
  0x0e087538 JavaThread "AWT-Shutdown" [_thread_blocked, id=3032]
  0x0e0aee18 JavaThread "Image Fetcher 0" daemon [_thread_blocked, id=3564]
  0x0e02b9e8 JavaThread "Java2D Disposer" daemon [_thread_blocked, id=3980]
  0x0e03e418 JavaThread "Timer-0" [_thread_blocked, id=2288]
  0x0e022f30 JavaThread "AWT-Windows" daemon [_thread_in_native, id=3056]
  0x021d6540 JavaThread "Low Memory Detector" daemon [_thread_blocked, id=2928]
  0x021d5248 JavaThread "CompilerThread0" daemon [_thread_blocked, id=4076]
  0x021d4540 JavaThread "Signal Dispatcher" daemon [_thread_blocked, id=3652]
  0x021cb5c8 JavaThread "Finalizer" daemon [_thread_blocked, id=3052]
  0x021ca150 JavaThread "Reference Handler" daemon [_thread_blocked, id=2296]
  0x0026b168 JavaThread "main" [_thread_in_native, id=556]

Other Threads:
  0x0218af10 VMThread [id=3396]
  0x021d2970 WatcherThread [id=124]

VM state:not at safepoint (normal execution)

VM Mutex/Monitor currently owned by a thread: None

Heap
 def new generation   total 14784K, used 9115K [0x05c90000, 0x06c90000, 0x07490000)
  eden space 13184K,  58% used [0x05c90000, 0x0641c9a8, 0x06970000)
  from space 1600K,  86% used [0x06970000, 0x06aca4c0, 0x06b00000)
  to   space 1600K,   0% used [0x06b00000, 0x06b00000, 0x06c90000)
 tenured generation   total 49152K, used 1910K [0x07490000, 0x0a490000, 0x0bc90000)
   the space 49152K,   3% used [0x07490000, 0x0766d8e8, 0x0766da00, 0x0a490000)
 compacting perm gen  total 12032K, used 11983K [0x0bc90000, 0x0c850000, 0x0dc90000)
   the space 12032K,  99% used [0x0bc90000, 0x0c843ca8, 0x0c843e00, 0x0c850000)
No shared spaces configured.

Dynamic libraries:
0x00400000 - 0x004d3000 	C:\Program Files\MATLAB71\bin\win32\MATLAB.exe
0x7c900000 - 0x7c9b0000 	C:\WINDOWS\system32\ntdll.dll
0x7c800000 - 0x7c8f4000 	C:\WINDOWS\system32\kernel32.dll
0x78550000 - 0x7855d000 	C:\Program Files\MATLAB71\bin\win32\libmat.dll
0x78500000 - 0x7853e000 	C:\Program Files\MATLAB71\bin\win32\libmx.dll
0x781f0000 - 0x78284000 	C:\Program Files\MATLAB71\bin\win32\icuuc32.dll
0x77dd0000 - 0x77e6b000 	C:\WINDOWS\system32\ADVAPI32.dll
0x77e70000 - 0x77f01000 	C:\WINDOWS\system32\RPCRT4.dll
0x10000000 - 0x10005000 	C:\Program Files\MATLAB71\bin\win32\icudt32.dll
0x7c340000 - 0x7c396000 	C:\Program Files\MATLAB71\bin\win32\MSVCR71.dll
0x00220000 - 0x00232000 	C:\Program Files\MATLAB71\bin\win32\libz.dll
0x78450000 - 0x784f3000 	C:\Program Files\MATLAB71\bin\win32\libut.dll
0x76c90000 - 0x76cb8000 	C:\WINDOWS\system32\imagehlp.dll
0x77c10000 - 0x77c68000 	C:\WINDOWS\system32\msvcrt.dll
0x78100000 - 0x781aa000 	C:\Program Files\MATLAB71\bin\win32\icuin32.dll
0x781b0000 - 0x781bb000 	C:\Program Files\MATLAB71\bin\win32\icuio32.dll
0x7c3a0000 - 0x7c41b000 	C:\Program Files\MATLAB71\bin\win32\MSVCP71.dll
0x77d40000 - 0x77dd0000 	C:\WINDOWS\system32\USER32.dll
0x77f10000 - 0x77f56000 	C:\WINDOWS\system32\GDI32.dll
0x774e0000 - 0x7761c000 	C:\WINDOWS\system32\ole32.dll
0x77120000 - 0x771ac000 	C:\WINDOWS\system32\OLEAUT32.dll
0x78d40000 - 0x78e46000 	C:\Program Files\MATLAB71\bin\win32\libmwservices.dll
0x763b0000 - 0x763f9000 	C:\WINDOWS\system32\comdlg32.dll
0x77f60000 - 0x77fd6000 	C:\WINDOWS\system32\SHLWAPI.dll
0x5d090000 - 0x5d127000 	C:\WINDOWS\system32\COMCTL32.dll
0x7c9c0000 - 0x7d1d4000 	C:\WINDOWS\system32\SHELL32.dll
0x78570000 - 0x7858a000 	C:\Program Files\MATLAB71\bin\win32\mpath.dll
0x5b860000 - 0x5b8b4000 	C:\WINDOWS\system32\NETAPI32.dll
0x71ab0000 - 0x71ac7000 	C:\WINDOWS\system32\WS2_32.dll
0x71aa0000 - 0x71aa8000 	C:\WINDOWS\system32\WS2HELP.dll
0x78540000 - 0x7854f000 	C:\Program Files\MATLAB71\bin\win32\libmex.dll
0x78560000 - 0x7856e000 	C:\Program Files\MATLAB71\bin\win32\mvalue.dll
0x786c0000 - 0x7872e000 	C:\Program Files\MATLAB71\bin\win32\m_dispatcher.dll
0x78290000 - 0x78430000 	C:\Program Files\MATLAB71\bin\win32\xerces-c_2_6.dll
0x78d20000 - 0x78d36000 	C:\Program Files\MATLAB71\bin\win32\datasvcs.dll
0x791c0000 - 0x791db000 	C:\Program Files\MATLAB71\bin\win32\mcr.dll
0x78730000 - 0x78a3a000 	C:\Program Files\MATLAB71\bin\win32\m_interpreter.dll
0x78590000 - 0x78628000 	C:\Program Files\MATLAB71\bin\win32\mcos.dll
0x78c90000 - 0x78d20000 	C:\Program Files\MATLAB71\bin\win32\mlib.dll
0x78a40000 - 0x78bd6000 	C:\Program Files\MATLAB71\bin\win32\m_parser.dll
0x78c80000 - 0x78c8d000 	C:\Program Files\MATLAB71\bin\win32\ir_xfmr.dll
0x78be0000 - 0x78c3b000 	C:\Program Files\MATLAB71\bin\win32\m_ir.dll
0x78c40000 - 0x78c54000 	C:\Program Files\MATLAB71\bin\win32\m_pcodegen.dll
0x78c60000 - 0x78c74000 	C:\Program Files\MATLAB71\bin\win32\m_pcodeio.dll
0x79990000 - 0x799e4000 	C:\Program Files\MATLAB71\bin\win32\udd_mi.dll
0x78630000 - 0x786b2000 	C:\Program Files\MATLAB71\bin\win32\udd.dll
0x799f0000 - 0x79a1b000 	C:\Program Files\MATLAB71\bin\win32\jmi.dll
0x79aa0000 - 0x79b3d000 	C:\Program Files\MATLAB71\bin\win32\bridge.dll
0x77c00000 - 0x77c08000 	C:\WINDOWS\system32\VERSION.dll
0x78f70000 - 0x79009000 	C:\Program Files\MATLAB71\bin\win32\libmwgui.dll
0x79980000 - 0x79990000 	C:\Program Files\MATLAB71\bin\win32\mwoles05.dll
0x79a20000 - 0x79a59000 	C:\Program Files\MATLAB71\bin\win32\comcli.dll
0x78eb0000 - 0x78f2b000 	C:\Program Files\MATLAB71\bin\win32\uiw.dll
0x78f30000 - 0x78f53000 	C:\Program Files\MATLAB71\bin\win32\libuij.dll
0x79190000 - 0x791bb000 	C:\Program Files\MATLAB71\bin\win32\libmwhardcopy.dll
0x78f60000 - 0x78f69000 	C:\Program Files\MATLAB71\bin\win32\uinone.dll
0x7c140000 - 0x7c243000 	C:\Program Files\MATLAB71\bin\win32\MFC71.DLL
0x73000000 - 0x73026000 	C:\WINDOWS\system32\WINSPOOL.DRV
0x7c120000 - 0x7c139000 	C:\Program Files\MATLAB71\bin\win32\ATL71.DLL
0x79a60000 - 0x79a69000 	C:\Program Files\MATLAB71\bin\win32\mlautoregister.dll
0x79010000 - 0x79162000 	C:\Program Files\MATLAB71\bin\win32\hg.dll
0x791e0000 - 0x7934d000 	C:\Program Files\MATLAB71\bin\win32\numerics.dll
0x79910000 - 0x79917000 	C:\Program Files\MATLAB71\bin\win32\libmwamd.dll
0x793a0000 - 0x79426000 	C:\Program Files\MATLAB71\bin\win32\libfftw3.dll
0x79430000 - 0x794b1000 	C:\Program Files\MATLAB71\bin\win32\libfftw3f.dll
0x79350000 - 0x79373000 	C:\Program Files\MATLAB71\bin\win32\libmwlapack.dll
0x79920000 - 0x79975000 	C:\Program Files\MATLAB71\bin\win32\libmwumfpackv4.3.dll
0x773d0000 - 0x774d2000 	C:\WINDOWS\WinSxS\x86_Microsoft.Windows.Common-Controls_6595b64144ccf1df_6.0.2600.2180_x-ww_a84f1ff9\comctl32.dll
0x7c300000 - 0x7c30e000 	C:\Program Files\MATLAB71\bin\win32\MFC71ENU.DLL
0x79380000 - 0x79398000 	C:\Program Files\MATLAB71\bin\win32\mkl.dll
0x794c0000 - 0x79907000 	C:\Program Files\MATLAB71\bin\win32\lapack.dll
0x01de0000 - 0x01e5e000 	C:\Program Files\MATLAB71\bin\win32\DFORMD.DLL
0x74290000 - 0x74294000 	C:\WINDOWS\system32\icmp.Dll
0x76d60000 - 0x76d79000 	C:\WINDOWS\system32\iphlpapi.dll
0x71a50000 - 0x71a8f000 	C:\WINDOWS\System32\mswsock.dll
0x76f20000 - 0x76f47000 	C:\WINDOWS\system32\DNSAPI.dll
0x76fb0000 - 0x76fb8000 	C:\WINDOWS\System32\winrnr.dll
0x76f60000 - 0x76f8c000 	C:\WINDOWS\system32\WLDAP32.dll
0x77fe0000 - 0x77ff1000 	C:\WINDOWS\system32\Secur32.dll
0x5ad70000 - 0x5ada8000 	C:\WINDOWS\system32\uxtheme.dll
0x662b0000 - 0x66308000 	C:\WINDOWS\system32\hnetcfg.dll
0x71a90000 - 0x71a98000 	C:\WINDOWS\System32\wshtcpip.dll
0x76fc0000 - 0x76fc6000 	C:\WINDOWS\system32\rasadhlp.dll
0x74720000 - 0x7476b000 	C:\WINDOWS\system32\MSCTF.dll
0x6d640000 - 0x6d7c5000 	C:\Program Files\MATLAB71\sys\java\jre\win32\jre1.5.0\bin\client\jvm.dll
0x76b40000 - 0x76b6d000 	C:\WINDOWS\system32\WINMM.dll
0x6d280000 - 0x6d288000 	C:\Program Files\MATLAB71\sys\java\jre\win32\jre1.5.0\bin\hpi.dll
0x76bf0000 - 0x76bfb000 	C:\WINDOWS\system32\PSAPI.DLL
0x6d610000 - 0x6d61c000 	C:\Program Files\MATLAB71\sys\java\jre\win32\jre1.5.0\bin\verify.dll
0x6d300000 - 0x6d31d000 	C:\Program Files\MATLAB71\sys\java\jre\win32\jre1.5.0\bin\java.dll
0x6d630000 - 0x6d63f000 	C:\Program Files\MATLAB71\sys\java\jre\win32\jre1.5.0\bin\zip.dll
0x79b40000 - 0x79b51000 	C:\Program Files\MATLAB71\bin\win32\jmi_mi.dll
0x6d000000 - 0x6d166000 	C:\Program Files\MATLAB71\sys\java\jre\win32\jre1.5.0\bin\awt.dll
0x76390000 - 0x763ad000 	C:\WINDOWS\system32\IMM32.dll
0x7a790000 - 0x7a79d000 	C:\Program Files\MATLAB71\bin\win32\nativejava.dll
0x6d240000 - 0x6d27d000 	C:\Program Files\MATLAB71\sys\java\jre\win32\jre1.5.0\bin\fontmanager.dll
0x6d4c0000 - 0x6d4d3000 	C:\Program Files\MATLAB71\sys\java\jre\win32\jre1.5.0\bin\net.dll
0x6d4e0000 - 0x6d4e9000 	C:\Program Files\MATLAB71\sys\java\jre\win32\jre1.5.0\bin\nio.dll
0x02100000 - 0x02105000 	C:\Program Files\MATLAB71\bin\win32\nativeservices.dll
0x7a7a0000 - 0x7a7ac000 	C:\Program Files\MATLAB71\bin\win32\nativelex.dll
0x767a0000 - 0x767d5000 	C:\WINDOWS\System32\spool\DRIVERS\W32X86\3\UNIDRVUI.DLL

VM Arguments:
jvm_args: -Xss512k -Xms64m -Xmx96m -XX:NewRatio=3 -XX:MaxPermSize=32M -Dsun.java2d.noddraw=true -Dsun.awt.nopixfmt=true -Xshare:off -Djava.library.path=C:\Program Files\MATLAB71\bin\win32 vfprintf abort
java_command: <unknown>

Environment Variables:
PATH=C:\MATLAB701\bin\win32;c:\program files\imagemagick-6.2.6-q16;c:\progra~1\gnumeric\bin;d:\texmf\miktex\bin;c:\texmf\miktex\bin;c:\windows\system32;c:\windows;c:\windows\system32\wbem;C:\Program Files\MATLAB71\bin\win32;c:\matlab701\bin\win32;c:\program files\microsoft sql server\80\tools\binn\;c:\program files\sectra\wise\bin;c:\program files\sectra\imageservers\bin;c:\program files\microsoft visual studio\common\tools\winnt;c:\program files\microsoft visual studio\common\msdev98\bin;c:\program files\microsoft visual studio\common\tools;c:\program files\microsoft visual studio\vc98\bin;c:\progra~1\vtk42\bin;c:\progra~1\tcl\bin;
USERNAME=joepe
OS=Windows_NT
PROCESSOR_IDENTIFIER=x86 Family 15 Model 1 Stepping 2, GenuineIntel


---------------  S Y S T E M  ---------------

OS: Windows XP Build 2600 Service Pack 2

CPU:total 2 family 15, cmov, cx8, fxsr, mmx, sse, sse2, ht

Memory: 4k page, physical 2096620k(1439836k free), swap 4038508k(3576912k free)

vm_info: Java HotSpot(TM) Client VM (1.5.0-b64) for windows-x86, built on Sep 15 2004 03:00:31 by "java_re" with MS VC++ 6.0
