# Supplementary material for: Predicting Trabecular Bone Stiffness from Clinical Cone-Beam CT and HR-pQCT Data; an In Vitro Study Using Finite Element Analysis
Source: PLoS One. 2016 Aug 11;11(8):e0161101. doi: 10.1371/journal.pone.0161101 (PMC4981445; doi:10.1371/journal.pone.0161101)
Supplement: S1 File — This is the code used to segment and analyse the trabecular bone volumes with the structure parameters as a result. (ZIP) [file pone.0161101.s001.zip › Code_PLoS/Annat/Legacy/idft.m]

function f = idft(g, fs)
% WA/IDFT Calculate the Inverse Discrete Fourier Transform of g.
%  f = idft(g, fsize)
%  fsize (which defines the size of f) is optional, if not specified,
%  f will get the same size as g.

if nargin < 1 | ~isa(g, 'wa')
  help wa/idft
  return
end

if ~isfreq(g)
  disp('WA/DFT: g must be defined in the frequency domain');
  return
end

if nargin > 1
  if ~isa(fs, 'double')
    help wa/idft
    return
  end
  f = sepdft(g, fs);
else
  f = sepdft(g);
end
