# Supplementary material for: Predicting Trabecular Bone Stiffness from Clinical Cone-Beam CT and HR-pQCT Data; an In Vitro Study Using Finite Element Analysis
Source: PLoS One. 2016 Aug 11;11(8):e0161101. doi: 10.1371/journal.pone.0161101 (PMC4981445; doi:10.1371/journal.pone.0161101)
Supplement: S1 File — This is the code used to segment and analyse the trabecular bone volumes with the structure parameters as a result. (ZIP) [file pone.0161101.s001.zip › Code_PLoS/Annat/Legacy/information om aim.txt]

Dear Joel,

here is all the info and quite a few scripts about the aim format.
I think that this should answer all your questions about the aim format


Best regards,

Andres

CONFIDENTIAL: You may NOT distribute this e-mail and the contained information
further!


So I am sending the C info of the header of the .aim files for aim files smaller
than 2 GB.

I am also attaching two .pro files (for the language IDL) to show how to read
and write .aim files. IDL is quite nice, and one can read it easily, and port it
to other language. There, you can also see our binary run-length compression and
uncompression. For run-length compression for char files with more than 2
different values, see pseudo code at end of this e-mail.

The attached matlab code is quite bad, all numbers hard-coded, but it does the
job...


So here is the c-header of the .aim format (32-bit version, up to 2GB .aim files):

On disk, there is also a 'preheader' of 5 4-byte integers (see below), then
the header comes:

typedef struct {
                            char        version;        /* version 2.0: 020    */
                            char        *proc_log;
                            void        *dat;
                            int         id;
                            int         ref;
                            int         type;           /* type of data         */
                            D3int       pos;            /* in pixels (absolut)  */
                            D3int       dim;            /* in pixels            */
                            D3int       off;            /* in pixels            */
                            D3int       supdim;         /* in subdims ( = 0 -> 
no sup
image)*/
                            D3int       suppos;         /* in pixels (relative) */
                            D3int       subdim;         /* in pixels            */
                            D3int       testoff;        /* in pixels            */
                            D3float     el_size_mm;
                            D1AnyData   assoc;          /* associated data  */
} D3AnyImage,D3aim,D3AnyImage020;

typedef struct {
int            id;                    /*  identifier              */
void            *dat;
int            nr;                    /*  number of elements    */
int            size;            /*  size of elements      */
int            type;            /*  type of element data  */
} D1AnyData;

typedef struct {
int                 x,y,z;
} D3int;
typedef struct {
float                 x,y,z;
} D3float;

The very first char (version)
is also expanded to 4 bytes on disk, when the .aim is written, void* is also 4
bytes.

Types values:
#define D1Tchar                    ((1<<16) + sizeof(char))
#define D1Tshort            ((2<<16) + sizeof(short))
#define D1Tint                    ((3<<16) + sizeof(int))
#define D1TcharCmp            ((8<<16) + sizeof(D1charCmp))
#define D1Tpixel           ((13<<16) + sizeof(char))
#define D1TbinCmp           ((21<<16) + sizeof(char))

What you also need to know:

The very first five 4-byte numbers in the .aim file are the 'pre'-header:

The first number is 20: length of pre-header (i.e. these five numbers)
The second number is 140: length of aim-header
The third number is variable (e.g. 751): length of the processing log
The fourth number is the length of the image data in bytes
The fifth number: not used.

So to get the image data, you need to add the first three numbers in the
file, and that's the byte offset where the data starts ! Easy !

If you start at byte 20 (where the aim header starts), and then step down
in the aim header, the dimension of the .aim is saved in bytes 56, 60, and
64. (absolute offsets, incl. the 20 bytes pre-header)

For the vax-float: This is the voxel-size in mm (el_size_mm).
I do not exactly know the float formats of the different platforms
myself...


Then the data starts, so for the gray-scale data, 2 signed bytes per pixel.
For the _seg.aims: it's a bit more complicated, because usually they are
written compressed to disk. However, in ipl, you can say
                     -compress none
instead of 'bin' at the write operation, then the segmented .aims are
written byte by byte (signed one byte numbers, usually 0 for background,
and 127 for object).


One more tip:
To see the files (and file headers) byte by byte on the VMS machine:
$ dump/dec/word C0000002.aim
and hit F6 (or ctrl/y) after the first block, otherwise it will fill the
screen
forever and ever
Then the bytes are displayed FROM RIGHT TO LEFT !


VAX Float versus IEEE Float
###########################


The VAX / Alpha Architecture has a different method to handle float
than specified by IEEE.

VAX Float (F-floating data type)
--------------------------------

                    31                     16  15 14         7  6         0
                    +------------------------+---+------------+------------+
                    |f15                   f0| s |e7        e0|f22      f16|
                    +------------------------+---+------------+------------+


                    value = (-1)^s * fract * 2^(exp-128)
                    exp = e7....e0
                    fract = 0.1f22......f0

IEEE Float
----------

                     31  30        23 22                                  0
                    +---+------------+-------------------------------------+
                    | s |e7        e0|f22                                f0|
                    +---+------------+-------------------------------------+

                    value = (-1)^s * fract * 2^(exp-127)
                    exp = e7....e0
                    fract = 1.f22......f0


Differences
-----------

- Different order of bytes
- In IEEE 127 is subtracted from the exponent, in VAX 128
- The fraction in IEEE starts with 1.f22...f0 in VAx with 0.1f22....f0


Conversion (VAX -> IEEE)
------------------------

If the 2-byte numbers are swapped as 1 2 3 4 to 3 4 1 2, the value
is 4 times too large.
Therefore the value has to be divided by 4.

If the used computer uses VAX float internally, this division has
to take place before the bytes are swapped, because a vax-float
division is not correct if applied on a ieee float value.

vax float   --/4-->   *   --swap bytes-->   ieee float

The other way round, if the used computer usese IEEE float internally,
the division has to take place after the bytes are swapped.

vax float   --swap bytes-->   *   --/4-->   ieee float

BIG-endian:
1 2 3 4 goes into little-endian 3 4 1 2
goes into 2 1 3 4 big-endian (the whole IEEE is swapped),
and the division remains as above, either before (on VAX) or after (IEEE) swapping.

NOTE: VAX float does not support special values such as 'not a number',
'infinity' etc.
The conversion above does not take these situations into account. Also, an over-flow
is not checked...
On VMS computers, use the function cvt$ftof instead ! ($ help rtl cvt$ cvt$ftof)

Sample Code
-----------
VAX --> IEEE on little-endian
code for VMS alpha (uses vax float by default)

---------------------------------------------------------------------
float vax_ieee(float float_vax) {

                     char* byte_vax;

                     float float_ieee;
                     char* byte_ieee;

                     byte_vax = (char*) &float_vax;
                     byte_ieee = (char*) &float_ieee;


                     /*--Conversion -----*/

                     float_vax = float_vax / 4;
                     memcpy(byte_ieee, byte_vax+2, 2);
                     memcpy(byte_ieee+2, byte_vax, 2);

                     return float_ieee;
}
---------------------------------------------------------------------


Sample Code
-----------
VAX --> IEEE on little-endian
code for IEEE PC (uses IEEE float by default)

---------------------------------------------------------------------
float vax_ieee(float float_vax) {

                     char* byte_vax;

                     float float_ieee;
                     char* byte_ieee;

                     byte_vax = (char*) &float_vax;
                     byte_ieee = (char*) &float_ieee;


                     /*--Conversion -----*/

                     memcpy(byte_ieee, byte_vax+2, 2);
                     memcpy(byte_ieee+2, byte_vax, 2);
                     float_ieee = float_ieee / 4;

                     return float_ieee;
}
---------------------------------------------------------------------

Sample Code
-----------
VAX --> IEEE on BIG-endian
code for IEEE Sun (uses IEEE float by default)

---------------------------------------------------------------------
float vax_ieee(float float_vax) {

                     char* byte_vax;

                     float float_ieee;
                     char* byte_ieee;

                     byte_vax = (char*) &float_vax;
                     byte_ieee = (char*) &float_ieee;


                     /*--Conversion -----*/

                     *(byte_ieee) = *(byte_vax+1);
                     *(byte_ieee+1) = *(byte_vax);
                     *(byte_ieee+2) = *(byte_vax + 3);
                     *(byte_ieee+3) = *(byte_vax + 2);

                     float_ieee = float_ieee / 4;

                     return float_ieee;
}
---------------------------------------------------------------------


******************************************************************************

Pseudo code for Uncompression for type run-length (if more than 2 values found
in 1-byte file: thus always: current value, how many pixels of that value, etc etc.)

(not included in the IDL code read_aim_v3.pro, I think)

///////////////////////////////////////////////////////////////////

printf("!%%  Uncompressing  Format: D1charCmp (run-length) ...");

                    Calloc(out_dat, D3Volume(in), D1char);

                    c_out = out_dat;

                    field_list = (D1charCmp *) in.dat;

                    /*

printf("D3MemorySize(in) = %d\n",D3MemorySize(in));

nr_fields = (D3MemorySize(in) - 4) /2;

printf("field_offs = %d\n",field_offs);

                    */


                    field_offs = 2;
                    cur_len = field_list[field_offs].len;
                    cur_val = field_list[field_offs].val;

                    for( p.z=off.z; p.z<dim.z-off.z; p.z++ ) {
for( p.y=off.y; p.y<dim.y-off.y; p.y++ ) {

          offs = (p.z*dim.y + p.y)*dim.x + off.x;

          for( p.x=off.x; p.x<dim.x-off.x; p.x++, offs++) {
            c_out[offs] = cur_val;
            cur_len--;
            if( cur_len == 0 ){
              field_offs++;
              cur_len = field_list[field_offs].len;
              cur_val = field_list[field_offs].val;
            }

                         } 
}
                    }

                    free(in.dat);

                    out->type = D1Tchar;
                    out->dat  = out_dat;

                    printf("done.\n");

////////////////////////////////////////////////////////////////////


Pseudo Code for uncompression of binary compression: only 2 values, most often 0
and 127, saved in first two fields, then pure 'how many times first value', 'how
many times other value', plus special case: if number = 255, then the SAME value
comes again, and the current value is taken 254 times:

See also read_aim_Vx.pro for a nice implementation of this.

/////////////////////////////////////////////////////////////////////////////
                    printf("!%%  Uncompressing  Format: D1binCmp (run-length, 
binary)
...");

                    Calloc(out_dat, D3Volume(in), D1char);

                    c_out = out_dat;

                    uc_field_list_len = (D1uchar *) in.dat;

                    c_value_1 = *( ((char *) uc_field_list_len) + 4);
                    c_value_2 = *( ((char *) uc_field_list_len) + 5);

                    /*
printf("D3MemorySize(in) = %d\n",D3MemorySize(in));

nr_fields = D3MemorySize(in) - 6;

printf("nr_fields = %d\n",nr_fields);


printf("c_value_1 = %d\n",c_value_1);
printf("c_value_2 = %d\n",c_value_2);
                    */

                    field_offs = 6;

                    cur_len = uc_field_list_len[field_offs];

                    if( cur_len == 255) {
cur_len = 254;
change_val = False;
                    } else
change_val = True;

                    cur_val    = c_value_1;
                    is_value_1 = True;

                    for( p.z=off.z; p.z<dim.z-off.z; p.z++ ) {
for( p.y=off.y; p.y<dim.y-off.y; p.y++ ) {

          offs = (p.z*dim.y + p.y)*dim.x + off.x;

          for( p.x=off.x; p.x<dim.x-off.x; p.x++, offs++) {
            c_out[offs] = cur_val;
            cur_len--;
            if( cur_len == 0 ){

              if( change_val ){
         is_value_1 = !is_value_1;
         cur_val = (is_value_1)? c_value_1 : c_value_2;
              }

              field_offs++;
              cur_len = uc_field_list_len[field_offs];
              if( cur_len == 255) {
         cur_len = 254;
         change_val = False;
              } else
         change_val = True;

            }

                         } 
}
                    }

                    free(in.dat);

                    out->type = D1Tchar;
                    out->dat  = out_dat;

                    printf("done.\n");

                    break;

//////////////////////////////////////////////////////////////////////


-- 
Dr. Andres Laib
SCANCO Medical AG
Auenring 6-8
CH-8303 Bassersdorf
Tel: ++41-44-837 07 10
Fax: ++41-44-837 07 13
http://www.scanco.ch

e-mail: alaib@scanco.ch


-- 
Dr. Andres Laib
SCANCO Medical AG
Auenring 6-8
CH-8303 Bassersdorf
Tel: ++41-44-837 07 10
Fax: ++41-44-837 07 13
http://www.scanco.ch

e-mail: alaib@scanco.ch


-- 
Dr. Andres Laib
SCANCO Medical AG
Auenring 6-8
CH-8303 Bassersdorf
Tel: ++41-44-837 07 10
Fax: ++41-44-837 07 13
http://www.scanco.ch

e-mail: alaib@scanco.ch


--------------------------------------------------------------------------------

;*******************************
;
;WRITE_AIM.PRO
;
;This procedure writes volume dataset into proprietary Scanco microCT 16 bit .AIM format
;
;CALLING SEQUENCE: write_aim, volume
;where volume - variable containing input volume data.
;
;
;OUTPUT: .AIM file
;
;
;--------------------------------------------------
;OPTIONAL KEYWORD PARAMETERS: (if these parameters are not used in the procedure call,
;                                                           they will be asked for when procedure is runnung)
;
;NO_SCALING
; By default, the program linearly scales data values to fill 16 bits (0 - 32K).
;
; If NO_SCALING keyword is present, data values are not changed
; (if input data dynamic range is greater than 16 bit -
;                                         data overfill will occur with this keyword).
;
;SAMPLE_NAME
; Set this keyword to a string, containing the name of the sample
; (will be written into header).
;
;
;EL_X, EL_Y, EL_Z
; Set these keywords to element (voxel) sizes in three dimensions
;
;
;FILE_NAME
; Set this keyword to a string containing output .AIM file directory path and name
;
;--------------------------------------------
;
;
;EXAMPLE:
;
; write_aim, data, /No_Scaling, Sample_Name='test', El_x=0.01
;
;
;NOTE: in this version, linear absorption coefficient scaling is fixed,
;i.e. microCT evaluation window will give wrong values of mu.
;
;
;Konstantin Ignatiev
;Materials Science & Engineering Dept.
;Georgia Institute of Technology.
;
;11/15/02
;
;
pro write_aim, vol, Sample_Name=sample_name,  $
                                 El_x=el_x, El_y=el_y, El_z=el_z, $
                                 File_Name=file_name, No_Scaling=noscaling

numPar = n_params()
if numPar eq 0 then message,'Must supply name of the variable containing 3D dataset'

;if input data is 2D slice - adds another dimension to the array
if size(vol,/n_dimensions) eq 2 then begin
siz = size(vol, /Dimensions)
vol= reform(vol,siz[0],siz[1],1,/overwrite)
endif

if size(vol,/n_dimensions) ne 3 then $
message, 'Input data array should have three dimensions'

headr_lon = lonarr(32)
headr_flt = fltarr(8)

siz = size(vol, /Dimensions)
x_dim = siz(0)         & y_dim = siz(1) & z_dim = siz(2)

;Scanco definition of 16-bit data
type_int = (2*long(2)^16)+2

;Length of pre-header
headr_lon[0] = 20
;Length of AIM-header
headr_lon[1] = 140
;Lenght of image data
headr_lon[3] = long(x_dim*y_dim*z_dim*2)
;version
headr_lon[5] = 16
;Type of data
headr_lon[10] = type_int
;x, y, z - data dimensions
headr_lon[14] = x_dim
headr_lon[15] = y_dim
headr_lon[16] = z_dim

if n_elements(sample_name) eq 0 then begin
sample_name = ''
read, sample_name, Prompt = 'Enter sample name:   '
endif
if n_elements(el_x) eq 0 then $
read, el_x, Prompt = 'Enter element size in x-dir (mm):  '
if n_elements(el_y) eq 0 then $
read, el_y, Prompt = 'Enter element size in y-dir (mm):  '
if n_elements(el_z) eq 0 then $
read, el_z, Prompt = 'Enter element size in z-dir (mm):  '

headr_flt[0] = el_x
headr_flt[1] = el_y
headr_flt[2] = el_z

sample_number = 1
meas_number = 1

;Header definition
proc_log = byte('!'+string(byte(10))+ $
'! Processing Log'+string(byte(10))+ $
'!'+string(byte(10))+ $
'!-------------------------------------------------------------------------------'+string(byte(10))+ $
'Created by                   WRITE_AIM.PRO (IDL)'+string(byte(10))+ $
'Time                           ' + SYSTIME() + string(byte(10))+ $
'Original file                 ---       '+string(byte(10))+ $
'!-------------------------------------------------------------------------------'+string(byte(10))+ $
'Patient Name                ' + sample_name   +string(byte(10))+ $
'Index Patient               ' + string(sample_number) +string(byte(10))+ $
'Index Measurement           ' + string(meas_number)   +string(byte(10))+ $
'Mu_Scaling                                       4096'+string(byte(10))+ $
'!-------------------------------------------------------------------------------'+string(byte(10)))


;Length of the processing log
headr_lon[2] = n_elements(proc_log)

;coefficient for scaling data into 16-bit (signed integer type)
if not keyword_set(noscaling) then begin
vol = vol - min(vol)
coeff = (2.^16/2.-1) / max(vol)
vol = coeff*vol
endif

;transforms data into integer type
vol = fix(vol)

if n_elements(file_name) eq 0 then $
file_name = Dialog_Pickfile(/Write, Title='Select name for output .AIM file')

if (file_name eq '') then message,'Must enter the file name for output'

openw,lun,file_name,/SWAP_ENDIAN,/VAX_FLOAT,/Get_Lun
writeu,lun,headr_lon
writeu,lun,headr_flt
writeu,lun,proc_log
writeu,lun,vol
free_lun, lun

print,'Finished.'
print,'Output is written into ', file_name

end


--------------------------------------------------------------------------------

;+
; NAME: read_aim.pro
;
;
;
; VERSION: 0.15
;
;
;
; PURPOSE: Read in proprietary image data files created by Scanco MicroCT
; OpenVMS system. Data can optionally be converted to sequential tif
; files, raw volumetric data files based on the input type.
;
;
;
; CATEGORY: Input/Output
;
;
;
; CALLING SEQUENCE: read_aim,volume,[/log]
;
;
;
; INPUTS: variable output containing the 3D image dataset
;
;
;
; OPTIONAL INPUTS: file and directory names to store optional output
; files. This input is prompted for when necessary
;
;
;
; KEYWORD PARAMETERS: none
;
;
;
; OUTPUTS: Volume dataset in specified variable
;
;
;
; OPTIONAL OUTPUTS: Sequential tif files or raw volumetric file for
; Image data files. .nfo file with proc log, pixel size, and dimension
; information is also written when either raw or tif output is specified.
;
;
;
;
; COMMON BLOCKS: none
;
;
;
; SIDE EFFECTS: none
;
;
;
; RESTRICTIONS: File types restricted to *.AIM file types generated by
; Scanco MicroCT OpenVMS system. Currently 8bit, 16bit int, 32bit
; int, bin compressed, TRI animation sequences, and floating point
; data are supported. For *SQ i/o please see read_sq.pro
;
;
;
; PROCEDURE:
;
;
;
; EXAMPLE: read_aim,v
;          read_aim,v,/log    => prints processing log to stdout
;
;
;
; MODIFICATION HISTORY: 10/26/00 initial implementation - Andrew Burghardt,
;                                                         Magnetic Resonance
;                                                         Science
;                                                         Center, UCSF
;
;                       v 0.10
;                       11/17/00 made process log printing optional
;                       and activated via /log keyword.  - Andrew
;                                                         Burghardt
;
;                       v 0.11
;                       04/05/01 updated mpeg creation for idl 5.4 -
;                       idl now requires a separate MPEG license to
;                       use the encoding features. - Andrew Burghardt
;  
;                       v 0.13
;                       08/20/02 massive rewrite for new 64bit AIM
;                       header format. Reads both 020 and new 030
;                       format. Also now supports float data generated by
;                       fe_post. - Andrew Burghardt
;
;                       v 0.15
;                       02/04/05 cleaned up some of the file naming schemes
;                       for output files. Added creation of an ascii nfo 
;                       file with dimension, pixel size, proc log info.
;                       Removed all references to mpeg output. Implementing
;                       a version numbering.  - Andrew Burghardt
;
;                       v 0.15-r1
;                       03/03/05 added dir pass to write_nfo routine so nfo
;                       output file written to same dir as raw or tif files. 
;                       Also added output of position and offset to nfo file
;                       output.  - Andrew Burghardt
;-


;;;;;;;;;;;;;;;;;;;;;;;;;;;;;;;;;;;;;;
; Function to read AIM format version
;;;;;;;;;;;;;;;;;;;;;;;;;;;;;;;;;;;;;;

function read_version,file

; initialize version string
version = ""

openr,1,file,/SWAP_IF_BIG_ENDIAN
buffer = assoc(1,bytarr(15))
version_string = string(buffer[0])     ;version string is first 16 bytes of file minus line feed


if (version_string eq 'AIMDATA_V030   ') then version = '030' else version = '020'

close,1

return,version
end

;;;;;;;;;;;;;;;;;;;;;;;;;;;;;;;;;;;;;;
; Function to read in v020 pre-header
;;;;;;;;;;;;;;;;;;;;;;;;;;;;;;;;;;;;;;

function read_preheader_020,fn

prehead_020 = {         $
     prehead_length:0L, $
        head_length:0L, $
    proc_log_length:0L, $
        data_length:0L, $
    add_data_length:0L  $
}

; open file and read preheader
openr,1,fn,/SWAP_IF_BIG_ENDIAN
buffer = assoc(1,lonarr(1))
prehead_020.prehead_length  = buffer[0]
prehead_020.head_length     = buffer[1]
prehead_020.proc_log_length = buffer[2]
prehead_020.data_length     = buffer[3]
prehead_020.add_data_length = buffer[4]
close,1

return,prehead_020
end


;;;;;;;;;;;;;;;;;;;;;;;;;;;;;;;;;;;;;;
; Function to read in v030 pre-header
;;;;;;;;;;;;;;;;;;;;;;;;;;;;;;;;;;;;;;

function read_preheader_030,fn

; initiate preheader structure
prehead_030 = {         $
     prehead_length:0LL,$
        head_length:0LL,$
    proc_log_length:0LL,$
        data_length:0LL,$
    add_data_length:0LL $
}

; open file and read preheader
openr,1,fn,/SWAP_IF_BIG_ENDIAN
buffer = assoc(1,lon64arr(1),16)
prehead_030.prehead_length  = buffer[0]
prehead_030.head_length     = buffer[1]
prehead_030.proc_log_length = buffer[2]
prehead_030.data_length     = buffer[3]
prehead_030.add_data_length = buffer[4]
close,1

return,prehead_030
end

;;;;;;;;;;;;;;;;;;;;;;;;;;;;;;;;;;
; Function to read in v020 header
;;;;;;;;;;;;;;;;;;;;;;;;;;;;;;;;;;

function read_header_020,fn

head_020 = {                  $
            version:strarr(4),$
                 id:0L,       $
                ref:0L,       $
               type:0L,       $
                pos:lonarr(3),$
                dim:lonarr(3),$
                off:lonarr(3),$
             supdim:lonarr(3),$
             suppos:lonarr(3),$
             subdim:lonarr(3),$
            testoff:lonarr(3),$
            el_size:fltarr(3) $
}

; open file and read preheader
openr,1,fn,/SWAP_IF_BIG_ENDIAN,/VAX_FLOAT
;buffer_char    = assoc(1,strarr(4),28)
buffer_long    = assoc(1,lonarr(1),32)
buffer_longarr = assoc(1,lonarr(3),44)
buffer_flt     = assoc(1,fltarr(3),128)

;head_020.version      = buffer_char[0]
head_020.id           = buffer_long[0]
head_020.ref          = buffer_long[1]
head_020.type         = buffer_long[2]
head_020.pos          = buffer_longarr[0]
head_020.dim          = buffer_longarr[1]
head_020.off          = buffer_longarr[2]
head_020.supdim       = buffer_longarr[3]
head_020.suppos       = buffer_longarr[4]
head_020.subdim       = buffer_longarr[5]
head_020.testoff      = buffer_longarr[6]
head_020.el_size      = buffer_flt[0]

close,1

return,head_020
end


;;;;;;;;;;;;;;;;;;;;;;;;;;;;;;;;;;
; Function to read in v030 header
;;;;;;;;;;;;;;;;;;;;;;;;;;;;;;;;;;

function read_header_030,fn

head_030 = {                    $
            version:strarr(4),  $
                 id:0L,         $
                ref:0L,         $
               type:0L,         $
                pos:lon64arr(3),$
                dim:lon64arr(3),$
                off:lon64arr(3),$
             supdim:lon64arr(3),$
             suppos:lon64arr(3),$
             subdim:lon64arr(3),$
            testoff:lon64arr(3),$
            el_size:lon64arr(3) $
}

; open file and read preheader
openr,1,fn,/SWAP_IF_BIG_ENDIAN
;buffer_char   = assoc(1,strarr(4),56)
buffer_long   = assoc(1,lonarr(1),60)
buffer_long64 = assoc(1,lon64arr(3),72)

;head_030.version      = buffer_char[0]
head_030.id           = buffer_long[0]
head_030.ref          = buffer_long[1]
head_030.type         = buffer_long[2]
head_030.pos          = buffer_long64[0]
head_030.dim          = buffer_long64[1]
head_030.off          = buffer_long64[2]
head_030.supdim       = buffer_long64[3]
head_030.suppos       = buffer_long64[4]
head_030.subdim       = buffer_long64[5]
head_030.testoff      = buffer_long64[6]
head_030.el_size      = buffer_long64[7]

close,1

return,head_030
end

;;;;;;;;;;;;;;;;;;;;;;;;;;;;;;;;;;;;;;;;;;;;;;;;;;;
; Function to read the process log
;;;;;;;;;;;;;;;;;;;;;;;;;;;;;;;;;;;;;;;;;;;;;;;;;;;

function read_proc_log,fn,length,offset

openr,1,fn
buffer = assoc(1,bytarr(length),offset)

proc_log_temp = buffer[0]

;hack to make carriage return, line feeds appear correctly
cr_number = total(proc_log_temp eq 10)
proc_log = bytarr(length + cr_number) 
b=0
for i=0,length-1 do begin
    proc_log[b] = proc_log_temp[i]
    if (proc_log_temp[i] eq 10) then b = b + 2 else b = b + 1
    proc_log = 13*(proc_log eq 0) + proc_log*(proc_log ne 0)
endfor
proc_log = string(byte(proc_log))
close,1

return,proc_log
end

;;;;;;;;;;;;;;;;;;;;;;;;;;;;;;;;;;;;;;;;;;;;;;;;;;;
; uncompression subroutine for bin compressed data
;;;;;;;;;;;;;;;;;;;;;;;;;;;;;;;;;;;;;;;;;;;;;;;;;;;

function uncompress_bin,stream,dim,off

;initiate uncompressed volume variable
;uc_volume = bytarr(dim[0],dim[1],dim[2])
uc_volume = bytarr(dim[0]-2*off[0],dim[1]-2*off[1],dim[2]-2*off[2])


print,'Uncompressing image data...'

;read binary pixel values from stream header
value_1 = stream[4]
value_2 = stream[5]

field_offs = 6
nr_fields = size(stream,/N_ELEMENTS) - field_offs
cur_val = value_1

;1D coordinate in uc_volume
locale = 0L

;loop through stream
for step = long(field_offs),(nr_fields + field_offs - 1) do begin

    cur_len = stream[step]
    
    ;if cur_len is 255 set to 254 and assign change_val to False
    if (cur_len eq 255) then begin
        cur_len = 254
        change_val = 0
    endif else change_val = 1

    ;assign cur_val to 1D range in uc_volume
    uc_volume[locale:(locale + cur_len - 1)] = cur_val

    locale = locale + long(cur_len)
        
    ;check change val and change if True
    if (change_val eq 1) then begin
        ;if (cur_val eq value_1) then cur_val = value_2
        ;if (cur_val eq value_2) then cur_val = value_1
        cur_val = value_2*(cur_val eq value_1) + value_1*(cur_val eq value_2)
    endif 
endfor

return,uc_volume

end

;;;;;;;;;;;;;;;;;;;;;;;;;;
; nfo creation subroutine
;;;;;;;;;;;;;;;;;;;;;;;;;;

pro write_nfo,head,log,prefix,dir

if (string(strmid(dir,strlen(dir)-1,1)) eq '/') then $
              fn_tmp = string( dir, prefix ) $
         else fn_tmp = string( dir, '/', prefix )

nfo_fn = string(fn_tmp,'.nfo')    
    
;write unformatted data
close,10
openw,10,nfo_fn
    printf,10,'Volume dimensions [pixels]:',[head.dim[0],head.dim[1],head.dim[2]]
    printf,10,'Volume position   [pixels]:',[head.pos[0],head.pos[1],head.pos[2]]
    printf,10,'Volume offset     [pixels]:',[head.off[0],head.off[1],head.off[2]]
    printf,10,'Volume element size   [mm]:',[head.el_size[0],head.el_size[1],head.el_size[2]]           
    printf,10,log
close,10

end

;;;;;;;;;;;;;;;;;;;;;;;;;;
; tif creation subroutine
;;;;;;;;;;;;;;;;;;;;;;;;;;

pro write_tif,data,prefix,head,log

    dir = './'
    tmp_prefix = ''
data = bytscl(data)
    
read,'directory to store images [./]:',dir
if (dir eq '') then dir = './'

read,tmp_prefix,PROMPT='Volume filename prefix [' + prefix + ']:'
if (tmp_prefix ne '') then prefix=tmp_prefix

print,'Writing tif files...'

if (string(strmid(dir,strlen(dir)-1,1)) eq '/') then $
              fn_tmp = string(dir,prefix) $
         else fn_tmp = string(dir,'/',prefix)

for i = 0,head.dim[2]-1 do begin
         tif_fn = string(fn_tmp, '_',string(format='(I4.4)',i),'.tif')
         write_tiff,tif_fn,data(*,*,i)
endfor
    
    ;write out ascii file with log and data info
    write_nfo,head,log,prefix,dir

end


;;;;;;;;;;;;;;;;;;;;;;;;;;;;;;;;;;;;;;;;;;;;;
; raw volume data file  creation subroutine
;;;;;;;;;;;;;;;;;;;;;;;;;;;;;;;;;;;;;;;;;;;;;

pro write_volume,data,prefix,head,log

    dir = './'
    tmp_prefix=''

    read,'directory to store volume [./]:',dir
if (dir eq '') then dir = './'

    read,tmp_prefix,PROMPT='Volume filename prefix [' + prefix + ']:'
if (tmp_prefix ne '') then prefix = tmp_prefix

print,'Writing volume file...'

if (string(strmid(dir,strlen(dir)-1,1)) eq '/') then $
              fn_tmp = string( dir, prefix ) $
         else fn_tmp = string( dir, '/', prefix )

vol_fn = string(fn_tmp,'.raw')
;write unformatted data
        close,10
        openw,10,vol_fn
        writeu,10,data
        close,10

    ;write out ascii file with file info
    write_nfo,head,log,prefix,dir
end


;;;;;;;;;;;;;;;;;;;;;;;;;;;;;
; Main routine read_aim.pro
;;;;;;;;;;;;;;;;;;;;;;;;;;;;;

pro read_aim,v,log=log

;Define data type specifications from d2.h
type_byt = (1*long(2)^16)+1     ; 8bit integer
type_int = (2*long(2)^16)+2     ; 16bit integer 
type_lon = (3*long(2)^16)+4     ; 32bit integer
type_flt = (26*long(2)^16)+4    ; 64bit float
type_bin = (21*long(2)^16)+1    ; 8bit binary compressed
type_tri = (13*long(2)^16)+1    ; 8bit 

; set default values
fn = 'c000XXXX.aim'
dir = './'
prefix = 'uct'
write_tif_true = 'n'
write_vol_true = 'n'

; prompt for input filename
read,'Volume filename [c000XXXX.aim]:',fn
if (fn eq '') then fn = 'c000XXXX.aim'

; extract filename prefix -  ie sans '.aim'
prefix = strmid(fn,0,stregex(fn,'.aim'))

; read AIM format version
version = read_version(fn)

; read header and pre-header and proc_log 
if (version eq '020') then begin
    print,'Reading AIM v020...'
    prehead = read_preheader_020(fn)
    head = read_header_020(fn)
    proc_log = read_proc_log(fn,prehead.proc_log_length,144)
    if keyword_set(log) then begin
        print,proc_log
    endif
endif else begin
    if (version eq '030') then begin
        print,'Reading AIM v030...'
        prehead = read_preheader_030(fn)
        head = read_header_030(fn)
        proc_log = read_proc_log(fn,prehead.proc_log_length,280)
        if keyword_set(log) then begin
            print,proc_log
        endif
    endif
endelse

; calculate total offset to image data
data_offset = prehead.prehead_length + prehead.head_length + prehead.proc_log_length


; finally open file to read image data
openr,1,fn,/SWAP_IF_BIG_ENDIAN

;
; start switch for data types
;

CASE 1 OF

    ;if data is 8 bit
    (head.type eq type_byt) : begin
        print,'Input volume dimensions:',[head.dim[0],head.dim[1],head.dim[2]]
        print,'Input volume element size:',[head.el_size[0],head.el_size[1],head.el_size[2]]        
        print,'Reading 8bit image data...'
        
        ;read image data from file
        v = assoc(1,bytarr(head.dim[0],head.dim[1],head.dim[2]),data_offset)
        v = v[0]

        
        ;if offset, remove
        if (head.off[0]) OR (head.off[1]) OR (head.off[2]) then $
            v = v[(head.off[0]-1):(head.dim[0]-head.off[0]-1),(head.off[1]-1):(head.dim[1]-head.off[1]-1),(head.off[2]-1):(head.dim[2]-head.off[2]-1)]

        ;prompt for writing tif
        read,'Write to tifs y/n [n]?',write_tif_true
        if (write_tif_true eq '') then write_tif_true = 'n'
        
        if (write_tif_true eq 'y') then begin
        
            ;call write_tif subroutine
            write_tif,v,prefix,head,proc_log

        endif else begin 
            if (write_tif_true ne 'n') then print,'Illegal input: image data not saved.'
        endelse
    
        ;prompt for writing raw volume data file
        read,'Write to raw volume file y/n [n]?',write_vol_true
        if (write_vol_true eq '') then write_vol_true = 'n'
        
        if (write_vol_true eq 'y') then begin
            ;call write_volume subroutine
            write_volume,v,prefix,head,proc_log

        endif else begin
        if (write_vol_true ne 'n') then print,'Illegal input: image data not saved.'
        endelse

    end

    ;if data is 16 bit
    (head.type eq type_int) : begin
        print,'Input volume dimensions:',[head.dim[0],head.dim[1],head.dim[2]]
        print,'Input volume element size:',[head.el_size[0],head.el_size[1],head.el_size[2]]        
        print,'Reading 16bit image data...'


        v = assoc(1,intarr(head.dim[0],head.dim[1],head.dim[2]),data_offset)
        v = v[0]

        ;if offset, remove
        if (head.off[0]) OR (head.off[1]) OR (head.off[2]) then $
            v = v[(head.off[0]-1):(head.dim[0]-head.off[0]-1),(head.off[1]-1):(head.dim[1]-head.off[1]-1),(head.off[2]-1):(head.dim[2]-head.off[2]-1)]

        ;prompt for writing tif
        read,'Write to tifs y/n [n]?',write_tif_true
        if (write_tif_true eq '') then write_tif_true = 'n'
        
        if (write_tif_true eq 'y') then begin
        
            ;call write_tif subroutine
            write_tif,v,prefix,head,proc_log

        endif else begin 
            if (write_tif_true ne 'n') then print,'Illegal input: image data not saved.'
        endelse
    
        ;prompt for writing raw volume data file
        read,'Write to raw volume file y/n [n]?',write_vol_true
        if (write_vol_true eq '') then write_vol_true = 'n'
        
        if (write_vol_true eq 'y') then begin
            ;call write_volume subroutine
            ;write_volume,v,prefix,[head.dim[0],head.dim[1],head.dim[2]]
            write_volume,v,prefix,head,proc_log
            
        endif else begin
        if (write_vol_true ne 'n') then print,'Illegal input: image data not saved.'
        endelse

    end

    ;if data is 32 bit
    (head.type eq type_lon) : begin
        print,'Input volume dimensions:',[head.dim[0],head.dim[1],head.dim[2]]
        print,'Input volume element size:',[head.el_size[0],head.el_size[1],head.el_size[2]]
        print,'Reading 32bit image data...'

        v = assoc(1,lonarr(head.dim[0],head.dim[1],head.dim[2]),data_offset)
        v = v[0]

        ;if offset, remove
        if (head.off[0]) OR (head.off[1]) OR (head.off[2]) then $
            v = v[(head.off[0]-1):(head.dim[0]-head.off[0]-1),(head.off[1]-1):(head.dim[1]-head.off[1]-1),(head.off[2]-1):(head.dim[2]-head.off[2]-1)]
        
        ;prompt for writing tif
        read,'Write to tifs y/n [n]?',write_tif_true
        if (write_tif_true eq '') then write_tif_true = 'n'
        
        if (write_tif_true eq 'y') then begin
        
            ;call write_tif subroutine
            write_tif,v,prefix,head,proc_log

        endif else begin 
            if (write_tif_true ne 'n') then print,'Illegal input: image data not saved.'
        endelse
    
        ;prompt for writing raw volume data file
        read,'Write to raw volume file y/n [n]?',write_vol_true
        if (write_vol_true eq '') then write_vol_true = 'n'
        
        if (write_vol_true eq 'y') then begin
            ;call write_volume subroutine
            write_volume,v,prefix,head,proc_log

        endif else begin
        if (write_vol_true ne 'n') then print,'Illegal input: image data not saved.'
        endelse

    end

    ;if data is bin compressed
    (head.type eq type_bin) : begin
        print,'Input volume dimensions:',[head.dim[0],head.dim[1],head.dim[2]]
        print,'Input volume element size:',[head.el_size[0],head.el_size[1],head.el_size[2]]        

        ;read in compressed data
        data = assoc(1,bytarr(prehead.data_length),data_offset)
        data = data[0]
        
        ;call uncompress subroutine
        v = uncompress_bin(data,[head.dim[0],head.dim[1],head.dim[2]],[head.off[0],head.off[1],head.off[2]])

        ;prompt for writing tif
        read,'Write to tifs y/n [n]?',write_tif_true
        if (write_tif_true eq '') then write_tif_true = 'n'
        
        if (write_tif_true eq 'y') then begin
        
            ;call write_tif subroutine
            write_tif,v,prefix,head,proc_log

        endif else begin 
            if (write_tif_true ne 'n') then print,'Illegal input: image data not saved.'
        endelse
    
        ;prompt for writing raw volume data file
        read,'Write to raw volume file y/n [n]?',write_vol_true
        if (write_vol_true eq '') then write_vol_true = 'n'
        
        if (write_vol_true eq 'y') then begin
            ;call write_volume subroutine
            write_volume,v,prefix,head,proc_log

        endif else begin
        if (write_vol_true ne 'n') then print,'Illegal input: image data not saved.'
        endelse

    end

    ;if data is triagonal
    (head.type eq type_tri) : begin

        print,'Input frame dimensions [pixels]:',[head.dim[0],head.dim[1]]
        print,'Number of frames read:',[head.dim[2]]
        print,'Reading Animation data...' 

        v = assoc(1,bytarr(head.dim[0],head.dim[1],head.dim[2]),data_offset)
        v = v[0]

    end

    ; if type is floating point (ie FEA results)
    (head.type eq type_flt) : begin
    
        print,'Input volume dimensions:',[head.dim[0],head.dim[1],head.dim[2]]
        print,'Input volume element size [nm]:',[head.el_size[0],head.el_size[1],head.el_size[2]]
        print,'Reading Floating point image data...'

        v = assoc(1,fltarr(head.dim[0],head.dim[1],head.dim[2]),data_offset)
        v = v[0]

        ;if offset, remove
        if (head.off[0]) OR (head.off[1]) OR (head.off[2]) then $
            v = v[(head.off[0]-1):(head.dim[0]-head.off[0]-1),(head.off[1]-1):(head.dim[1]-head.off[1]-1),(head.off[2]-1):(head.dim[2]-head.off[2]-1)]
        
        ;prompt for writing tif
        read,'Write to tifs y/n [n]?',write_tif_true
        if (write_tif_true eq '') then write_tif_true = 'n'
        
        if (write_tif_true eq 'y') then begin
        
            ;call write_tif subroutine
            write_tif,v,prefix,head,proc_log

        endif else begin 
            if (write_tif_true ne 'n') then print,'Illegal input: image data not saved.'
        endelse
    
        ;prompt for writing raw volume data file
        read,'Write to raw volume file y/n [n]?',write_vol_true
        if (write_vol_true eq '') then write_vol_true = 'n'
        
        if (write_vol_true eq 'y') then begin
            ;call write_volume subroutine
            ;write_volume,v,prefix,[head.dim[0],head.dim[1],head.dim[2]]
            write_volume,v,prefix,head,proc_log
            
        endif else begin
        if (write_vol_true ne 'n') then print,'Illegal input: image data not saved.'
        endelse

    end

    ELSE: begin
        print,'Error: unable to determine data type.'
        stop
    end

ENDCASE


close,1

end


--------------------------------------------------------------------------------

%%%%%%%%%%%%%%%%%%%%%%%%%%%%%
% Main routine read_aim.m
%%%%%%%%%%%%%%%%%%%%%%%%%%%%%

%function ra=read_aim()

%Define data type specifications from d2.h
%type_byt = (1*long(2)^16)+1     % 8bit integer
%type_int = (2*long(2)^16)+2     % 16bit integer 
%type_lon = (3*long(2)^16)+4     % 32bit integer
%type_flt = (26*long(2)^16)+4    % 64bit float
%type_bin = (21*long(2)^16)+1    % 8bit binary compressed
%type_tri = (13*long(2)^16)+1    % 8bit 

% set default values
fn = 'c000XXXX.aim'
%dir = './'
%prefix = 'uct'

% prompt for input filename
fn = input('Volume filename [c000XXXX.aim]:','s')
%if (fn == '') then fn = 'c000XXXX.aim';
%    endif;

% extract filename prefix -  ie sans '.aim'
%prefix = strmid(fn,0,stregex(fn,'.aim'))


% read header and pre-header and proc_log 

    disp('Reading AIM v020...')
    header_info = read_aimheader_020(fn);
%    proc_log = read_proc_log(fn,prehead.proc_log_length,144)
 

% finally open file to read image data
fid=fopen(fn,'r','vaxd');
fseek(fid,header_info(4),-1);
%
disp('Input volume dimensions:');disp(header_info(1));disp(header_info(2));disp(header_info(3));
disp('Input volume element size:');disp(header_info(5));
disp('Reading 8bit image data...');
        
        %read image data from file
        warning off MATLAB:conversionToLogical;
for k=1:header_info(3)
    for j=1:header_info(2)
        for i=1:header_info(1)
            vol(i,j,k)=logical(fread(fid,1,'char'));
        end
    end
end    
% 

%ra=vol;
 %   %if data is bin compressed
 %   (head.type eq type_bin) : begin
 %       print,'Input volume dimensions:',[head.dim[0],head.dim[1],head.dim[2]]
 %       print,'Input volume element size:',[head.el_size[0],head.el_size[1],head.el_size[2]]        

        %read in compressed data
%        data = assoc(1,bytarr(prehead.data_length),data_offset)
 %       data = data[0]
        
        %call uncompress subroutine
  %      v = uncompress_bin(data,[head.dim[0],head.dim[1],head.dim[2]],[head.off[0],head.off[1],head.off[2]])

 
  
end


--------------------------------------------------------------------------------

%%%%%%%%%%%%%%%%%%%%%%%%%%%%%%%%%%
% Function to read in v020 header and preheader
%%%%%%%%%%%%%%%%%%%%%%%%%%%%%%%%%%

function rh = read_aimheader_020(fn)

% open file and read preheader
fid=fopen(fn,'r','vaxd');
fseek(fid,0,-1);
prehead=fread(fid,5,'uint32');
%prehead=[20,140,offset,imagesize,xxx]

offset = prehead(1)+prehead(2)+prehead(3);

%Obtain dimensions
%fseek(fid,24,0);
fseek(fid,44,-1);
position=fread(fid,3,'uint32');
dimensions=fread(fid,3,'uint32');

%Get the element size
fseek(fid,128,-1);
el_size_um=1000*fread(fid,3,'float');

rh = [dimensions(1),dimensions(2),dimensions(3),offset,el_size_um(1)];
  

end
