# Supplementary material for: Predicting Trabecular Bone Stiffness from Clinical Cone-Beam CT and HR-pQCT Data; an In Vitro Study Using Finite Element Analysis
Source: PLoS One. 2016 Aug 11;11(8):e0161101. doi: 10.1371/journal.pone.0161101 (PMC4981445; doi:10.1371/journal.pone.0161101)
Supplement: S1 File — This is the code used to segment and analyse the trabecular bone volumes with the structure parameters as a result. (ZIP) [file pone.0161101.s001.zip › Code_PLoS/Annat/Legacy/interp3d.m]

function data_interp = interp3d(data)
% data_interp = interp3d(data)
%
% Halverar upplösningen genom medelvärdesbildning. 
% data: 3D-array.
%
% Joel Petersson


data = data/8; % Dividerar först för att förhindra overflow av datatypen.

% Halvera upplösningen:
% x-led:
data = data(1:end-1,:,:) + data(2:end,:,:);
% y-led:
data = data(:,1:end-1,:) + data(:,2:end,:);
% z-led;
data = data(:,:,1:end-1) + data(:,:,2:end);

data_interp = data(1:2:end,1:2:end,1:2:end);
