# Supplementary material for: Predicting Trabecular Bone Stiffness from Clinical Cone-Beam CT and HR-pQCT Data; an In Vitro Study Using Finite Element Analysis
Source: PLoS One. 2016 Aug 11;11(8):e0161101. doi: 10.1371/journal.pone.0161101 (PMC4981445; doi:10.1371/journal.pone.0161101)
Supplement: S1 File — This is the code used to segment and analyse the trabecular bone volumes with the structure parameters as a result. (ZIP) [file pone.0161101.s001.zip › Code_PLoS/Annat/Legacy/interp_64s.m]

function data_interp = interp_64s(data)
% Halverar upplösningen i z-led.
% data: 3D-array.
%
% Joel Petersson

% Halvera upplösningen i z-led:
data = data/2; % Dividerar först för att undvika overflow av datatyp.
% z-led;
data = data(:,:,1:end-1) + data(:,:,2:end);

data_interp = data(:,:,1:2:end);
