# Supplementary material for: Predicting Trabecular Bone Stiffness from Clinical Cone-Beam CT and HR-pQCT Data; an In Vitro Study Using Finite Element Analysis
Source: PLoS One. 2016 Aug 11;11(8):e0161101. doi: 10.1371/journal.pone.0161101 (PMC4981445; doi:10.1371/journal.pone.0161101)
Supplement: S1 File — This is the code used to segment and analyse the trabecular bone volumes with the structure parameters as a result. (ZIP) [file pone.0161101.s001.zip › Code_PLoS/Annat/Legacy/interp_trab.m]

function data_interp = interp_trab(data,spacing)
% Interpolerar med den minsta uppl�sningen given i spacing.
% data: 3D-array
% spacing: Voxelstorlek i x, y och z-led, te x [0.1875 0.1875 0.625].
%
% Joel Petersson

d = min(spacing);
[m,n,o] = size(data);

[X,Y,Z] = meshgrid(0:spacing(2):(n-1)*spacing(2),...
                   0:spacing(1):(m-1)*spacing(1),...                   
                   0:spacing(3):(o-1)*spacing(3));
[XI,YI,ZI] = meshgrid(0:d:(n-1)*spacing(2),...
                      0:d:(m-1)*spacing(1),...                      
                      0:d:(o-1)*spacing(3));
data_interp = interp3(X,Y,Z,double(data),XI,YI,ZI);
