# Supplementary material for: Predicting Trabecular Bone Stiffness from Clinical Cone-Beam CT and HR-pQCT Data; an In Vitro Study Using Finite Element Analysis
Source: PLoS One. 2016 Aug 11;11(8):e0161101. doi: 10.1371/journal.pone.0161101 (PMC4981445; doi:10.1371/journal.pone.0161101)
Supplement: S1 File — This is the code used to segment and analyse the trabecular bone volumes with the structure parameters as a result. (ZIP) [file pone.0161101.s001.zip › Code_PLoS/Annat/Legacy/isfreq.m]

function a = isfreq(w)
% WA/ISFREQ Test if WA is defined in the frequency domain.
%  a = isfreq(w)

if nargin ~= 1 | ~isa(w, 'wa')
  help isfreq
  return
end

a = w.freq;
