# Supplementary material for: Predicting Trabecular Bone Stiffness from Clinical Cone-Beam CT and HR-pQCT Data; an In Vitro Study Using Finite Element Analysis
Source: PLoS One. 2016 Aug 11;11(8):e0161101. doi: 10.1371/journal.pone.0161101 (PMC4981445; doi:10.1371/journal.pone.0161101)
Supplement: S1 File — This is the code used to segment and analyse the trabecular bone volumes with the structure parameters as a result. (ZIP) [file pone.0161101.s001.zip › Code_PLoS/Annat/Legacy/isoslicer.m]

function isoslicer(data,spacing)
% ISOSLICER - View matlab 3D data in a tiny vtk slicer...
%   
tmpfile = ['H:/temp/tmpfile_for_IsoSlicer'];
if nargin~=0
    if nargin == 1
        spacing = [1 1 1];
    end
    writevtk(tmpfile,data,spacing);
end
dos(['START vtk.exe H:/matlab/Trabecular_analysis/Functions/Rendering/VolumeRender/IsoSlicer.tcl ' tmpfile ' ']);
%dos(['START vtk.exe ./VolumeRender/IsoSlicer.tcl ' tmpfile ' ']);
%dos(['del ' tmpfile]);
