# Supplementary material for: Predicting Trabecular Bone Stiffness from Clinical Cone-Beam CT and HR-pQCT Data; an In Vitro Study Using Finite Element Analysis
Source: PLoS One. 2016 Aug 11;11(8):e0161101. doi: 10.1371/journal.pone.0161101 (PMC4981445; doi:10.1371/journal.pone.0161101)
Supplement: S1 File — This is the code used to segment and analyse the trabecular bone volumes with the structure parameters as a result. (ZIP) [file pone.0161101.s001.zip › Code_PLoS/Annat/Legacy/issame.m]

function r = issame(a, b)
% WA/ISSAME Test if a and b is of same type and size.
%  r = issame(a, b)

r = 1;

% Test if a and b belongs to wa class and are defined in the same domain
if ~isa(a, 'wa') | ~isa(b, 'wa') | a.freq ~= b.freq 
  disp('WA/ISSAME: Not WA or different domains')
  r = 0;
  return
end

% Test if a and b have same size
if any(size(size(a)) ~= size(size(b))) | any(size(a) ~= size(b))
  disp('WA/ISSAME: Different sizes')
  r = 0;
  return
end

% Test if a and b have origin in the same position
ao = origo(a);
bo = origo(b);
if any([ao{:}] ~= [bo{:}])
  disp('WA/ISSAME: Different origin positions')
  r = 0;
  return
end
