# Supplementary material for: Predicting Trabecular Bone Stiffness from Clinical Cone-Beam CT and HR-pQCT Data; an In Vitro Study Using Finite Element Analysis
Source: PLoS One. 2016 Aug 11;11(8):e0161101. doi: 10.1371/journal.pone.0161101 (PMC4981445; doi:10.1371/journal.pone.0161101)
Supplement: S1 File — This is the code used to segment and analyse the trabecular bone volumes with the structure parameters as a result. (ZIP) [file pone.0161101.s001.zip › Code_PLoS/Annat/Legacy/kex1D.m]

%*****************************************************
% Kernel generator example for 1D-quadrature filters
%
% Copyright
% Author: Mats Andersson, matsa@isy.liu.se
%         Computer Vision Laboratory
%         Link�ping University

n = 9;                    % spatial resolution
N = 45;                   % Frequency resolution
sz_s = [n, 1];            % size in spatial domain
sz_F = [N, 1];            % size in Fourier Domain
dir =  [1,0];             % filter direction [y,x,z,t]
u0 = pi/2;                % center freq. of filter
B = 1.5;                  % filter bandwidth in octaves
s_msk = ones(wa(sz_s,0)); % spatial mask


%*****************************************************
% Frequency weight function (est. spectrum)
%*****************************************************
rexp =  -1;               
cosexp = 0;              
alpha = pi/N;              % DC weight 
epsilon = 0.05;            % noise level
Fw = powrbook(sz_F,1,rexp,cosexp,alpha,epsilon);

%*****************************************************
%Ideal Filter
%*****************************************************
Fi  = quadrature(sz_F,u0,B,dir);

%*****************************************************
% optimization
%*****************************************************
[f F] = optimize(Fi,Fw,s_msk);

%*****************************************************
% evaluation of optimized filters
%*****************************************************
figure(1),clf
evaluate(F,Fi,Fw,f); 
