# Supplementary material for: Predicting Trabecular Bone Stiffness from Clinical Cone-Beam CT and HR-pQCT Data; an In Vitro Study Using Finite Element Analysis
Source: PLoS One. 2016 Aug 11;11(8):e0161101. doi: 10.1371/journal.pone.0161101 (PMC4981445; doi:10.1371/journal.pone.0161101)
Supplement: S1 File — This is the code used to segment and analyse the trabecular bone volumes with the structure parameters as a result. (ZIP) [file pone.0161101.s001.zip › Code_PLoS/Annat/Legacy/kex2D.m]

%*****************************************************
% Kernel generator example for 2D-quadrature filters
%
% Orient filters in 2D
%
% Copyright
% Author: Mats Andersson, matsa@isy.liu.se
%         Computer Vision Laboratory
%         Link�ping University

srf = 0;                 % surface plot (mesh default)
n = 9;                   % Spatial resolution
N = 25;                  % Frequency resolution
sz_s = [n, n];           % size in spatial domain
sz_F = [N, N];           % size in Fourier domain
u0 = pi/2;               % center freq. of filter
B = 1.5;                 % filter bandwidth in octaves
phi = [0, pi/4, pi/2, 3*pi/4]; % filter directions
dir1   = [sin(phi(1)), cos(phi(1))]; %[y,x]
dir2   = [sin(phi(2)), cos(phi(2))];
dir3   = [sin(phi(3)), cos(phi(3))];
dir4   = [sin(phi(4)), cos(phi(4))];
s_msk = wa(sz_s,0); % spatial mask
s_msk = ones(s_msk);

%*****************************************************
% Frequency weight function (est. spectrum)
%*****************************************************
rexp    =  -0.5;
cosexp  =  2.0;
epsilon = 0.1;            % noise level
alpha   = 0.05*pi/N;      % DC weight
Fw      = powrbook(sz_F,1,rexp,cosexp,alpha,epsilon);

%**************************************************************
% Ideal filters 
%**************************************************************
Fi1 = quadrature(sz_F,u0,B,dir1);
Fi2 = quadrature(sz_F,u0,B,dir2);
Fi3 = quadrature(sz_F,u0,B,dir3);
Fi4 = quadrature(sz_F,u0,B,dir4);

%**************************************************************
%optimize
%**************************************************************
fprintf(' optimizing filter 1 \r')
[f1 F1] = optimize(Fi1,Fw,s_msk);

fprintf(' optimizing filter 2 \r')
[f2 F2] = optimize(Fi2,Fw,s_msk);

fprintf(' optimizing filter 3 \r')
[f3 F3] = optimize(Fi3,Fw,s_msk);

fprintf(' optimizing filter 4 \r')
[f4 F4] = optimize(Fi4,Fw,s_msk);

fprintf('                          \r')

%**************************************************************
% evaluate optimized filters
%**************************************************************
figure(1),clf
evaluate(F1, Fi1, Fw, f1, srf) 

figure(2),clf
evaluate(F2, Fi2, Fw, f2, srf) 

figure(3),clf
evaluate(F3, Fi3, Fw, f3, srf) 

figure(4),clf
evaluate(F4, Fi4, Fw, f4, srf) 
