# Supplementary material for: Predicting Trabecular Bone Stiffness from Clinical Cone-Beam CT and HR-pQCT Data; an In Vitro Study Using Finite Element Analysis
Source: PLoS One. 2016 Aug 11;11(8):e0161101. doi: 10.1371/journal.pone.0161101 (PMC4981445; doi:10.1371/journal.pone.0161101)
Supplement: S1 File — This is the code used to segment and analyse the trabecular bone volumes with the structure parameters as a result. (ZIP) [file pone.0161101.s001.zip › Code_PLoS/Annat/Legacy/kex3D.m]

% Kernel generator example for 3D-quadrature filters
%
% Quadrature filters (fk) and projection tensors (Mk)
% for estimation of the local tensor, T, in 3D.
%
% Copyright
% Author: Mats Andersson, matsa@isy.liu.se
%         Computer Vision Laboratory
%         Link�ping University

n =  7;                   %  spatial resolution
N = 19;                   % Frequency resolution
sz_s = [n, n, n, 1];      % size in spatial domain
sz_F = [N, N, N, 1];      % size in Fourier domain
u0 = pi/2;                % center freq. of filter
B = 1.5;                  % filter bandwidth in octaves
a = 2;                    % see p 237 in Computer Vision book
b = (1+sqrt(5)); 
c = (a*a + b*b)^-0.5;
a = a*c; b = b*c;
n1 = [ 0  a  b];          % filter dir [y x z]
n2 = [ 0 -a  b];
n3 = [ a  b  0]; 
n4 = [-a  b  0]; 
n5 = [ b  0  a];
n6 = [ b  0 -a];


tmp = radius(wa(sz_s,0)); 
s_msk = tmp <= (n-1)/2;   % sphere as spatial mask 

%*****************************************************
% Frequency weight function (est. spectrum)
%*****************************************************
rexp    =  -1;
cosexp  =  0;
epsilon = 0.05;          % noise level
alpha = 0.001;           % DC weight
Fw = powrbook(sz_F,1,rexp,cosexp,alpha,epsilon);

%**************************************************************
% Ideal filters 
%**************************************************************
Fi1 = quadrature(sz_F,u0,B,n1);
Fi2 = quadrature(sz_F,u0,B,n2);
Fi3 = quadrature(sz_F,u0,B,n3);
Fi4 = quadrature(sz_F,u0,B,n4);
Fi5 = quadrature(sz_F,u0,B,n5);
Fi6 = quadrature(sz_F,u0,B,n6);

%**************************************************************
%optimize
%**************************************************************
fprintf('\n optimizing filter 1 \r')
[f1 F1] = optimize(Fi1,Fw,s_msk);

%**************************************************************
% Distortion
%**************************************************************
[E, S] = distortion(F1, Fi1, Fw); 

fprintf('Distortion filter 1              \n')
fprintf('-------------------------------- \n')
fprintf('unweighted distortion f1 = %2.1f %% \n', S{6});
fprintf('weighted distortion f1   = %2.1f %% \n', S{7});
fprintf('RMS Fi1 = %2.3d  \n', S{2});
fprintf('RMS F1  = %2.3d  \n', S{3});
dcerr = getorigo(E{1});
fprintf('DC error f1 = %2.3d  \n', dcerr);
fprintf('%d non-zero coefficients in f1 \n\n', sum(sum(sum(s_msk))));

fprintf(' optimizing filter 2 \r')
[f2 F2] = optimize(Fi2,Fw,s_msk);

fprintf(' optimizing filter 3 \r')
[f3 F3] = optimize(Fi3,Fw,s_msk);

fprintf(' optimizing filter 4 \r')
[f4 F4] = optimize(Fi4,Fw,s_msk);

fprintf(' optimizing filter 5 \r')
[f5 F5] = optimize(Fi5,Fw,s_msk);

fprintf(' optimizing filter 6 \r')
[f6 F6] = optimize(Fi6,Fw,s_msk);

%**************************************************************
% Projection Tensors
%**************************************************************
s2  = sqrt(2);
s_2 = 1/s2;
Nv{1} = [n1(1)^2 n1(2)^2 n1(3)^2 s2*n1(1)*n1(2) s2*n1(2)*n1(3) s2*n1(1)*n1(3)];
Nv{2} = [n2(1)^2 n2(2)^2 n2(3)^2 s2*n2(1)*n2(2) s2*n2(2)*n2(3) s2*n2(1)*n2(3)];
Nv{3} = [n3(1)^2 n3(2)^2 n3(3)^2 s2*n3(1)*n3(2) s2*n3(2)*n3(3) s2*n3(1)*n3(3)];
Nv{4} = [n4(1)^2 n4(2)^2 n4(3)^2 s2*n4(1)*n4(2) s2*n4(2)*n4(3) s2*n4(1)*n4(3)];
Nv{5} = [n5(1)^2 n5(2)^2 n5(3)^2 s2*n5(1)*n5(2) s2*n5(2)*n5(3) s2*n5(1)*n5(3)];
Nv{6} = [n6(1)^2 n6(2)^2 n6(3)^2 s2*n6(1)*n6(2) s2*n6(2)*n6(3) s2*n6(1)*n6(3)];

NN = zeros(6);
for k=1:6
    NN = NN + Nv{k}'*Nv{k};
end

MM = inv(NN);

for k=1:6
    M{k} = zeros(3);
    Mv{k} = MM*Nv{k}';
    M{k} = diag(Mv{k}(1:3),0);
    M{k} = M{k} + s_2*diag(Mv{k}(4:5), 1);
    M{k} = M{k} + s_2*diag(Mv{k}(4:5),-1);
    M{k} = M{k} + s_2*diag(Mv{k}(6),   2);
    M{k} = M{k} + s_2*diag(Mv{k}(6),  -2);
end


fprintf('The projection tensors [M{1},... M{6}]  \n')
fprintf('now exists such that T = sum f(k) M{k} \n\n')
