# Supplementary material for: Predicting Trabecular Bone Stiffness from Clinical Cone-Beam CT and HR-pQCT Data; an In Vitro Study Using Finite Element Analysis
Source: PLoS One. 2016 Aug 11;11(8):e0161101. doi: 10.1371/journal.pone.0161101 (PMC4981445; doi:10.1371/journal.pone.0161101)
Supplement: S1 File — This is the code used to segment and analyse the trabecular bone volumes with the structure parameters as a result. (ZIP) [file pone.0161101.s001.zip › Code_PLoS/Annat/Legacy/krnopt.m]

function [f, F] = krnopt(Fi, Fw, fm, fi, fw)
%WA/krnopt Optimization of kernel WA.
%
%  [f, F] = krnopt(Fi, Fw, fm, fi, fw)
%
%   Fi       - Ideal frequency function 
%   Fw       - Frequency weighting function
%   fm       - Spatial mask, defines nonzero kernel coefficients
%   fi       - Ideal spatial function 
%   fw       - Spatial weighting function
%
%   f        - Resulting spatial kernel
%   F        - Resulting frequency response 
%
%   All arguments must be WA objects. The arguments fi and
%   fw are optional.
% 
%   Optimize generates a weighted least square solution for the
%   function pairs (Fi,fi) and (Fw,fw). The fm function defines the
%   spatial coordinates in which to generate function values.
%   
%
if nargin < 3 | nargin > 5 | nargin ==4
  help krnopt
  return
end

% Check first 3 arguments

if ~isa(Fi, 'wa') | ~isa(Fw, 'wa') 
  disp('WA/KRNOPT Fi or Fw not of type WA')
  return
end

if    ~isfreq(Fi) | ~isfreq(Fw) 
  disp('WA/KRNOPT Fi or Fw defined in spatial domain')
  return
end


if    ndims(Fi) ~= ndims(Fw) | ...
      any(size(Fi) ~= size(Fw))
  disp('WA/KRNOPT size of Fi and Fw does match')
  return
end
  

if ~isa(fm, 'wa') 
  disp('WA/KRNOPT fm not of type WA')
  return
end

if isfreq(fm)
    disp('WA/KRNOPT fm is defined in the frequency domain!')
    return
end

if nargin == 5  % use spatial weight 
    if ~isa(fi, 'wa') |  ~isa(fw, 'wa')
	disp('WA/KRNOPT fi or fw  not of type WA')
	return
    end

    if    isfreq(fi) | isfreq(fw)
	disp('WA/KRNOPT fi or fw defined in frequency domain')
	return
    end
    
    if    ndims(fi) ~= ndims(fw) | ...
	    any(size(fi) ~= size(fw))
	disp('WA/KRNOPT size of fi and fw does match')
	return
    end

    if    ndims(fm) ~= ndims(fi) | ...
	    any(size(fm) ~= size(fi))
	disp('WA/KRNOPT size of fm and does  not match fi and fw ')
	return
    end
end

Fbase = ones(wa(size(Fi),1));

if nargin == 3
    [f, F] = soptimize(Fi, Fw, fm, Fbase);
else
    [f, F] = soptimize(Fi, Fw, fm, Fbase, fi, fw);
end
 
