# Supplementary material for: Predicting Trabecular Bone Stiffness from Clinical Cone-Beam CT and HR-pQCT Data; an In Vitro Study Using Finite Element Analysis
Source: PLoS One. 2016 Aug 11;11(8):e0161101. doi: 10.1371/journal.pone.0161101 (PMC4981445; doi:10.1371/journal.pone.0161101)
Supplement: S1 File — This is the code used to segment and analyse the trabecular bone volumes with the structure parameters as a result. (ZIP) [file pone.0161101.s001.zip › Code_PLoS/Annat/Legacy/laplace_gaussian.m]

function datalocal=laplace(data,size,arg)
% datalocal=laplace(data, size)
% Applicerar laplaceoperatorn med gaussisk kernel.
% data: Volym som ska bearbetas
% size: Filtrets storlek.
% 
% Joel Petersson

datalocal = double(data) - aver_3D(double(data),1,size);
