# Supplementary material for: Predicting Trabecular Bone Stiffness from Clinical Cone-Beam CT and HR-pQCT Data; an In Vitro Study Using Finite Element Analysis
Source: PLoS One. 2016 Aug 11;11(8):e0161101. doi: 10.1371/journal.pone.0161101 (PMC4981445; doi:10.1371/journal.pone.0161101)
Supplement: S1 File — This is the code used to segment and analyse the trabecular bone volumes with the structure parameters as a result. (ZIP) [file pone.0161101.s001.zip › Code_PLoS/Annat/Legacy/leftbuttondown.m]

function leftbuttondown(handles)
%
%
%
  global adfilt
  
  % Get current point & current zoom
  c = floor(get(gca,'CurrentPoint'));
  x = get(gca,'xlim');
  y = get(gca,'ylim');
  
  % Zoom(2) with current point in center
  xlim(1) = 0.5+c(1,1) - 0.25*(x(2) - x(1));
  xlim(2) = 0.5+c(1,1) + 0.25*(x(2) - x(1));
  ylim(1) = 0.5+c(1,2) - 0.25*(y(2) - y(1));
  ylim(2) = 0.5+c(1,2) + 0.25*(y(2) - y(1));
  
  % Correct for out of bounds
  xlim = (xlim(1) < 0)*(0.5-xlim(1)) + xlim;
  xlim = xlim - (xlim(2) > adfilt.data.sz(2))*(-0.5+xlim(2)-adfilt.data.sz(2));
  ylim = (ylim(1) < 0)*(0.5-ylim(1)) + ylim;
  ylim = ylim - (ylim(2) > adfilt.data.sz(1))*(-0.5+ylim(2)-adfilt.data.sz(1));
  
  % Update axes
  set(adfilt.self.axes1,'xlim',xlim)
  set(adfilt.self.axes2,'xlim',xlim)
  set(adfilt.self.axes1,'ylim',ylim)
  set(adfilt.self.axes2,'ylim',ylim)
  
