# Supplementary material for: Predicting Trabecular Bone Stiffness from Clinical Cone-Beam CT and HR-pQCT Data; an In Vitro Study Using Finite Element Analysis
Source: PLoS One. 2016 Aug 11;11(8):e0161101. doi: 10.1371/journal.pone.0161101 (PMC4981445; doi:10.1371/journal.pone.0161101)
Supplement: S1 File — This is the code used to segment and analyse the trabecular bone volumes with the structure parameters as a result. (ZIP) [file pone.0161101.s001.zip › Code_PLoS/Annat/Legacy/lift.m]

function lift(im, Nexp, Fexp)
%  
%function lift(im, Nexp, Fexp) 
% 
%Local Interactive Fourier Transform  (lift)
%LIFT interactively displays a magnification of a selected 
%neighbourhood in the image together with its Fourier transform. 
%Press left mouse button while moving pointer inside main window 
%to select new neighbourhoods. Press any key when pointer is 
%inside main window to exit.
%
% im   -  input image or filename. Optional, default=ploop.
%  
% Nexp -  2^Nexp  (Nexp >=1) define the size of the spatial 
%         neighbourhood. Optional, default = 4 (16x16 pixels).
%  
% Fexp -  2^(Nexp + Fexp) defines the resolution of the FD. 
%         Fexp >= 0. Optional, default = 2;   
%
%
% By {matsa,knutte}@imt.liu.se  2004-05-03
% www.imt.liu.se  

global im_pad   

%******************************************************************************
% Check the input parameters.  
%******************************************************************************
default_Nexp  = 4;
default_Fexp  = 2;

nin=nargin;  
switch nin
 case 0
  im     = ploopgen512;
  Nexp   = default_Nexp;
  Fexp   = default_Fexp;
 case 1
  Nexp   = default_Nexp;
  Fexp   = default_Fexp;
 case 2 
  Nexp   = max(Nexp,1)
  Fexp   = default_Fexp;
 case 3
  Nexp   = max(Nexp,1);
  Fexp   = max(Fexp,0);
 otherwise
  help lift
  return
end

Nexp = round(Nexp); Fexp = round(Fexp);

im = getim(im); 

%*****************************************************************************
% Some initial stuff
%*****************************************************************************
N = 2^Nexp;          % local spatial window size
F = 2^(Nexp+Fexp);   % FD resolution of local window

dispsize  = max(2^7,2^Nexp);   % display size of local windows
szamp2  = max(1, round(dispsize/N));
szamp3  = max(1, round(dispsize/(F+1)));

sz_fig2 = N*szamp2*[1, 1];
sz_fig3 = (F+1)*szamp3*[1, 1];

pscdata = [...
    2  2  2   2   2   2   2   2   2   2   2   2   2  2  2  2
    2  1  1   1   1   1   1   1   1   1   1   1   1  1  1  2;
    2  1  2   2   2   2   2   2   2   2   2   2   2  2  1  2;
    2  1  2 nan nan nan nan nan nan nan nan nan nan  2  1  2;
    2  1  2 nan nan nan nan nan nan nan nan nan nan  2  1  2;     
    2  1  2 nan nan nan nan nan nan nan nan nan nan  2  1  2;     
    2  1  2 nan nan nan nan nan nan nan nan nan nan  2  1  2;     
    2  1  2 nan nan nan nan nan nan nan nan nan nan  2  1  2;     
    2  1  2 nan nan nan nan nan nan nan nan nan nan  2  1  2;     
    2  1  2 nan nan nan nan nan nan nan nan nan nan  2  1  2;     
    2  1  2 nan nan nan nan nan nan nan nan nan nan  2  1  2;     
    2  1  2 nan nan nan nan nan nan nan nan nan nan  2  1  2;     
    2  1  2 nan nan nan nan nan nan nan nan nan nan  2  1  2;     
    2  1  2   2   2   2   2   2   2   2   2   2   2  2  1  2;
    2  1  1   1   1   1   1   1   1   1   1   1   1  1  1  2;
    2  2  2   2   2   2   2   2   2   2   2   2   2  2  2  2];

gam = 0.75; % gammavalue of plots


%*****************************************************************************
% display image, prepare SD and FD figures
%*****************************************************************************
h_fig1 = figure;                   % main figure
maxval = max(im(:));
gimage(im, maxval, gam)
pos1 = get(h_fig1, 'Position');
figtitle('lift image','off')
im_pad = pad2d(im, N/2);           % pad image
set(h_fig1, 'Interruptible','off') % current event not interruptable
set(h_fig1, 'BusyAction','cancel') % new events are canceled if busy
set(h_fig1, 'MenuBar','none') 
set(h_fig1, 'Pointer','custom') 
set(h_fig1, 'PointerShapeCData', pscdata) 
set(h_fig1, 'PointerShapeHotSpot', [9,9]) % center of pointer

h_fig2 = figure;                          % local SD figure
set(h_fig2, 'Position', [pos1(1:2), sz_fig2])
gimage(0.5*ones(N), 1, gam, szamp2)
s1 = sprintf('SD %dx%d',N,N);
figtitle(s1,'off')
set(h_fig2, 'MenuBar','none') 
set(h_fig2, 'DoubleBuffer','on')

h_fig3 = figure;                         % local FD figure
set(h_fig3, 'Position', [pos1(1)+pos1(3)-sz_fig3(1), pos1(2), sz_fig3]) 
mygopimage(zeros(F+1),1, gam,szamp3)
figtitle('Local FT','off')
set(h_fig3, 'MenuBar','none') 
set(h_fig3, 'DoubleBuffer','on')

%*****************************************************************************
% spatial window, sw
%*****************************************************************************
tmp0 = (N-1)/2;                          % spatial coord (pixels)
x0 = linspace(-tmp0, tmp0, N);
xc0 = ones(N,1)*x0;
yc0 = xc0';
r0 = sqrt(xc0.*xc0 + yc0.*yc0);

tmp1 = pi*((N-1)/N);                    % freq coord [-pi, pi]
x1 = linspace(-tmp1, tmp1, N);
xc1 = ones(N,1)*x1;
yc1 = xc1';
r1 = sqrt(xc1.*xc1 + yc1.*yc1);
tmp1 = find(r1 > pi);
r1(tmp1) = pi;

sw_sel = 1;
switch sw_sel
 case 1                %cos window
  cosexp = 2;
  sw = cos(r1/2).^cosexp;
  sw = sw*sw';
  sw = sw/max(sw(:));
 case 2
  tmp = cos(r1/2);     % nina window
  sw = 21*tmp./(1+20*tmp);
end
sum_sw = sum(sw(:));

% store userdata in figure struct
% figure 2 local SD
ud2.res = N;
ud2.szamp = szamp2;
ud2.gam = gam;
ud2.maxval = maxval;
ud2.sw = sw;
ud2.ssw = sum_sw;
set(h_fig2, 'UserData', ud2)

%figure 3 local FD
ud3.res = F;
ud3.szamp = szamp3;
ud3.gam = gam;
set(h_fig3, 'UserData', ud3)

%**************************************************************************** 
% figure callbacks and internal functions
%***************************************************************************  
set(h_fig1, 'WindowButtonUpFcn',   {@bup_cb, h_fig1, h_fig2, h_fig3});
set(h_fig1, 'WindowButtonDownFcn', {@bdn_cb, h_fig1, h_fig2, h_fig3});
set(h_fig1, 'KeyPressFcn',         {@key_cb, h_fig1, h_fig2, h_fig3});

function bup_cb(obj, eventdata, h1, h2, h3)
  set(h1, 'WindowButtonMotionFcn', []); 
 
function bdn_cb(obj, eventdata, h1, h2, h3)
  set(h1, 'WindowButtonMotionFcn', {@lift_display, h1, h2, h3});
  lift_display([], [], h1, h2, h3)
    
function key_cb(obj, eventdata, h1, h2, h3)
  close(h1, h2, h3)

function lift_display(obj, eventdata, h1, h2, h3)
global im_pad  

ud2 = get(h2, 'UserData');
ud3 = get(h3, 'UserData');
N = ud2.res; F = ud3.res;

h_axis1 = get(h1,'children');
tmp = get(h_axis1,'CurrentPoint');
x = round(tmp(1,1)); y = round(tmp(1,2)); 
[ymax, xmax] = size(im_pad);
ymax = ymax - N;  xmax = xmax - N; 

if (y>0)&(x>0)&(y<=ymax)&(x<=xmax)            % check if inside image
    %fprintf('   y = %d x = %d \n',y, x);     % display currentpoint
    %******************************************************
    % get selected neighbourhood from padded image
    %******************************************************
    sim1 = im_pad(y:y+N-1, x:x+N-1);
    tmp = sim1.*ud2.sw;
    tmp = sum(tmp(:));
    dc  = tmp/ud2.ssw;                        % dc level under window
    %******************************************************
    % Display with or without spatial window
    %******************************************************
    figure(h2)
    sim2 = ud2.sw.*(sim1-dc);                 % zero DC under window
    tmp  = 2*max(abs(sim2(:)));
    sim3 = sim2/(eps +tmp)+0.5;
    
    gimage(sim3, 1, ud2.gam, ud2.szamp)          % window
    %gimage(sim1, ud2.maxval, ud2.gam, ud2.szamp)  % no window 
    %******************************************************
    % compute FT
    %******************************************************
    sim = pad2d(sim2,(F-N)/2);   % pad 2 increase resolution
    sim = fftshift(sim);
    Sim = fftshift(fft2(sim));
    %******************************************************
    % copy & paste first row/col to get origin at center    
    %******************************************************
    tmp = (Sim(1,:));  
    Sim = [Sim;tmp];         
    tmp = (Sim(:,1));
    Sim = [Sim,tmp];
    %******************************************************
    % Display FD, auto norm of intensity
    %******************************************************
    figure(h3)
    mygopimage(Sim, -1, ud3.gam, ud3.szamp) 
    tics = F*[0.25,0.5,0.75]+1;
    set(gca,'XTick',tics, 'YTick',tics);
    set(gca,'YColor',[1,1,1], 'XColor',[1,1,1]);
    axis on, grid on
end
