# Supplementary material for: Predicting Trabecular Bone Stiffness from Clinical Cone-Beam CT and HR-pQCT Data; an In Vitro Study Using Finite Element Analysis
Source: PLoS One. 2016 Aug 11;11(8):e0161101. doi: 10.1371/journal.pone.0161101 (PMC4981445; doi:10.1371/journal.pone.0161101)
Supplement: S1 File — This is the code used to segment and analyse the trabecular bone volumes with the structure parameters as a result. (ZIP) [file pone.0161101.s001.zip › Code_PLoS/Annat/Legacy/loaddicomseries.m]

function [seriesdata, seriesinfo] = loaddicomseries(dicomdir, seriesnr, nroffiles)

% function [seriesdata, seriesinfo] = 
%   loaddicomseries(dicomdir, seriesnr, nroffiles)
%  
% function for reading a specified series of dicom data from a directory
% containing dicom files
%
% seriesdata = a series of dicom data
% seriesinfo = dicom info associated to one of the dicom files in the series
% 
% dicomdir = location of dicom data
% seriesnr = dicom series number
% nroffiles (optional) = if known, you can specify the number of files with
% correct series number in the directory. The function will stop when the
% specified number of files has been found. Saves a lot of time when
% nroffiles << total number of files in directory.
%
% By Johanna Pettersson, July 2004  
% Changed by Joel Petersson September 2005

  
if (nargin < 2)
  help loaddicomseries
  return
end  

% if isempty(seriesnr)
%   error('Du m�ste ange ett serienummer')
% end
  
persistent StartPath
if isempty(dicomdir)  % Open dialog box
  if isempty(StartPath) % If first time
    dicomdir = uigetdir('.','V�lj DICOM-mapp');
    StartPath = dicomdir;
  else                  % Else use previous path
    dicomdir = uigetdir(StartPath,'V�lj DICOM-mapp');
  end
  dicomdir = [dicomdir '/']; % Add '/' to the path
end

DirList = dir(dicomdir);
DirList = DirList(3:end); % remove '.' and '..'
NumberOfFiles = size(DirList,1);

% *********
% traverse all files in the directory to find the files with
% correct series number. Sort these after their instance number.
% *********

% check the series number of all files in directory
sfiles = 0; %number of files in series
str = ['Kontrollerar serienummer på ' num2str(NumberOfFiles) ' DICOM-files.'];
h = waitbar(0,str) ;

% Om seriesnr inte angetts eller �r -1, s� l�ses f�rsta serien i mappen in.
if isempty(seriesnr) || seriesnr == -1
%   error('Du m�ste ange ett serienummer')
    info = dicominfo([dicomdir DirList(1).name]);
    if isfield(info, 'SeriesNumber')
        seriesnr = info.SeriesNumber;
    else
        info = dicominfo([dicomdir DirList(2).name]);
        seriesnr = info.SeriesNumber;
    end
end

tic
for FileNumber = 1:NumberOfFiles
  info = dicominfo([dicomdir DirList(FileNumber).name]);
  if ~isfield(info, 'SeriesNumber') 
      continue;
  end
  if (info.SeriesNumber == seriesnr)
    sfiles = sfiles + 1;
  
    if info.SamplesPerPixel == 3 % RGB (= overview or 3D slices)
      tmp = double(dicomread([dicomdir DirList(FileNumber).name]));
      tmpdata(:,:,sfiles) = tmp(:,:,1) + tmp(:,:,2) + tmp(:,:,3);
    else % SamplesPerPixel == 1 % Gray (= slices)
      tmpdata(:, :, sfiles) = dicomread([dicomdir DirList(FileNumber).name]);
      % save SliceLocation to be able to determine voxel size
      
    end
    
    % save info for one dicom file in the series
    if ~exist('seriesinfo', 'var')
        seriesinfo = info;
    end
    
    instNumber(sfiles) = info.InstanceNumber;
    fprintf('%d files with serienumber %d hittade in catalog \r', ...
	    sfiles, seriesnr);
  end
  
  waitbar(FileNumber/NumberOfFiles);
  
  % if all files in the series are found stop the loop
  if (exist('nroffiles', 'var')) && (sfiles == nroffiles)
      break;
  end
  
end
close(h)
toc
% if no files were found, stop!
if sfiles == 0
  fprintf('Inga filer med serienummer %d i mappen \n', seriesnr)
  seriesdata = 0;
  return
end

% sort files after their instance number  
[tmp, ind] = sort(instNumber);
str = ['Sorterar ' num2str(sfiles) ' DICOM-filer.'];
h = waitbar(0,str) ;
for i = 1:sfiles
  seriesdata(:,:,i) = tmpdata(:,:,ind(i));
  waitbar(i/sfiles);
end
close(h)

fprintf('\n');
