# Supplementary material for: Predicting Trabecular Bone Stiffness from Clinical Cone-Beam CT and HR-pQCT Data; an In Vitro Study Using Finite Element Analysis
Source: PLoS One. 2016 Aug 11;11(8):e0161101. doi: 10.1371/journal.pone.0161101 (PMC4981445; doi:10.1371/journal.pone.0161101)
Supplement: S1 File — This is the code used to segment and analyse the trabecular bone volumes with the structure parameters as a result. (ZIP) [file pone.0161101.s001.zip › Code_PLoS/Annat/Legacy/load_3DX_Data_from_list.asv]

function Volume = load_3DX_Data_from_list(ThreeDXdir,DirList)
% Volume = load_3DX_Data_from_list(ThreeDXdir,DirList)
%
% The function is called from load_3DX_Data_xyz with a DirList which
% specifies which files in the ThreeDXdir-directory belongs to a single 
% stack.
%
% ThreeDXDir: A di

% Remove possible txt-file or thumbs.db in directory listing.
% Only .bmp-files are allowed.
i = 1;
max_minus = 0;
while i <= length(DirList)
%     if DirList(i).name(max(end-2,1):end) ~= 'bmp' | DirList(i).name(max(end-2,1):end) ~= 'tif'
%         if i ~= 1 && i ~= length(DirList)
%             DirList = [DirList(1:i-1); DirList(i+1:end)];
%         elseif i == 1
%             DirList = DirList(2:end);
%         elseif i == length(DirList)
%             DirList = DirList(1:end-1);
%         end
%     else
        % Store the number of indexes with negative enumeration.
        if DirList(i).name(4) == '-'
            %a = DirList(i).name
            max_minus = max_minus + 1;
        end
        i = i + 1; % Increase only when there was no removal.
%     end
end

h = waitbar(0,'Reading images...');

% Get size info from first image.
FirstIm = imread([ThreeDXdir DirList(1).name]);

[m,n,tmp] = size(FirstIm); % RGB, therefore of size [m,n,3]

% Get number of slices
o = length(DirList);

% Create volume;
Volume = zeros(m,n,o,'uint8');

% Set the first slice
if DirList(1).name(4) == '-'
    Volume(:,:,end) = sum(FirstIm,3); %Volume(:,end:-1:1,end) = sum(FirstIm,3);
else
    Volume(:,:,max_minus + 1) = sum(FirstIm,3); %Volume(:,end:-1:1,max_minus + 1) = sum(FirstIm,3);
end

waitbar(1/o,h)

% Loop through the rest of the slices.
for i = 2:o
    % Check if fourth character is '-', if so, reverse order.
    if DirList(i).name(4) == '-'
        %Volume(:,:,end - i + 1) = sum(uint16(imread([ThreeDXdir DirList(i).name])),3); %Volume(:,end:-1:1,end - i + 1) = sum(uint16(imread([ThreeDXdir DirList(i).name])),3);
        Volume(:,:,end - i + 1) = imread([ThreeDXdir DirList(i).name]);
    else
        %Volume(:,:,max_minus + i) = sum(uint16(imread([ThreeDXdir DirList(i).name])),3); %Volume(:,end:-1:1,max_minus + i) = sum(uint16(imread([ThreeDXdir DirList(i).name])),3);
        Volume(:,:,max_minus + i) = imread([ThreeDXdir DirList(i).name]);
    end
    waitbar(i/o,h)
end

close(h)
