# Supplementary material for: Predicting Trabecular Bone Stiffness from Clinical Cone-Beam CT and HR-pQCT Data; an In Vitro Study Using Finite Element Analysis
Source: PLoS One. 2016 Aug 11;11(8):e0161101. doi: 10.1371/journal.pone.0161101 (PMC4981445; doi:10.1371/journal.pone.0161101)
Supplement: S1 File — This is the code used to segment and analyse the trabecular bone volumes with the structure parameters as a result. (ZIP) [file pone.0161101.s001.zip › Code_PLoS/Annat/Legacy/load_3DX_Data_from_list.m]

function Volume = load_3DX_Data_from_list(ThreeDXdir,DirList)
% Volume = load_3DX_Data_from_list(ThreeDXdir,DirList)
%
% The function is called from load_3DX_Data_xyz with a DirList which
% specifies which files in the ThreeDXdir-directory belongs to a single 
% stack.
%
% ThreeDXDir: A string with the current directory.
% DirList: Directory listing, like the one returned from dir('foo').
%          Specifies the files belonging to a single stack.
%
% Joel Petersson, 2006

% Remove possible txt-file or thumbs.db in directory listing.
% Only .bmp-files are allowed.
i = 1;
max_minus = 0;
while i <= length(DirList)
    % Store the number of indexes with negative enumeration.
    if DirList(i).name(4) == '-'
        max_minus = max_minus + 1;
    end
    i = i + 1; % Increase only when there was no removal.
end

h = waitbar(0,'Reading images...');

% Get size info from first image.
FirstIm = imread([ThreeDXdir DirList(1).name]);

[m,n,tmp] = size(FirstIm); % RGB, therefore of size [m,n,3]

% Get number of slices
o = length(DirList);

% Create volume;
Volume = zeros(m,n,o,'uint8');

% Set the first slice
if DirList(1).name(4) == '-'
    Volume(:,:,end) = sum(FirstIm,3); %Volume(:,end:-1:1,end) = sum(FirstIm,3);
else
    Volume(:,:,max_minus + 1) = sum(FirstIm,3); %Volume(:,end:-1:1,max_minus + 1) = sum(FirstIm,3);
end

waitbar(1/o,h)

% Loop through the rest of the slices.
for i = 2:o
    % Check if fourth character is '-', if so, reverse order.
    tmp = imread([ThreeDXdir DirList(i).name]);
    if DirList(i).name(4) == '-'
        Volume(:,:,end - i + 1) = tmp(:,:,1);
    else
        Volume(:,:,max_minus + i) = tmp(:,:,1);
    end
    waitbar(i/o,h)
end

close(h)
