# Supplementary material for: Predicting Trabecular Bone Stiffness from Clinical Cone-Beam CT and HR-pQCT Data; an In Vitro Study Using Finite Element Analysis
Source: PLoS One. 2016 Aug 11;11(8):e0161101. doi: 10.1371/journal.pone.0161101 (PMC4981445; doi:10.1371/journal.pone.0161101)
Supplement: S1 File — This is the code used to segment and analyse the trabecular bone volumes with the structure parameters as a result. (ZIP) [file pone.0161101.s001.zip › Code_PLoS/Annat/Legacy/load_3DX_Data_xyz.m]

function Volume = load_3DX_Data_xyz(ThreeDXdir)

DirList = dir(ThreeDXdir);
DirList = DirList(3:end);

ix = 1;
iy = 1;
iz = 1;

DirListX = struct([]);
DirListY = struct([]);
DirListZ = struct([]);

for i = 1:length(DirList)
    if DirList(i).name(3) == 'X'
        DirListX(ix).name = DirList(i).name;
        ix = ix + 1;
    elseif DirList(i).name(3) == 'Y'
        DirListY(iy).name = DirList(i).name;
        iy = iy + 1;
    elseif DirList(i).name(3) == 'Z'
        DirListZ(iz).name = DirList(i).name;
        iz = iz + 1;
    end
end

VolX = load_3DX_Data_from_list(ThreeDXdir,DirListX);
%isoslicer(VolX)
VolY = load_3DX_Data_from_list(ThreeDXdir,DirListY);
%isoslicer(VolY)
VolZ = load_3DX_Data_from_list(ThreeDXdir,DirListZ);
%isoslicer(VolZ)

% Arrangera om axlarnas ordning.
VolX = permute(VolX,[2 3 1]);
VolY = permute(VolY,[3 2 1]);

% V�nd axlarna r�tt.
VolY = VolY(end:-1:1,:,end:-1:1);
VolX = VolX(end:-1:1,:,end:-1:1);

Volume = uint16(VolX) + uint16(VolY) + uint16(VolZ);

%Volume = (VolX + VolY + VolZ)/3;
