# Supplementary material for: Predicting Trabecular Bone Stiffness from Clinical Cone-Beam CT and HR-pQCT Data; an In Vitro Study Using Finite Element Analysis
Source: PLoS One. 2016 Aug 11;11(8):e0161101. doi: 10.1371/journal.pone.0161101 (PMC4981445; doi:10.1371/journal.pone.0161101)
Supplement: S1 File — This is the code used to segment and analyse the trabecular bone volumes with the structure parameters as a result. (ZIP) [file pone.0161101.s001.zip › Code_PLoS/Annat/Legacy/load_proj.m]

function load_proj()
global adfilt;

% Load the user selected project file
[filename, pathname] = uigetfile('*.apr','Load project');

if(filename == 0)
    return;
end

% Save new handles
% HIPPO is replaced by the loaded HIPPO, which means GUI-specific
% stuff assumes the wrong values

% Load the file with its SAVED_HIPPO variable
eval(['load -MAT ''',[pathname,filename], '''']);;
  
% Copy everything to HIPPO except IMAGE_HANDLE, CURRENT_PLOTS and SELF
adfilt.data = apr.data;
adfilt.map = apr.map;
adfilt.roi = apr.roi;
adfilt.fset = apr.fset;
adfilt.display = apr.display;
adfilt.cdata1 = 0;
adfilt.cdata2 = 0;

clear apr

displayimage;
