# Supplementary material for: Predicting Trabecular Bone Stiffness from Clinical Cone-Beam CT and HR-pQCT Data; an In Vitro Study Using Finite Element Analysis
Source: PLoS One. 2016 Aug 11;11(8):e0161101. doi: 10.1371/journal.pone.0161101 (PMC4981445; doi:10.1371/journal.pone.0161101)
Supplement: S1 File — This is the code used to segment and analyse the trabecular bone volumes with the structure parameters as a result. (ZIP) [file pone.0161101.s001.zip › Code_PLoS/Annat/Legacy/load_vol.m]

function adfilt = load_vol()
global adfilt;

%adfilt = new_adfilt(adfilt.filedata.SELF);

% Load the selected image and its info
[adfilt.filedata.filename, adfilt.filedata.pathname] = uigetfile({'*.mat', '*.mat'; '*.dcm', '*.dcm'; '*.tif', '*.tif'},'Load volume');

if(adfilt.filedata.filename == 0 | length(adfilt.filedata.filename) < 5) 
  disp('1')  
  return;
end

if(strcmp(lower(adfilt.filedata.filename(end-3:end)),'.tif'))
  adfilt.filedata.filetype = 'tif';
elseif(strcmp(lower(adfilt.filedata.filename(end-3:end)),'.dcm'))
  adfilt.filedata.filetype = 'dcm';
elseif(strcmp(lower(adfilt.filedata.filename(end-3:end)),'.mat'))
  adfilt.filedata.filetype = 'mat';
else
    disp('2')  
  return;
end

adfilt.filedata.files = dir(strcat(adfilt.filedata.pathname,'/',strcat('*.',adfilt.filedata.filetype)));

% Scan directory for more files belonging to the same acquisition.

for count = 1:size(adfilt.filedata.files, 1)
    adfilt.filedata.filenames{count} = adfilt.filedata.files(count).name;
end

if(adfilt.filedata.filetype == 'dcm')
  adfilt.filedata.fileinfo = dicominfo([adfilt.filedata.pathname,adfilt.filedata.filename]);
elseif(adfilt.filedata.filetype == 'tif')
  tmp = imread(strcat(adfilt.filedata.pathname,adfilt.filedata.filename));
  adfilt.filedata.fileinfo.Height = size(tmp,1);
  adfilt.filedata.fileinfo.Width =  size(tmp,2);
elseif(adfilt.filedata.filetype == 'mat')
  file = fullfile(adfilt.filedata.pathname,adfilt.filedata.filename);
  data = load(file);
  fnames = fieldnames(data);
  adfilt.data.input = double(getfield(data,fnames{1}));
  [m,n,o] = size(adfilt.data.input);
  
  adfilt.filedata.fileinfo.Height = m;
  adfilt.filedata.fileinfo.Width =  n;
  
  adfilt.data.output = zeros(m,n,o);
  
  adfilt.data.current_slice = floor(o/2);
  adfilt.data.number_of_slices = o;  
end

if (adfilt.filedata.filetype ~= 'mat')
% Initialize buffer with sorted file names in the same directory
  adfilt.filedata.filenamesorted = cell(size(adfilt.filedata.files, 1), 1);

  % Display progression bar while loading
  num_img = size(adfilt.filedata.files, 1);
  h = waitbar(0/num_img, 'Loading images');

% Initialize image buffer
adfilt.data.input = (zeros(adfilt.filedata.fileinfo.Height, adfilt.filedata.fileinfo.Width, num_img));
adfilt.data.output = (zeros(adfilt.filedata.fileinfo.Height, adfilt.filedata.fileinfo.Width, num_img));
end

if(adfilt.filedata.filetype == 'dcm')
  % Get initial slice
  tmp = dicominfo([adfilt.filedata.pathname,adfilt.filedata.filename]);
  slicenumber = tmp.InstanceNumber;

  % Set global variables
  adfilt.filedata.number_of_slices = num_img;
  adfilt.data.current_slice = slicenumber;
  %adfilt.filedata.image_position = cell(num_img,1);
  %adfilt.filedata.image_orientation = cell(num_img,1);
  %adfilt.filedata.image_position{slicenumber} = adfilt.filedata.fileinfo.ImagePositionPatient;
  %adfilt.filedata.image_orientation{slicenumber} = adfilt.filedata.fileinfo.ImageOrientationPatient;
  
  % Sort files in adfilt.filedata.FILENAMES to reflect slice order
  for count = 1:size(adfilt.filedata.files, 1)
    waitbar(count/num_img, h);
    tmpfile = strcat(adfilt.filedata.pathname, adfilt.filedata.files(count).name);
    tmp = dicominfo(tmpfile);
    slicenumber = tmp.InstanceNumber;
    adfilt.filedata.filenamesorted{slicenumber} = adfilt.filedata.files(count).name;
    adfilt.data.input(:,:,slicenumber) = double(dicomread(tmpfile));
    %adfilt.filedata(:,:,slicenumber) = uint16(dicomread(tmpfile));
    
    adfilt.filedata.fileinfo = dicominfo(tmpfil);
    %adfilt.filedata.image_position{slicenumber} = adfilt.filedata.fileinfo.ImagePositionPatient;
    %adfilt.filedata.image_orientation{slicenumber} = adfilt.filedata.fileinfo.ImageOrientationPatient;
    
  end
elseif(adfilt.filedata.filetype == 'tif')
  clear tmp
  [tmp{1} tmp{2} tmp{3}] = strread(adfilt.filedata.filename,'%s%d%s','delimiter','_');
  slicenumber = tmp{2};
  % Set global variables
  adfilt.filedata.number_of_slices = num_img;  
  adfilt.data.current_slice = slicenumber;
  
  % Sort files in adfilt.filedata.FILENAMES to reflect slice order
  for count = 1:size(adfilt.filedata.files, 1)
    waitbar(count/num_img, h);
    tmpfile = strcat(adfilt.filedata.pathname, adfilt.filedata.files(count).name);
    [tmp{1} tmp{2} tmp{3}] = strread(adfilt.filedata.files(count).name,'%s%d%s','delimiter','_');
    slicenumber = tmp{2};
    adfilt.filedata.filenamesorted{slicenumber} = adfilt.filedata.files(count).name;
    adfilt.data.input(:,:,slicenumber) = double(imread(tmpfile));
    %adfilt.data.input(:,:,slicenumber) = uint16(dicomread(tmpfile));
  
    %adfilt.filedata.fileinfo = dicominfo(tmpfile);
    %adfilt.filedata.image_position{slicenumber} = adfilt.filedata.fileinfo.ImagePositionPatient;
    %adfilt.filedata.image_orientation{slicenumber} = adfilt.filedata.fileinfo.ImageOrientationPatient;
  end
end

% Remap and convert data
%if(1)
%    hi = hist(adfilt.filedata(:), 0:65535);
%    cs = cumsum(hi);
%    mx = max(adfilt.filedata(:));
%    mn = min(adfilt.filedata(:));
%    adfilt.filedata = adfilt.filedata - mn;
%    meanfd = mean(adfilt.filedata(:));
%    for slc = 1:size(adfilt.filedata,3)
%        adfilt.filedata(:,:,slc) = adfilt.filedata(:,:,slc) / mx*65536/2;
%    end
%end

%adfilt.filedata = uint16(adfilt.filedata);

%adfilt.filedata.map = [1/128 0];

% Close the progression bar window
if (adfilt.filedata.filetype ~= 'mat')
    close(h);
end
% Set entire slice as region of interest
%adfilt.filedata.roi = [1 1 adfilt.filedata.fileinfo.Width adfilt.filedata.fileinfo.Height];
%adfilt.data.maxval = double(max(adfilt.filedata(:)));
%adfilt.filedata.MAP = [255/adfilt.filedata.MAXVAL,0];
%set(adfilt.filedata.self.img_axes, 'XLim', [0 1]);
%adfilt.data.input = adfilt.data.input/4096;
%adfilt.data.input = mu_func(adfilt.data.input,0.26,17.808);
adfilt.data.input = (adfilt.data.input-min(adfilt.data.input(:)))/(max(adfilt.data.input(:))-min(adfilt.data.input(:)));
adfilt.data.sz = size(adfilt.data.input);
%set(gcf, 'Renderer', 'zbuffer');
%axes(adfilt.self.axes1)
%adfilt.cdata1 = image(adfilt.data.input(:,:,adfilt.data.current_slice)*255);
%colormap(gray(256));
%zoom
%axis off

%set(gcf, 'Renderer', 'zbuffer');
%axes(adfilt.self.axes2)
%adfilt.cdata2 = image(adfilt.data.input(:,:,adfilt.data.current_slice)*255);
%colormap(gray(256));
%zoom
%axis off
%keyboard
adfilt.cdata1 = 0;
adfilt.cdata2 = 0;
displayimage;

adfilt.roi.sz = size(adfilt.data.input)-adfilt.fset.maxsize+1;
adfilt.roi.offset = floor(adfilt.fset.maxsize/2);
adfilt.roi = roisetup(size(adfilt.data.input),adfilt.roi.sz, adfilt.roi.offset,adfilt.fset.maxsize);

% Write warning text
%adfilt.filedata.warning = 1;
%display_warning;
