# Supplementary material for: Predicting Trabecular Bone Stiffness from Clinical Cone-Beam CT and HR-pQCT Data; an In Vitro Study Using Finite Element Analysis
Source: PLoS One. 2016 Aug 11;11(8):e0161101. doi: 10.1371/journal.pone.0161101 (PMC4981445; doi:10.1371/journal.pone.0161101)
Supplement: S1 File — This is the code used to segment and analyse the trabecular bone volumes with the structure parameters as a result. (ZIP) [file pone.0161101.s001.zip › Code_PLoS/Annat/Legacy/local_maxima.m]

function data_locmax = local_maxima(data)
% Returnerar de lokala maxima ur data, de lokal maxima behåller sitt
% ursprungliga värde medan resten nollställs. Lokalt maxima definieras som
% de pixlar vars granne har samma värde eller mindre. Observera att man
% kanske bör bortse från randen, eftersom där gärna uppstår lokala maxima.
%
% data: avståndskarta i form av 3D-array
%
% Joel Petersson, 2005

[m,n,o] = size(data);
data_locmax = int32(zeros(m,n,o));

for x = 1:m
    for y = 1:n
        for z = 1:o
            neighbors = data(max(x-1,1):min(x+1,end),...
                        max(y-1,1):min(y+1,end),...
                        max(z-1,1):min(z+1,end));
            centre = data(x,y,z);
            % neighbors(2,2,2) = -inf;
            if max(neighbors(:)) <= centre + eps
                data_locmax(x,y,z) = centre;
            end
        end
    end
end
