# Supplementary material for: Predicting Trabecular Bone Stiffness from Clinical Cone-Beam CT and HR-pQCT Data; an In Vitro Study Using Finite Element Analysis
Source: PLoS One. 2016 Aug 11;11(8):e0161101. doi: 10.1371/journal.pone.0161101 (PMC4981445; doi:10.1371/journal.pone.0161101)
Supplement: S1 File — This is the code used to segment and analyse the trabecular bone volumes with the structure parameters as a result. (ZIP) [file pone.0161101.s001.zip › Code_PLoS/Annat/Legacy/lowres.m]

function out = lowres(data)
% Försämrar upplösningen av mikro-CT (0.02x0.02x0.02) till klinsisk CT
% motsvarande GE 64-slice (ca 0.2x0.2x0.2 med slice thickness 0.6).
% data = micro-CT volym
% out = volym med låg upplösning

% Först ändrar vi upplösning isotropt till 0.2x0.2x0.2 dvs varje block om
% 1000 voxlar meddelvärdesbildas till en.
[m,n,o] = size(data);
a = floor(m/10)-1;
b = floor(n/10)-1;
c = floor(o/10)-1;

result = zeros(a,b,c);

d = 10;

h = waitbar(0,'Arbetar...');
for x = 1:a
    for y = 1:b
        for z = 1:c
            temp = mean(data((x-1)*d+1:x*d,(y-1)*d+1:y*d,(z-1)*d+1:z*d));
            result(x,y,z) = mean(temp(:));
        end
    end
    waitbar(x/a,h)
end
close(h)

% Sedan lägger vi på effekten av slice thickness dvs, varje snitt motsvarar
% medelvärdet av tre snitt i result. Men vi behåller ett increment på 0.2,
% dvs samma antal snitt.

c = 3*floor(c/3);

for z = 1:c-2
    out(:,:,z) = mean(result(:,:,z:z+2),3);
end
