# Supplementary material for: Predicting Trabecular Bone Stiffness from Clinical Cone-Beam CT and HR-pQCT Data; an In Vitro Study Using Finite Element Analysis
Source: PLoS One. 2016 Aug 11;11(8):e0161101. doi: 10.1371/journal.pone.0161101 (PMC4981445; doi:10.1371/journal.pone.0161101)
Supplement: S1 File — This is the code used to segment and analyse the trabecular bone volumes with the structure parameters as a result. (ZIP) [file pone.0161101.s001.zip › Code_PLoS/Annat/Legacy/lowres_dent.m]

function out = lowres_dent(data)
% Försämrar upplösningen av mikro-CT (0.02x0.02x0.02) till 
% motsvarande Accu-I-Tomo (ca 0.1x0.1x0.1).
% data = micro-CT volym
% out = volym med låg upplösning

% Först ändrar vi upplösning isotropt till 0.2x0.2x0.2 dvs varje block om
% 125 voxlar meddelvärdesbildas till en.
[m,n,o] = size(data);
a = floor(m/5)-1;
b = floor(n/5)-1;
c = floor(o/5)-1;

result = zeros(a,b,c);

d = 5;

h = waitbar(0,'Arbetar...');
for x = 1:a
    for y = 1:b
        for z = 1:c
            temp = data((x-1)*d+1:x*d,(y-1)*d+1:y*d,(z-1)*d+1:z*d);
            out(x,y,z) = mean(temp(:));
        end
    end
    waitbar(x/a,h)
end
close(h)
