# Supplementary material for: Predicting Trabecular Bone Stiffness from Clinical Cone-Beam CT and HR-pQCT Data; an In Vitro Study Using Finite Element Analysis
Source: PLoS One. 2016 Aug 11;11(8):e0161101. doi: 10.1371/journal.pone.0161101 (PMC4981445; doi:10.1371/journal.pone.0161101)
Supplement: S1 File — This is the code used to segment and analyse the trabecular bone volumes with the structure parameters as a result. (ZIP) [file pone.0161101.s001.zip › Code_PLoS/Annat/Legacy/lowres_script.m]

% LOW RESOLUTION SCRIPT

% Load each micro-CT volume and simulate the resolution of GE 64-slice.

matdir = '../../DVD_Micro-CT/MAT-filer/';
filelist = dir(matdir);
filelist = filelist(3:end);

for filenr = 1:length(filelist)
    volume = load([matdir,filelist(filenr).name]);
    volume = volume.data;
    % Skär ut en centrerad volym med storlek 400x400x400volume =
    volume = reduce_sz_single(volume,400,400);
    % Reducera upplösning till 0.2x0.2x0.2 mm med slice thickness 0.6 mm.
    volume = lowres(volume);
    % Spara resultatet som MAT-fil.
    save(['../Körningar/microCT_mat_lowres/microCT_lowres',filelist(filenr).name(1:end-4),'.mat'],'volume')
    data_cell{filenr}.volume = volume;
    data_cell{filenr}.resolution = [0.2 0.2 0.2];
    data_cell{filenr}.name = filelist(filenr).name(1:end-4);
end
clear volume
save('../Körningar/microCT_mat_lowres/microCT_lowres_cell.mat','data_cell')
