# Supplementary material for: Predicting Trabecular Bone Stiffness from Clinical Cone-Beam CT and HR-pQCT Data; an In Vitro Study Using Finite Element Analysis
Source: PLoS One. 2016 Aug 11;11(8):e0161101. doi: 10.1371/journal.pone.0161101 (PMC4981445; doi:10.1371/journal.pone.0161101)
Supplement: S1 File — This is the code used to segment and analyse the trabecular bone volumes with the structure parameters as a result. (ZIP) [file pone.0161101.s001.zip › Code_PLoS/Annat/Legacy/lpenhance.m]

function f = lpenhance(sz, rholp)
%
%  [f] = lpenhance(size, rholp)
%
%   sz     - size of WA, [y x z t]
%   rholp  - cutoff frequency
%
%
%
%               /      2   pi rho
%               |   cos (----------)         0 <= rho < rholp
%       f(u) =  <         2 rholp
%               |
%               \   0                    rholp <= rho
%
%                        
%
%   This function generates a multidimensional  filter.
%   See `Signal Processing for Computer Vision' page 325
%
% Copyright
% Author: Mats Andersson, matsa@isy.liu.se
%         Computer Vision Laboratory
%         Link�ping University


switch nargin
  case 2
  otherwise
    help lpenhance
    return
end	

f = radius(wa(sz,1));
rho = radius(f);
rho = getdata(rho);
tmp = cos(pi.*rho./(2*rholp)).^2;
a = find(rho > rholp);
tmp(a) = 0;
f = putdata(f,tmp);
