# Supplementary material for: Predicting Trabecular Bone Stiffness from Clinical Cone-Beam CT and HR-pQCT Data; an In Vitro Study Using Finite Element Analysis
Source: PLoS One. 2016 Aug 11;11(8):e0161101. doi: 10.1371/journal.pone.0161101 (PMC4981445; doi:10.1371/journal.pone.0161101)
Supplement: S2 File — This is the Raw-data (structure parameters and FEM-analyses). (XLSX) [file pone.0161101.s002.xlsx]

## Sheet: uCT
Micro-CT
Volym	Tb.Nd	Tb.Tm	Tb.Sp	Tb.Sc	Tb.N	Tb.Th	BV/TV
1	5.68858	0.616174	0.623345	0.790677	1.26474	0.121758	0.0943128
2	6.71215	0.720499	0.560968	0.729474	1.37085	0.122387	0.10646
3	6.24021	1.20386	0.5196	0.775088	1.29018	0.138824	0.133955
4	4.82924	0.762039	0.726735	0.880627	1.13555	0.115023	0.0822011
5	4.57799	1.19956	0.596561	0.942764	1.06071	0.165709	0.137274
6	6.81102	1.46358	0.513757	0.75011	1.33314	0.144625	0.170445
7	7.56164	0.923635	0.593753	0.736611	1.35757	0.114176	0.114658
8	7.93739	0.888949	0.517346	0.703271	1.42193	0.129873	0.136689
9	5.15749	0.814484	0.603255	0.853503	1.17164	0.115235	0.0771731
10	3.67908	0.769277	0.679842	0.900977	1.10991	0.118359	0.0665434
11	3.35252	0.627255	0.758658	0.990511	1.00958	0.146178	0.0851991
12	4.03064	0.771318	0.713279	0.941857	1.06173	0.141416	0.0940113
13	4.17386	0.759529	0.668024	0.921087	1.08567	0.126688	0.0835346
14	3.77858	0.628479	0.747392	0.938115	1.06597	0.128575	0.0796014

## Sheet: Raw_data
HRpQCT (ARG)										CBCT (A) 1st run										CBCT(N)
Volym	Tb.Nd	Tb.Tm	Tb.Sp	Tb.Sc	Tb.N	Tb.Th	BV/TV	CNR		Volym	Tb.Nd	Tb.Tm	Tb.Sp	Tb.Sc	Tb.N	Tb.Th	BV/TV	CNR		Volym	Tb.Nd	Tb.Tm	Tb.Sp	Tb.Sc	Tb.N	Tb.Th	BV/TV	CNR
1	1.25773	0.690997	0.779807	1.09005	0.917386	0.266834	0.13883	5.89747		1	1.79311	1.11329	0.529331	0.990865	1.00922	0.444072	0.421251	9.22193		1	1.74581	1.56917	0.561942	1.00202	0.99798	0.411761	0.376584	5.6076
2	1.33939	0.777578	0.708787	1.02774	0.973005	0.268455	0.147003	5.48979		2	1.89272	1.36753	0.499488	0.940911	1.0628	0.422423	0.427985	7.96391		2	1.69689	1.69189	0.558133	1.00382	0.996194	0.420521	0.360629	5.10971
3	1.35339	0.772588	0.686897	1.0538	0.948946	0.313945	0.201736	6.64078		3	1.42858	1.17042	0.494441	1.0611	0.942418	0.528372	0.469952	12.0019		3	1.40743	1.48211	0.560466	1.05432	0.948475	0.459536	0.395159	5.79513
4	0.954088	0.61669	0.828102	1.15268	0.867543	0.276774	0.122605	5.7674		4	1.43197	0.951284	0.588762	1.07545	0.929843	0.427784	0.343182	8.93986		4	1.54381	1.55309	0.619971	1.08284	0.923498	0.406335	0.34452	5.70012
5	1.47565	0.77867	0.779584	1.1559	0.865126	0.348178	0.25365	8.71388		5	1.36027	1.25356	0.568805	1.1531	0.867229	0.570302	0.508911	14.3149		5	1.63413	1.82156	0.628112	1.11361	0.897981	0.49411	0.472384	7.75959
6	1.90047	0.960011	0.645643	0.955056	1.04706	0.301721	0.256361	6.71976		6	1.84952	1.72937	0.439458	0.952951	1.04937	0.522104	0.582894	11.95		6	1.98339	1.89242	0.540383	0.960752	1.04085	0.430258	0.461845	6.37676
7	1.59713	0.834663	0.68231	0.975514	1.0251	0.265936	0.168003	5.2029		7	1.90715	1.35822	0.510972	0.950591	1.05198	0.415408	0.411174	7.93412		7	1.98996	1.83776	0.515786	0.924917	1.08118	0.399597	0.407691	5.15894
8	1.74878	0.885489	0.61089	0.972742	1.02802	0.314224	0.242524	6.23462		8	1.77334	1.5137	0.463191	0.963679	1.03769	0.490085	0.503391	9.34165		8	1.68415	1.75059	0.53613	0.993343	1.0067	0.442264	0.412855	5.53922
9	0.807043	0.561421	0.884012	1.28587	0.777683	0.300574	0.117209	6.24958		9	1.09205	0.747282	0.630316	1.14881	0.870468	0.434354	0.268899	9.12291		9	1.4323	1.45262	0.571854	1.09944	0.909557	0.423696	0.339358	5.71226
10	0.478203	0.479887	1.03388	1.4857	0.673082	0.27465	0.0659778	5.63425		10	0.846243	0.710943	0.659279	1.22708	0.814941	0.449294	0.236219	9.40878		10	1.18593	1.32743	0.639417	1.13329	0.88239	0.419833	0.287539	5.24062
11	1.01798	0.502458	0.845003	1.25145	0.799075	0.328021	0.158055	7.79572		11	1.05181	0.841991	0.579425	1.18032	0.84723	0.524898	0.353784	12.6798		11	1.28645	1.39529	0.622929	1.14539	0.873065	0.480414	0.36671	7.21326
12	1.08874	0.552907	0.814616	1.19408	0.837467	0.322393	0.163182	7.6608		12	1.23425	0.900547	0.604033	1.16085	0.861441	0.51121	0.386642	11.8561		12	1.42493	1.32349	0.638767	1.12584	0.888227	0.450102	0.356827	6.59342
13	1.00831	0.666447	0.777995	1.16329	0.859629	0.302924	0.147713	6.40958		13	1.20989	1.02618	0.596454	1.1573	0.864079	0.477241	0.358685	10.4455		13	1.24921	1.43449	0.639135	1.14672	0.872053	0.457881	0.343774	5.84284
14	0.971855	0.562609	0.875169	1.21091	0.825824	0.287795	0.130909	6.80205		14	1.21704	0.876179	0.638507	1.17658	0.849924	0.488642	0.357417	10.7503		14	1.40047	1.42563	0.637726	1.1166	0.895577	0.442024	0.3306	5.84285
HRpQCT (SCANCO)										CBCT(A) 2nd run
Volym	Tb.Nd	Tb.Tm	Tb.Sp	Tb.Sc	Tb.N	Tb.Th	BV/TV			Volym	Tb.Nd	Tb.Tm	Tb.Sp	Tb.Sc	Tb.N	Tb.Th	BV/TV	CNR
1	1.29444	1.14758	0.755656	0.992539	1.00752	0.226985	0.109211			1	1.84739	1.18565	0.532302	1.00176	0.998242	0.43861	0.429295	8.83306
2	1.39537	1.47373	0.673559	0.913235	1.09501	0.227844	0.12082			2	1.7273	1.14451	0.516413	0.977122	1.02341	0.425713	0.394332	8.11512
3	1.50165	0.886844	0.706795	0.982949	1.01735	0.250765	0.146494			3	1.50311	1.35718	0.475925	1.02897	0.97185	0.52287	0.484671	11.6461
4	0.811631	1.15746	0.831218	1.06772	0.936572	0.226386	0.0836296			4	1.43811	0.908887	0.57206	1.06822	0.936135	0.436764	0.350271	8.67101
5	1.56901	0.707593	0.787949	1.08886	0.918388	0.27456	0.182326			5	1.40697	1.30208	0.545903	1.16205	0.860546	0.577964	0.536141	15.3983
6	2.34742	0.842686	0.608805	0.877202	1.13999	0.261944	0.22813			6	1.94197	1.7734	0.446874	0.945509	1.05763	0.51055	0.58138	11.4478
7	1.52692	1.34199	0.690875	0.92823	1.07732	0.22109	0.120485			7	1.89931	1.35744	0.480007	0.954272	1.04792	0.438348	0.470782	8.29534
8	1.9463	1.00977	0.627511	0.894321	1.11817	0.251512	0.176833			8	1.79479	1.44574	0.49563	0.983209	1.01708	0.471902	0.480024	8.84607
9	0.761929	1.02259	0.831325	1.09626	0.91219	0.237151	0.0804074			9	1.13424	0.900605	0.564992	1.056	0.94697	0.464461	0.313657	9.45217
10	0.415902	1.05407	1.01417	1.28941	0.775548	0.220708	0.0473847			10	1.14987	0.883031	0.617176	1.19421	0.837375	0.457725	0.307541	9.01681
11	0.969743	0.71148	0.889843	1.1802	0.847315	0.257293	0.10462			11	1.12107	0.867264	0.589003	1.18586	0.843267	0.512323	0.361845	12.6756
12	1.04132	0.691371	0.830538	1.12183	0.891403	0.255718	0.110669			12	1.23142	0.887569	0.574701	1.15257	0.867628	0.509056	0.386637	12.3281
13	1.03052	1.03916	0.81944	1.07284	0.932109	0.239298	0.101497			13	1.26883	1.11182	0.562446	1.10693	0.903396	0.492171	0.38866	10.774
14	0.975189	0.833495	0.876442	1.13252	0.882988	0.233576	0.0904588			14	1.27762	0.963114	0.613344	1.16353	0.859452	0.492204	0.377403	9.66899

## Sheet: Mechanical
Volym	E1	E2	E3		Shear min
1	87.925	180.61	314.32		49.7155
2	116.75	170.64	391.3		65.83
3	111.78	214.24	441.49		77.9165
4	53.751	155.23	210.9		40.678
5	192	249.58	455.71		100.515
6	281.14	257.72	827.57		149.13
7	107.72	195.68	411.59		69.1109
8	183	278.5	566.36		112.114
9	51.502	120.06	154.11		32.8636
10	29.103	39.999	124.33		18.012
11	49.885	86.056	132.52		27.7534
12	80.618	109.39	271.8		44.2155
13	54.501	123.68	173.75		38.1749
14	58.386	109.63	215.57		38.4599

## Sheet: DXA measurements
Bone specimen	Trabecular bone	Trabecular bone incl. cortical	Trabecular bone	Trabecular bone incl. cortical
	BMD (g/cm²)	BMD(g/cm²)	BMC (g)	BMC (g)
1	0.005	0.162	0	0.19
2	0.015	0.146	0	0.16
3	0.005	0.325	0	0.42
4	0.006	0.17	0	0.15
5	0.014	0.277	0	0.42
6	0.007	0.249	0	0.37
7	0.007	0.155	0	0.21
8	0.008	0.266	0	0.4
9	0.018	0.241	0.01	0.27
10	0.014	0.23	0	0.11
11	0.014	0.298	0	0.31
12	0.012	0.233	0	0.26
13	0.006	0.211	0	0.31
14	0.004	0.109	0	0.11
